# Supplementary material for: Elucidation of the Genomic-Epigenomic Interaction Landscape of Aggressive Prostate Cancer
Source: Biomed Res Int. 2021 Jan 13;2021:6641429. doi: 10.1155/2021/6641429 (PMC7825361; doi:10.1155/2021/6641429)
Supplement: Supplementary 3 — Table S3: a complete list of all significantly differentially methylated genes distinguishing tumour samples from controls along with the number of differentially methylated CpG sites. [file 6641429.f3.txt]

Supplementary Table S3 A complete list of all significantly differentially methylated genes distinguishing tumor samples from controls along with the number of differentially methylated CpG sites.
Genes	Probes of CpG Site	logFC	Adjusted P-value
MIR628	cg09672452	0.1187832	0.001197865
MIR628	cg12392104	0.1503697	3.13E-06
MIR628	cg20033079	0.0191986	8.72E-05
MIR628	cg20070464	0.02226956	0.004970521
GHRLOS	cg00856825	0.1638934	1.00E-12
GHRLOS	cg04011173	-0.08407928	1.53E-09
GHRLOS	cg04924511	-0.03813637	3.11E-05
GHRLOS	cg07871024	-0.05673964	1.13E-16
GHRLOS	cg11030744	0.1081512	1.89E-06
GHRLOS	cg14992144	-0.03580898	0.000256099
GHRLOS	cg20626616	-0.1300413	1.84E-18
GHRLOS	cg21411674	-0.1047771	1.70E-20
GHRLOS	cg21520537	-0.01630091	0.000506743
SNORD115-18	cg01888055	0.1355125	3.87E-11
SNORD115-18	cg06285293	0.1006789	4.25E-10
SNORD115-18	cg07083172	0.050607	0.000168764
SNORD115-18	cg13083260	0.07531872	7.01E-08
SNORD115-18	cg13127699	0.09631443	4.34E-13
SNORD115-18	cg13586160	0.09943726	1.05E-09
SNORD115-18	cg18211918	0.04025944	0.000778321
SNORD115-18	cg20081432	0.09585374	6.23E-10
SNORD115-18	cg23029409	0.1352905	2.63E-11
SNORD115-18	cg25879705	0.1167963	1.47E-09
SNORD115-18	cg26925450	0.07570219	9.38E-06
SNORD115-18	cg27048949	0.1457898	1.42E-13
SNORA24	cg00600024	0.01164868	3.11E-06
SNORA24	cg03253831	-0.005288191	0.000225707
SNORA24	cg03347050	0.0132193	5.48E-10
SNORA24	cg09074743	0.01871728	0.004527566
SNORA24	cg11935027	0.004809807	5.05E-06
SNORA24	cg23680026	0.008480134	0.0072167
SNORD36B	cg01605984	0.193151299	5.10E-40
SNORD36B	cg20017995	0.233091154	1.50E-40
SNORD11B	cg02486590	0.01565863	2.27E-05
SNORA62	cg15084945	0.04197558	4.13E-07
SNORA62	cg16361947	0.1037688	1.03E-06
SNORD2	cg01132100	0.00068361	0.03088132
SNORD2	cg06569271	0.00546661	2.40E-05
SNORD2	cg08460226	-0.001422446	0.005451337
SNORD2	cg08608144	0.01240916	3.40E-05
MIR489	cg03221054	0.1797409	2.01E-08
MIR489	cg03816029	0.2214604	6.74E-12
MIR489	cg04650977	0.1789555	2.51E-10
MIR489	cg26749833	0.1615931	4.94E-08
MIR340	cg03369432	-0.02195563	0.0115436
MIR340	cg23035172	0.1599152	1.10E-06
MIR944	cg09085792	-0.143837774	3.76E-24
MIR944	cg15245749	0.036518	0.00102873
MIR944	cg19400113	0.04568149	0.02467553
MIR663B	cg09011231	-0.08129338	0.00169254
MIR663B	cg09761121	-0.06924966	6.99E-05
MIR663B	cg11125104	0.02517758	0.03735214
MIR663B	cg11552072	-0.07977322	9.35E-05
MIR663B	cg13379731	0.03353534	0.01609403
MIR663B	cg14691596	-0.04177091	0.004057781
MIR663B	cg16652617	0.03278276	0.003988773
MIR663B	cg19287961	0.03694724	0.001962972
MIR663B	cg20519121	-0.13192	1.42E-06
MIR512-1	cg04274236	0.05983955	0.000575314
SNORA26	cg02016130	0.05271715	7.93E-16
SNORA26	cg06129794	-0.00194993	0.013375
SNORA26	cg07005843	0.01078968	1.66E-07
SNORA26	cg12634276	0.168959136	6.59E-45
SNORA26	cg12938239	0.007501772	3.87E-08
SNORA26	cg17672050	-0.02504658	0.02807185
SNORD81	cg06644515	0.172297149	5.65E-43
SNORD81	cg08947084	0.1674808	1.22E-08
SNORD59A	cg05555643	0.00284131	0.000267532
SNORD59A	cg07817881	0.009221132	0.002214942
SNORD59A	cg10910617	0.01170957	1.42E-08
SNORD59A	cg12183522	0.01042149	1.54E-08
SNORD59A	cg17616707	0.007510421	1.99E-07
SNORD59A	cg22012054	0.003311819	0.005779063
SNORD59A	cg22841336	0.003878512	0.004273535
MIR139	cg00804634	-0.09496092	9.84E-12
MIR139	cg10051714	-0.03633655	2.91E-07
MIR139	cg19245310	-0.04540069	2.20E-10
SNORD116-7	cg02012853	0.1303882	5.69E-10
SNORD116-7	cg02029242	0.1023922	1.37E-06
SNORD116-7	cg12908429	0.0345504	0.000309497
SNORD116-7	cg14521552	0.1033498	9.78E-07
SNORD116-7	cg16408670	0.05111491	0.00018429
SNORD116-7	cg18120358	0.08263521	2.92E-06
SNORD116-7	cg18154158	0.02854439	0.001948897
SNORD116-7	cg23169269	0.1070628	1.49E-07
SNORD116-7	cg24138476	0.0710073	2.05E-07
SNORD116-7	cg24738356	0.08257735	1.40E-06
SNORA71A	cg04560741	0.258103049	3.39E-28
SNORA71A	cg04981166	0.0385123	0.000644572
SNORA71A	cg19537490	0.1416713	1.49E-12
SNORA71A	cg24629392	0.04658662	0.001212148
MIR200A	cg02331673	0.04591187	0.04006444
MIR200A	cg11203990	0.05040888	0.02204976
MIR200A	cg13362546	0.05377876	0.01778709
MIR200A	cg14161399	0.04150778	0.04174358
MIR200A	cg21810793	0.04784954	0.01593285
MIR200A	cg25101291	0.02986826	0.02442775
MIR200A	cg26910384	0.0453855	0.000529034
MIR34B	cg01192900	-0.1026119	1.94E-07
MIR34B	cg06995808	-0.02733373	2.00E-14
MIR34B	cg13767940	-0.3005221	4.43E-15
MIR34B	cg18515591	-0.1328144	1.55E-14
MIR34B	cg21881253	-0.2433178	1.35E-11
MIR34B	cg22806002	-0.06478752	5.14E-09
MIR34B	cg22879515	-0.2904891	9.95E-14
MIR34B	cg23211240	-0.1143696	5.72E-13
MIR181A1	cg00111333	0.169407	2.91E-10
MIR181A1	cg16010809	0.125966	4.26E-06
MIR181A1	cg26160460	0.1586581	1.19E-10
MIR1910	cg07829693	-0.01703444	0.006739834
MIR1910	cg25575961	0.0304913	0.003555631
MIR496	cg05249271	0.1391678	1.08E-07
MIR496	cg06265809	0.2042782	1.12E-14
MIR496	cg06753050	0.1408804	3.03E-07
MIR496	cg09213165	0.2042554	4.16E-12
MIR496	cg11069071	0.310953481	1.87E-23
MIR496	cg15508280	0.2412851	1.53E-14
MIR496	cg21492137	0.2646052	2.09E-15
MIR496	cg23468699	0.0791075	0.001888262
SNORD115-8	cg00625161	0.1419662	2.19E-11
SNORD115-8	cg02966053	0.07323843	9.91E-07
SNORD115-8	cg20647158	0.09868969	5.76E-11
SNORD116-19	cg00308697	0.135429	1.03E-15
SNORD116-19	cg00476675	0.08216312	2.05E-05
SNORD116-19	cg01871408	0.1647012	5.13E-13
SNORD116-19	cg04099436	0.09336136	5.16E-07
SNORD116-19	cg05172655	0.1126632	2.21E-09
SNORD116-19	cg05951178	0.07087486	0.005489108
SNORD116-19	cg07897695	0.108059	1.67E-09
SNORD116-19	cg08051964	0.1122437	1.08E-08
SNORD116-19	cg13075322	0.09636496	2.25E-09
SNORD116-19	cg16978004	0.1089555	2.48E-08
SNORD116-19	cg17198397	0.1203649	3.02E-09
SNORD37	cg03692782	0.278222	1.69E-16
SNORD37	cg05948856	0.1929412	5.43E-15
SNORD37	cg06951383	0.2925942	1.19E-13
SNORD37	cg08402734	0.1866076	5.35E-21
SNORD37	cg08844770	0.242487394	1.57E-38
SNORD37	cg10161194	0.367102102	3.38E-30
SNORD37	cg10340117	0.174120337	2.62E-35
SNORD37	cg14198860	0.2382224	1.08E-17
SNORD37	cg18305031	0.2900132	4.56E-16
SNORD37	cg20738733	0.2587254	4.01E-20
SNORD37	cg27168033	0.233319822	1.45E-27
SNORD5	cg01580228	0.1832054	1.44E-12
SNORD5	cg02766482	0.175995134	6.74E-39
SNORD5	cg11095898	0.07107175	1.76E-05
SNORD5	cg11308170	0.06820913	0.001998758
MIR920	cg07739398	0.1917955	2.10E-14
MIR943	cg04288299	0.01145793	0.04862937
MIR943	cg25291692	0.01441291	0.02690187
MIR449B	cg00978822	0.2416146	5.22E-19
MIR449B	cg01988325	0.253518698	8.09E-30
SNORA70	cg00108056	0.01003357	1.53E-08
SNORA70	cg01596349	0.045458594	2.95E-23
SNORA70	cg02684842	0.171329	2.32E-15
SNORA70	cg05159604	0.1088397	3.61E-18
SNORA70	cg11321432	0.1430691	1.03E-13
SNORA70	cg12038981	0.01025344	0.02047704
SNORA69	cg08089354	0.2514086	5.33E-15
SNORA69	cg17578642	0.2366151	7.60E-15
SNORA69	cg17821483	0.1154142	2.44E-12
SNORA69	cg19792027	0.2251509	2.19E-14
SNORA69	cg22865905	0.2166613	3.23E-12
MIR657	cg02317955	0.09514923	5.15E-05
MIR657	cg06807993	0.1853444	2.59E-07
MIR657	cg11600078	0.06347461	0.001837329
MIR657	cg18609037	0.1186958	4.21E-13
MIR657	cg18637486	0.1359457	9.15E-06
MIR657	cg23295826	0.06902494	0.005236711
MIR657	cg26766064	0.1511869	9.59E-12
SNORA25	cg03531787	0.1573591	2.53E-16
SNORA25	cg09757709	0.02145189	0.02173279
SNORA25	cg13043598	0.09802721	1.22E-08
SCARNA10	cg08431529	-0.01231433	0.03065093
SCARNA10	cg16463378	-0.009258249	0.01191299
SNORD114-4	cg07959741	0.1875732	8.39E-13
SNORD114-4	cg19637048	0.1104694	2.52E-05
SNORD104	cg00614969	0.004390713	0.000596371
SNORD104	cg09783537	0.002039676	0.001725482
SNORD104	cg12274314	0.01382293	9.07E-15
SNORD104	cg12977686	0.002346945	0.01981443
SNORD104	cg20969675	0.06621424	5.48E-07
SNORD104	cg21085351	0.004021841	2.82E-07
SNORD104	cg26529556	0.01962133	0.000433254
MIR380	cg00175487	0.343789398	1.10E-24
MIR380	cg03556771	0.08442189	2.02E-05
MIR380	cg10036091	0.1043014	3.64E-05
MIR380	cg10082525	0.2313832	1.49E-13
MIR380	cg10969550	0.06415463	0.000725523
MIR380	cg18484488	0.08783309	2.00E-05
MIR380	cg19603100	0.2277269	5.80E-14
MIR380	cg23310549	0.08884816	0.000101309
MIR380	cg23492249	0.1236176	1.26E-07
MIR380	cg25069907	0.08619954	0.000150729
MIR380	cg25562958	0.3110044	1.58E-22
MIR106B	cg00287016	0.0225463	0.0270422
MIR106B	cg09238235	0.04314193	0.002578288
MIR106B	cg09538129	0.03943738	0.00285098
MIR106B	cg10094907	0.03781883	0.0150222
MIR106B	cg17022727	0.05343119	0.000589439
SNORD116-14	cg01339008	0.1313869	6.01E-10
SNORD116-14	cg05864627	0.06748276	2.52E-06
SNORD116-14	cg08170950	0.07570527	3.60E-05
SNORD116-14	cg21844656	0.09416469	1.81E-06
SNORA20	cg06253862	0.0100944	0.009435749
SNORA20	cg24280851	0.04794764	0.03287239
OSCAR	cg05006449	-0.07136196	1.66E-05
OSCAR	cg18447740	-0.03667773	0.000505494
OSCAR	cg21073459	-0.03094591	0.001365761
SNORD38B	cg03533141	0.146035094	3.72E-34
SNORD38B	cg13553147	0.1350437	1.48E-17
SNORD38B	cg22129241	0.06593273	5.92E-08
SNORD38B	cg22433141	0.1148634	1.98E-15
SNORA42	cg01769968	0.1127996	1.66E-08
MIR548K	cg10548355	0.02551595	0.002727518
SNORD111	cg01695579	0.02671162	8.12E-05
SNORD111	cg04978426	0.05399102	5.60E-05
SNORA31	cg04766834	0.06649813	0.002306738
SNORA31	cg10936999	0.2244605	6.24E-21
SNORA31	cg11218434	0.08697249	0.000230234
MIR548G	cg00210994	-0.3035981	2.18E-17
MIR548G	cg00991994	-0.294089296	1.09E-52
MIR548G	cg03277051	-0.100282	8.02E-10
MIR548G	cg03617850	0.1456911	2.71E-10
MIR548G	cg04411201	-0.01133306	0.002706449
MIR548G	cg05396688	0.004113107	0.02389285
MIR548G	cg05878887	0.165973575	1.00E-26
MIR548G	cg06062590	-0.001131797	0.04968482
MIR548G	cg07805332	0.03092675	1.37E-13
MIR548G	cg08350549	-0.2228476	4.72E-18
MIR548G	cg08445226	0.02158544	1.75E-10
MIR548G	cg09545918	-0.08847137	0.001416911
MIR548G	cg11019088	0.1027494	2.16E-06
MIR548G	cg11268077	0.01910154	0.001799191
MIR548G	cg12196473	0.01756677	1.28E-12
MIR548G	cg13132965	-0.1557768	2.11E-16
MIR548G	cg13219301	0.01106509	0.01467309
MIR548G	cg13477253	0.005168626	5.26E-07
MIR548G	cg14976283	0.08855144	1.78E-05
MIR548G	cg15164782	0.268812504	5.93E-28
MIR548G	cg15372098	0.001642494	0.01017462
MIR548G	cg15963552	-0.3625638	6.66E-20
MIR548G	cg17918158	0.2781203	1.02E-17
MIR548G	cg18337222	-0.1778954	1.05E-20
MIR548G	cg18344769	0.04322212	0.000217442
MIR548G	cg19746675	0.0106769	3.52E-06
MIR548G	cg19968403	-0.03534025	0.02555134
MIR548G	cg20276377	-0.318742236	5.19E-24
MIR548G	cg20530613	0.07980076	0.009783533
MIR548G	cg21175685	0.1248802	1.16E-05
MIR548G	cg21900069	0.2427212	6.32E-22
MIR548G	cg22092811	-0.291464028	6.06E-25
MIR548G	cg22481643	-0.03662486	1.49E-06
MIR548G	cg24123724	0.036412	0.00122846
MIR548G	cg24198004	0.1597932	4.34E-10
MIR548G	cg24828422	-0.108009168	7.94E-38
MAP4K5	cg00531307	0.027337485	1.31E-24
MAP4K5	cg02042393	0.001658869	0.003236179
MAP4K5	cg05224827	0.009638702	0.000262199
MAP4K5	cg09207296	0.07175132	0.005115803
MAP4K5	cg10091299	0.002166467	0.03187429
MAP4K5	cg10547927	0.01560242	1.66E-09
MAP4K5	cg17356181	0.001909612	0.01999342
MAP4K5	cg18259504	0.02240571	2.61E-05
MAP4K5	cg23305229	0.002796966	0.000713114
MAP4K5	cg23561766	0.01309	0.001359596
MAP4K5	cg23893897	-0.03747826	4.60E-14
MAP4K5	cg26322913	-0.002073879	0.01417133
MAP4K5	cg26434988	0.004522962	0.000324603
SAV1	cg16208672	-0.001265791	0.03208629
SAV1	cg26071680	0.0364404	0.02627692
IRF3	cg06639101	0.003091308	0.01766859
IRF3	cg09712606	0.003255263	4.12E-05
IRF3	cg22761099	0.003064282	5.54E-05
IRF3	cg23029494	0.009054339	2.54E-08
IRF3	cg23891596	0.0219797	1.88E-07
IRF3	cg25382265	0.004130164	0.01226808
MRPL12	cg22663117	-0.004781647	0.000253168
C14orf177	cg24169915	0.2149346	1.60E-11
FXYD6	cg06593118	0.1636217	5.90E-13
FXYD6	cg09193791	-0.08347745	2.74E-05
FXYD6	cg14848289	-0.05932313	0.000136604
FXYD6	cg18909631	-0.0962705	6.70E-08
FXYD6	cg19642168	0.1905844	7.02E-20
FXYD6	cg20207029	-0.02559187	0.01647929
FXYD6	cg20328588	-0.1364389	9.15E-16
FXYD6	cg20511089	-0.1224651	8.45E-12
FXYD6	cg20652899	-0.1884097	1.74E-21
FXYD6	cg22869366	-0.04005125	0.000940062
FXYD6	cg26047127	0.1217613	7.52E-11
FXYD6	cg26345216	0.0243643	0.003810631
MYH14	cg03182113	0.02199035	6.81E-05
MYH14	cg03344031	-0.4219826	5.09E-23
MYH14	cg08155908	-0.1497364	6.68E-21
MYH14	cg11558731	-0.06310617	0.000232242
MYH14	cg11995228	0.04807309	0.00183713
MYH14	cg12588014	-0.01427089	0.001536398
MYH14	cg14106680	-0.01338103	0.000427917
MYH14	cg17383272	-0.05594035	2.35E-06
MYH14	cg17889586	-0.0354202	0.001743799
MYH14	cg21755725	0.01011389	0.04576257
MYH14	cg25311666	-0.07379407	4.61E-05
SPRED3	cg02971481	-0.1055336	2.29E-08
SPRED3	cg08333579	-0.02871745	0.008095768
SPRED3	cg10626063	-0.1332204	5.44E-19
SPRED3	cg12557430	-0.01640105	0.04877709
SPRED3	cg14254534	0.1438855	9.21E-17
SPRED3	cg26853640	-0.1976902	2.93E-19
ASB7	cg00692971	0.004971966	0.01778178
ASB7	cg04318546	0.09287507	1.19E-07
ASB7	cg05200040	0.0175206	1.44E-13
ASB7	cg05384413	0.002546672	0.01161832
ASB7	cg13633529	0.006540069	0.01408212
ASB7	cg16273788	0.009904944	2.69E-07
ASB7	cg19659210	0.01392104	7.45E-08
ASB7	cg20072001	0.099970044	1.59E-24
ASB7	cg20699899	-0.004644729	0.00130062
ASB7	cg23393291	0.005418408	0.03898131
ASB7	cg25862684	0.002064585	0.02237259
ASB7	cg27040115	-0.06217134	3.56E-06
NUP88	cg00319395	-0.001456845	0.000804202
NUP88	cg00603498	0.03130706	3.87E-10
NUP88	cg03929495	-0.001340066	0.0331449
NUP88	cg03930948	0.027562946	1.03E-24
NUP88	cg06233552	0.005665237	0.003503757
NUP88	cg08838610	-0.002497466	0.005286559
NUP88	cg11097842	0.02232383	1.20E-10
NUP88	cg11754343	0.006553958	1.86E-09
NUP88	cg11866396	-0.02146063	5.45E-08
NUP88	cg15229153	0.008860993	0.000183665
NUP88	cg17505757	0.0231543	0.00084983
NUP88	cg17829116	0.002249088	0.003689222
NUP88	cg21018494	0.006186035	0.02591086
NUP88	cg25236894	-0.005779691	0.003661353
PID1	cg02799466	-0.05831006	1.44E-08
PID1	cg05471730	0.01464451	0.000669833
PID1	cg09358130	0.0399851	0.000530992
PID1	cg17804911	0.01672997	0.0422193
PID1	cg20424189	0.03936841	0.002403139
PID1	cg21147890	0.03529932	0.001138505
PID1	cg22360842	-0.06957547	2.78E-17
CCDC85B	cg06229167	0.02920507	0.005735396
CCDC85B	cg12930602	0.002808198	0.005386393
CCDC85B	cg22247037	0.0144234	4.83E-06
CD34	cg01566217	-0.09454979	8.96E-09
CD34	cg03004102	0.01361436	0.01947385
CD34	cg03583857	-0.02489026	0.000312462
CD34	cg03990033	-0.158553069	9.46E-27
CD34	cg04292718	-0.191771	1.25E-08
CD34	cg09788693	-0.09203785	1.20E-07
CD34	cg16115720	-0.1355518	1.19E-07
CD34	cg16291276	-0.236040844	1.44E-25
CD34	cg19591881	-0.2171438	6.69E-21
CD34	cg21455438	-0.1237205	6.67E-07
CD34	cg21697512	-0.02906542	5.14E-05
CD34	cg26266618	-0.08342011	1.21E-15
CD34	cg27566858	-0.0828475	6.68E-11
BACE1	cg01923020	-0.04240538	6.81E-07
BACE1	cg02062003	0.006418574	4.09E-05
BACE1	cg11054816	-0.02958903	1.14E-08
BACE1	cg11523350	-0.300950665	4.00E-38
BACE1	cg14112985	0.003919386	0.000286146
BACE1	cg17007365	0.002637545	0.008952213
BACE1	cg21048949	0.002996098	0.000900474
BACE1	cg22261612	-0.01269588	1.14E-06
LMOD1	cg20568322	-0.06087582	0.000228038
IRX1	cg10530883	-0.3216574	3.31E-21
AKAP2	cg13430173	0.182892471	2.11E-32
AKAP2	cg13526642	-0.05429187	2.25E-05
AKAP2	cg13804171	-0.03343895	4.33E-05
AKAP2	cg13934629	0.01460015	0.006874377
AKAP2	cg14488390	0.068261	0.000939856
AKAP2	cg15083233	-0.396999696	1.28E-43
AKAP2	cg21171115	-0.209315736	9.37E-24
AKAP2	cg26288249	-0.23736885	1.32E-26
RHBDF2	cg00634714	0.159660192	1.70E-35
RHBDF2	cg06097533	-0.02923551	1.88E-09
RHBDF2	cg06491139	-0.02915431	4.19E-07
RHBDF2	cg08672410	0.01153411	0.002458355
RHBDF2	cg09458299	0.002900076	0.007800845
RHBDF2	cg11164618	-0.06777944	1.14E-10
RHBDF2	cg12163800	0.009557969	0.04392461
RHBDF2	cg12900649	-0.08107265	0.00017364
RHBDF2	cg16607945	-0.01525778	0.02297036
RHBDF2	cg17289057	-0.005874495	1.11E-05
RHBDF2	cg20690125	-0.09649473	9.36E-13
RHBDF2	cg20690922	0.04631103	0.004791255
RHBDF2	cg21028211	0.01286077	1.08E-07
RHBDF2	cg24757533	-0.1978059	6.96E-11
RHBDF2	cg25826360	0.03010947	0.002213994
RHBDF2	cg26737223	-0.09037649	4.78E-08
SLC5A9	cg00819871	0.1427706	1.14E-14
SLC5A9	cg06183287	0.0336144	4.07E-05
SLC5A9	cg21297772	0.04388723	0.000384231
SLC5A9	cg25469314	0.0255393	0.005852016
SLC23A1	cg00697057	-0.0378209	1.53E-08
SLC23A1	cg01742263	-0.07871753	2.65E-13
SLC23A1	cg11459648	-0.1075707	9.50E-15
SLC23A1	cg12205435	-0.05089806	9.26E-12
SLC23A1	cg17263916	0.02971722	0.01426666
SLC23A1	cg18115658	0.07259828	9.62E-05
SLC23A1	cg18446110	-0.133892693	4.37E-26
SLC23A1	cg21554588	0.1284154	5.43E-09
SLC23A1	cg21631086	-0.111032	1.75E-13
SLC23A1	cg26929925	-0.1075846	7.10E-23
CD53	cg06180389	0.1194484	1.70E-16
CD53	cg07314983	-0.03948595	0.02718734
CD53	cg17240760	0.07981219	2.78E-05
CD53	cg22325572	-0.06599396	9.13E-06
SCRT2	cg07636295	0.004366182	0.01578317
SCRT2	cg13626624	-0.01600161	0.0235169
UBASH3A	cg00134539	-0.07566584	4.07E-15
UBASH3A	cg13826749	0.03347405	0.009180884
UBASH3A	cg14174221	0.07302468	1.21E-05
UBASH3A	cg20516845	-0.04851989	2.20E-08
UBASH3A	cg23042151	-0.04344585	3.03E-07
FLYWCH2	cg01869548	-0.04643869	0.01120923
FLYWCH2	cg02718531	0.01945147	2.12E-18
FLYWCH2	cg03283048	0.003186739	5.23E-07
FLYWCH2	cg03939087	0.008193961	5.15E-07
FLYWCH2	cg04155600	-0.01517475	8.93E-06
FLYWCH2	cg05910850	-0.02413047	0.02310798
FLYWCH2	cg06818515	-0.001846702	0.000563328
FLYWCH2	cg08832054	-0.01537751	0.00814234
FLYWCH2	cg12741488	0.02046425	5.00E-22
FLYWCH2	cg21085535	0.02000657	8.81E-11
FLYWCH2	cg27163692	0.01353063	0.001485397
FLYWCH2	cg27312549	-0.0301836	0.0375796
FLYWCH2	cg27500918	0.004178689	0.000124097
MEIG1	cg14677014	-0.00179827	0.004436676
PLEKHG7	cg05916700	0.08234631	0.000969844
CD46	cg00102714	-0.018474	0.006011564
CD46	cg00861824	0.0669619	4.22E-05
CD46	cg04290171	0.142972	9.85E-17
CD46	cg06938063	0.02431021	8.58E-17
CD46	cg08527328	0.040131388	3.63E-29
CD46	cg10779981	0.01766669	7.33E-20
CD46	cg13794529	-0.0394679	4.47E-05
CD46	cg14283381	0.005126362	7.17E-05
CD46	cg16257086	0.003196412	0.005292469
CD46	cg21197568	0.005522053	3.73E-11
CD46	cg21868031	0.02272152	7.04E-15
CD46	cg22500738	0.04734086	0.005128692
CD46	cg23729020	0.01152884	2.17E-13
CD46	cg26144629	-0.006692705	0.03684349
MSH3	cg07526021	0.002571826	0.006222832
MSH3	cg08827733	-0.007729724	0.04196246
MSH3	cg10180697	0.03321815	7.06E-05
MSH3	cg16161425	0.007674461	0.000380173
MSH3	cg18200270	0.002958918	0.01987517
MSH3	cg24059623	0.16739	5.58E-13
MECR	cg03131236	-0.01701079	0.001236464
MECR	cg03459646	0.007140816	0.000237875
MECR	cg10016835	0.006094843	4.98E-06
MECR	cg12802086	0.109727234	1.46E-35
MECR	cg16263722	-0.04446994	1.24E-06
MECR	cg18135767	-0.01606194	6.57E-08
MECR	cg19901472	0.02834861	4.04E-09
MECR	cg25341712	-0.009526854	0.01513823
CYP11A1	cg02916102	-0.330862346	1.20E-52
CYP11A1	cg03449379	0.08916162	1.21E-14
CYP11A1	cg05454635	-0.06394088	7.55E-14
CYP11A1	cg06285340	0.09714153	2.49E-09
CYP11A1	cg06457577	0.04217944	0.000340989
CYP11A1	cg08033551	-0.03653379	0.01195305
CYP11A1	cg09490603	-0.352950575	4.66E-37
CYP11A1	cg14349956	0.05468264	3.45E-05
CYP11A1	cg14855334	-0.359775422	1.58E-46
CYP11A1	cg16332610	-0.404798306	1.18E-57
CYP11A1	cg17588266	-0.35686126	2.52E-44
CYP11A1	cg22186216	0.08968204	1.09E-09
CYP11A1	cg24578679	-0.3531136	9.69E-35
C11orf88	cg03629499	-0.06822592	0.000946562
C11orf88	cg05216730	-0.1271657	5.09E-07
C11orf88	cg05281603	-0.128892	2.04E-12
C11orf88	cg08533783	-0.1277341	2.67E-10
C11orf88	cg08827001	-0.1396892	4.74E-10
C11orf88	cg09148270	-0.1209498	3.81E-13
C11orf88	cg09170311	-0.08413735	5.96E-07
C11orf88	cg10050397	-0.04008494	7.68E-11
C11orf88	cg10606490	-0.3241539	1.69E-17
C11orf88	cg17190685	0.03663484	0.001714697
C11orf88	cg18342462	-0.2449487	1.49E-17
C11orf88	cg25782847	-0.2971257	1.76E-14
BTG4	cg01192900	-0.1026119	1.94E-07
BTG4	cg05281603	-0.128892	2.04E-12
BTG4	cg06995808	-0.02733373	2.00E-14
BTG4	cg08827001	-0.1396892	4.74E-10
BTG4	cg09148270	-0.1209498	3.81E-13
BTG4	cg13767940	-0.3005221	4.43E-15
BTG4	cg18515591	-0.1328144	1.55E-14
BTG4	cg21881253	-0.2433178	1.35E-11
BTG4	cg22806002	-0.06478752	5.14E-09
BTG4	cg22879515	-0.2904891	9.95E-14
BTG4	cg23211240	-0.1143696	5.72E-13
BTG4	cg24041078	-0.2282768	1.44E-12
CLLU1	cg11139740	0.0150143	0.005288151
CLLU1	cg11881599	0.02275952	0.02591339
CLLU1	cg13003571	0.01522363	0.00341445
TOX2	cg02004723	-0.1136374	6.74E-16
TOX2	cg03011535	-0.1369005	2.63E-18
TOX2	cg04369341	-0.1163798	1.10E-13
TOX2	cg06779449	-0.193326136	1.21E-27
TOX2	cg06962944	-0.1757123	7.76E-22
TOX2	cg07665260	-0.171512	4.14E-08
TOX2	cg08058894	-0.2133332	4.05E-12
TOX2	cg10623853	-0.04689379	0.01151844
TOX2	cg10900455	-0.1378192	6.86E-15
TOX2	cg11319389	-0.1777745	1.10E-17
TOX2	cg13088368	-0.1236358	1.71E-11
TOX2	cg13459498	-0.1082751	5.20E-14
TOX2	cg16970323	0.1815264	1.60E-11
TOX2	cg19593767	-0.204880885	2.58E-33
TOX2	cg19595234	-0.03437346	0.02934726
TOX2	cg21699894	-0.1613031	4.48E-13
TOX2	cg22457287	0.07295233	0.00049941
TOX2	cg24403644	-0.1167524	4.60E-11
TOX2	cg25362630	-0.16662	2.62E-18
TOX2	cg26126740	-0.0880341	5.20E-08
TOX2	cg26745222	-0.06851331	0.001582198
UBA3	cg00369990	0.05587122	0.000413476
UBA3	cg00505318	-0.01791704	0.03090909
UBA3	cg12232852	0.036898032	5.16E-35
UBA3	cg16275883	0.001756111	6.15E-05
FOXN3	cg00842076	0.197509387	1.13E-26
FOXN3	cg03771844	-0.02791652	0.002568177
FOXN3	cg04435679	-0.01210347	5.38E-05
FOXN3	cg04912712	0.03370014	6.72E-05
FOXN3	cg05053979	0.07953316	2.21E-12
FOXN3	cg05377165	-0.00587651	0.02561552
FOXN3	cg05397697	-0.05649948	2.89E-05
FOXN3	cg06603377	0.02204747	0.02457317
FOXN3	cg06889165	0.04854377	0.008890756
FOXN3	cg07102397	-0.03829119	8.67E-12
FOXN3	cg08170138	0.002159255	0.01569418
FOXN3	cg09196146	-0.1687674	1.70E-13
FOXN3	cg09279394	0.01195198	0.04927203
FOXN3	cg09808985	0.007988401	0.00584123
FOXN3	cg10900537	0.2131988	4.85E-11
FOXN3	cg10932086	0.03524044	0.03400931
FOXN3	cg10976706	-0.005329357	0.04033129
FOXN3	cg11021810	0.0346201	0.003748969
FOXN3	cg12073083	-0.01216098	0.0124436
FOXN3	cg12169568	0.1989766	1.62E-17
FOXN3	cg12848118	0.02188448	0.03020099
FOXN3	cg13684955	0.02165944	0.004239984
FOXN3	cg14359896	0.006625333	0.01699775
FOXN3	cg16384774	-0.02666008	6.33E-21
FOXN3	cg17856915	0.008185625	2.00E-07
FOXN3	cg18359596	-0.27731129	6.46E-41
FOXN3	cg18666249	0.03180517	0.000350928
FOXN3	cg20549405	-0.006258543	0.000274987
FOXN3	cg23533073	0.003210326	2.04E-05
FOXN3	cg25008263	0.1296925	2.68E-12
FOXN3	cg25117975	-0.004862934	0.03900362
FOXN3	cg26430059	-0.2620065	9.16E-15
FOXN3	cg26921187	-0.00395872	0.01337705
FOXN3	cg27293090	0.04457002	0.006296403
KCNJ11	cg01153817	-0.008352645	0.002773088
KCNJ11	cg03864215	0.21480196	7.39E-30
KCNJ11	cg05185584	0.1116394	2.26E-06
KCNJ11	cg07013799	0.01680451	0.01638612
KCNJ11	cg08431447	0.008734126	0.04971762
KCNJ11	cg10258385	0.04282895	1.25E-15
KCNJ11	cg11839944	-0.002189931	0.001425999
KCNJ11	cg15432903	-0.01070876	0.03253638
KCNJ11	cg22710661	0.002247563	0.02771526
TOM1	cg02285386	-0.1349966	3.92E-21
TOM1	cg04768630	0.003132104	4.67E-05
TOM1	cg06302857	0.000875796	0.003176254
TOM1	cg13788301	0.002457023	0.01412229
TOM1	cg21146537	-0.09168675	0.000414321
TOM1	cg26063087	0.002143654	0.01320536
MTCP1	cg03595428	0.00285239	0.02047944
MTCP1	cg05941375	0.07270038	1.70E-20
MTCP1	cg10475690	-0.1906533	4.22E-21
MTCP1	cg22952406	0.006495745	0.000122162
MTCP1	cg24341236	0.000956116	0.0212755
MTCP1	cg27268405	0.001224663	0.000610044
UBQLN4	cg03902642	-0.004338571	0.01190135
UBQLN4	cg09213733	0.02432905	4.61E-05
UBQLN4	cg10829264	0.002317208	0.01042604
UBQLN4	cg11218974	0.001730069	0.03643249
UBQLN4	cg12699174	0.03150512	4.63E-08
UBQLN4	cg13934005	0.002711857	0.001182709
UBQLN4	cg16014989	0.001799166	2.95E-08
UBQLN4	cg19863630	0.01821922	2.61E-15
UBQLN4	cg24502084	0.00406727	7.01E-05
UBQLN4	cg26941033	0.001267942	0.007441305
ZNF529	cg05020604	-0.006970351	0.02038078
ZNF529	cg07816786	0.030323888	1.03E-24
ZNF529	cg07904448	0.004704046	0.002038568
ZNF529	cg09430118	0.03273816	3.82E-13
ZNF529	cg09500430	0.004663603	1.87E-06
ZNF529	cg10727416	0.0216444	0.04922383
ZNF529	cg16658737	0.03083562	2.20E-08
ZNF529	cg18892461	0.01598465	4.87E-09
ZNF529	cg19685922	-0.00995825	8.03E-05
ZNF529	cg20440041	0.09225493	2.19E-47
ZNF529	cg21486913	0.03271316	0.000615535
ZNF529	cg22517995	0.085466267	2.55E-31
ZNF529	cg24871714	0.08030176	5.60E-10
ZNF529	cg25445244	0.005372321	3.88E-06
ZNF529	cg27658967	0.006622264	0.01129191
EXOSC7	cg01147013	0.001088927	0.002569913
EXOSC7	cg04690289	0.007349118	6.55E-05
EXOSC7	cg05161795	0.1573164	1.04E-10
EXOSC7	cg12058646	0.003823252	0.04093788
EXOSC7	cg18101118	0.02853891	6.81E-05
EXOSC7	cg20528837	-0.160672557	2.44E-35
EXOSC7	cg21307697	0.002107087	0.02255709
EXOSC7	cg25766774	0.1018454	2.07E-11
TRIM34	cg01709766	0.08742615	0.000138812
TRIM34	cg03306641	0.05620762	0.04837167
TRIM34	cg08925169	0.04205092	0.0399649
TRIM34	cg11831003	-0.07792708	5.48E-05
TRIM34	cg17412442	0.03217941	0.02484828
TRIM34	cg22160073	0.04527779	0.04335183
TRIM34	cg24059154	-0.129728	3.98E-07
GNGT2	cg01833923	0.126010659	9.66E-27
GNGT2	cg05716556	0.04269876	0.000840587
GNGT2	cg17839611	0.1223189	4.93E-13
GNGT2	cg25451120	0.09502841	1.08E-10
GNGT2	cg26334023	0.1024131	3.66E-06
B3GALNT2	cg05526036	-0.02046098	0.04846999
B3GALNT2	cg26050004	0.001549664	0.0209425
PIK3R3	cg01008154	-0.1105426	5.34E-18
PIK3R3	cg01028869	0.003010648	0.00493589
PIK3R3	cg02281178	0.00368356	1.13E-07
PIK3R3	cg06703079	-0.01697053	0.008825572
PIK3R3	cg07923305	0.01520256	1.25E-18
PIK3R3	cg15076218	0.0152306	0.001887206
PIK3R3	cg15837086	-0.02283801	3.93E-07
PIK3R3	cg18818048	-0.002138159	0.00065359
PIK3R3	cg19587038	0.01246963	3.12E-05
PIK3R3	cg21579472	0.1589477	1.48E-12
PIK3R3	cg24341722	0.003503301	0.00011663
PIK3R3	cg26297431	0.008377612	2.73E-10
HLA-F	cg00267325	-0.02080879	0.009399383
HLA-F	cg00504902	-0.1207983	6.78E-15
HLA-F	cg01405582	-0.04582968	1.89E-08
HLA-F	cg02035039	0.03411756	0.000721541
HLA-F	cg02945359	0.01006523	0.01082182
HLA-F	cg05358170	-0.03588707	3.62E-09
HLA-F	cg07016276	-0.447353546	8.98E-55
HLA-F	cg08698936	0.05841234	0.001215628
HLA-F	cg08805586	0.154858838	1.10E-25
HLA-F	cg09296453	-0.1114875	1.09E-20
HLA-F	cg09444802	-0.05964133	3.52E-06
HLA-F	cg09547815	-0.02503996	0.000191914
HLA-F	cg09805507	-0.05674863	6.79E-15
HLA-F	cg10262357	-0.06830893	1.71E-05
HLA-F	cg10601943	0.07486224	2.85E-05
HLA-F	cg11116776	-0.01974742	9.83E-06
HLA-F	cg11201654	0.06535062	0.00470103
HLA-F	cg11423684	-0.236542234	9.88E-28
HLA-F	cg11587584	-0.05549187	1.77E-06
HLA-F	cg11617938	-0.04420985	0.001085141
HLA-F	cg11768167	0.07042974	0.003133272
HLA-F	cg12588917	-0.1198045	1.91E-22
HLA-F	cg13040666	0.027195	0.003888581
HLA-F	cg14140375	-0.01742535	0.03402683
HLA-F	cg14738290	-0.07953067	4.52E-16
HLA-F	cg15018934	0.02558945	0.02466394
HLA-F	cg15331332	-0.09719026	1.41E-09
HLA-F	cg15584790	-0.08488358	2.51E-16
HLA-F	cg15922678	0.07770891	2.32E-08
HLA-F	cg16164802	-0.157854661	8.72E-24
HLA-F	cg16728223	-0.0358604	0.004511171
HLA-F	cg18676033	-0.08234997	3.57E-07
HLA-F	cg19868007	-0.1636807	5.06E-23
HLA-F	cg20927242	-0.335881843	4.83E-53
HLA-F	cg20973396	-0.07179784	5.15E-16
HLA-F	cg22298860	0.129132	1.20E-13
HLA-F	cg22310628	0.01383609	0.00550727
HLA-F	cg23892836	-0.09505377	2.70E-15
HLA-F	cg24351901	-0.1264797	1.96E-14
HLA-F	cg26069562	-0.338572788	3.97E-37
HLA-F	cg26751972	-0.450486801	7.85E-51
NBR2	cg02286533	0.08080855	0.003373416
NBR2	cg04582861	0.03554233	0.008666939
NBR2	cg06973652	-0.02638035	0.04321735
NBR2	cg08386886	0.04785613	1.59E-13
NBR2	cg09441966	0.002787304	0.008095255
NBR2	cg09831010	0.00443796	0.004754554
NBR2	cg10609677	0.07170448	7.72E-07
NBR2	cg10893007	0.002839133	0.01974174
NBR2	cg11126247	0.002338455	0.03172109
NBR2	cg11964474	0.04825006	0.007611778
NBR2	cg12984107	0.009163658	0.00866189
NBR2	cg14947218	0.07946782	0.003184315
NBR2	cg19454999	0.07045548	0.002054607
NBR2	cg19531713	0.044267924	2.65E-32
NBR2	cg20760063	0.03497592	1.37E-08
NBR2	cg25067162	0.08805386	8.54E-08
NBR2	cg25738236	0.05816713	0.001259644
NBR2	cg26370022	0.04344781	0.03880062
NBR2	cg26891576	0.005745039	0.009156097
NBR2	cg27581762	0.101559	2.72E-08
SCT	cg00249511	-0.371143221	3.78E-36
LTB	cg00731683	-0.0350549	0.009725751
LTB	cg03880509	-0.02569902	0.004241297
LTB	cg06887580	0.02907868	0.004965563
LTB	cg11930820	-0.03550474	0.001879553
LTB	cg12234287	-0.04714309	0.01597555
LTB	cg13150632	-0.03738138	0.02949942
LTB	cg14208573	-0.04039916	0.02251015
LTB	cg15804767	-0.02776651	0.00715437
LTB	cg18384277	0.01866464	0.001359097
LTB	cg21029447	-0.05117926	0.000216472
LTB	cg21055528	-0.08058113	5.99E-06
LTB	cg22934035	-0.0635476	2.32E-05
LTB	cg23351030	0.0207588	0.04061218
LTB	cg23826582	0.07403963	7.29E-22
LTB	cg24479522	-0.04460039	0.03699455
LTB	cg26311932	-0.1353155	2.33E-18
LTB	cg26724726	-0.06722175	9.55E-08
LTB	cg27245606	-0.005682608	0.01230713
HSPA12A	cg10616411	0.1767004	3.21E-17
GOLGA8F	cg27438854	0.08495121	3.63E-16
XRCC4	cg01290701	0.008668275	1.09E-11
XRCC4	cg08769852	0.029309	4.96E-18
XRCC4	cg09507411	-0.05069432	1.18E-13
XRCC4	cg11526560	0.00129144	0.03772138
XRCC4	cg15150652	0.06242213	3.74E-08
XRCC4	cg15676060	-0.02611479	0.000909456
XRCC4	cg16555806	0.03759479	4.13E-06
XRCC4	cg20536432	0.1080413	1.11E-07
XRCC4	cg20776169	0.006235201	1.31E-07
XRCC4	cg21229536	0.04299313	3.13E-12
XRCC4	cg23248587	0.003773383	0.00025161
XRCC4	cg25112586	-0.001530115	0.04651578
XRCC4	cg25243721	0.00641216	1.15E-09
XRCC4	cg25971314	0.007833598	8.57E-06
XRCC4	cg26647646	0.04990652	3.17E-05
CYB5RL	cg02239021	0.005086417	4.73E-06
CYB5RL	cg05808815	0.08707084	1.87E-14
CYB5RL	cg10336722	0.049265453	3.84E-36
CYB5RL	cg10527784	0.01662977	1.09E-12
CYB5RL	cg13299931	0.006698049	2.55E-06
CYB5RL	cg16911594	0.001499026	0.001199103
CYB5RL	cg17444595	0.004094921	0.001226265
CYB5RL	cg18113417	0.02305981	1.91E-19
CYB5RL	cg24087235	0.003110797	3.67E-06
ARMC5	cg01128044	-0.001630023	0.004213587
ARMC5	cg03610266	0.006935936	6.16E-05
ARMC5	cg04349810	0.001106751	0.02892832
ARMC5	cg05271536	-0.001434427	5.93E-06
ARMC5	cg05826330	0.001041979	0.02730217
ARMC5	cg06112206	-0.03709184	6.00E-07
ARMC5	cg07435237	0.02285835	0.008350006
ARMC5	cg08587321	0.05948102	3.78E-06
ARMC5	cg09559324	0.004992225	0.000419225
ARMC5	cg19282742	0.0133434	1.93E-05
ARMC5	cg26495393	0.002433646	0.01643179
SSH2	cg01109180	-0.002787951	0.01723214
SSH2	cg01491540	0.008257789	1.42E-14
SSH2	cg02881331	-0.001667883	0.005738179
SSH2	cg14015996	0.007252617	1.02E-05
SSH2	cg14197205	-0.006288655	1.63E-06
SSH2	cg16016165	-0.007607435	0.001660327
SSH2	cg26525008	0.05529052	0.008109616
TMEM61	cg01189112	0.006688653	0.000798514
TMEM61	cg04986555	0.05486114	5.34E-06
TMEM61	cg20082904	-0.03835023	0.03513521
PCDHA3	cg00275741	-0.1149067	0.000467215
PCDHA3	cg00504705	-0.1568373	3.86E-06
PCDHA3	cg00585072	0.05133509	0.02776403
PCDHA3	cg01089834	-0.107986	6.00E-05
PCDHA3	cg01155497	-0.03590852	0.002771949
PCDHA3	cg01202150	-0.09249746	1.55E-05
PCDHA3	cg01416563	-0.1020727	1.63E-08
PCDHA3	cg02004641	-0.07795393	4.60E-05
PCDHA3	cg02004851	-0.1613064	1.95E-06
PCDHA3	cg02047300	-0.07075199	0.01966904
PCDHA3	cg02051771	-0.180833	5.53E-07
PCDHA3	cg02105519	-0.1141176	5.85E-06
PCDHA3	cg02326566	-0.06980509	0.00404326
PCDHA3	cg02500479	-0.04982451	0.001683359
PCDHA3	cg02742676	0.08141246	4.78E-05
PCDHA3	cg02851397	-0.07741848	1.62E-06
PCDHA3	cg03240800	0.06465401	0.008797628
PCDHA3	cg03243835	0.04453864	0.006419684
PCDHA3	cg03391642	-0.04456667	0.003161536
PCDHA3	cg03694936	0.03879865	0.02355144
PCDHA3	cg03758467	-0.1201957	9.55E-06
PCDHA3	cg04454086	-0.1654724	2.89E-07
PCDHA3	cg04617043	0.1041656	3.79E-07
PCDHA3	cg04634417	0.1062579	2.17E-05
PCDHA3	cg05783854	-0.08079666	6.99E-05
PCDHA3	cg05941129	0.0859043	7.96E-05
PCDHA3	cg07215693	-0.1231502	3.35E-15
PCDHA3	cg07240873	-0.02849932	0.02159562
PCDHA3	cg07330212	-0.03038244	0.0342007
PCDHA3	cg07408835	-0.163819	2.70E-09
PCDHA3	cg07463541	-0.1808556	1.16E-13
PCDHA3	cg08288811	-0.1215434	9.46E-13
PCDHA3	cg08362206	0.05522266	0.003404371
PCDHA3	cg08448812	-0.1640867	4.56E-10
PCDHA3	cg08550421	-0.05044575	0.03421998
PCDHA3	cg08772837	0.1038286	0.002182258
PCDHA3	cg08835099	0.0523916	0.03249186
PCDHA3	cg08935663	0.1085406	4.09E-07
PCDHA3	cg09820378	-0.08167207	0.0021154
PCDHA3	cg09852127	-0.1592797	3.42E-06
PCDHA3	cg09936799	-0.0715754	0.03112536
PCDHA3	cg10205431	-0.09493242	6.29E-13
PCDHA3	cg10418237	-0.06160398	0.000659232
PCDHA3	cg10519368	-0.18293	1.91E-08
PCDHA3	cg10649903	-0.1324747	1.52E-07
PCDHA3	cg11268983	-0.1301035	9.36E-07
PCDHA3	cg11429969	-0.07211239	1.19E-05
PCDHA3	cg11445191	0.1107192	6.22E-05
PCDHA3	cg11539296	-0.07136182	2.33E-06
PCDHA3	cg11560197	-0.07048217	0.000173268
PCDHA3	cg11781306	-0.1476475	1.92E-06
PCDHA3	cg12193929	-0.04220755	0.01019625
PCDHA3	cg12317217	-0.06736843	0.001976138
PCDHA3	cg12629325	-0.1663399	4.50E-06
PCDHA3	cg12832313	-0.1599684	7.11E-07
PCDHA3	cg12962191	-0.06714701	0.02511063
PCDHA3	cg13022679	-0.1236453	1.40E-06
PCDHA3	cg13309828	-0.07954211	0.000545824
PCDHA3	cg13592931	-0.1183597	3.06E-06
PCDHA3	cg13619597	-0.06091983	0.000416264
PCDHA3	cg14514813	-0.143813	1.12E-08
PCDHA3	cg14557699	-0.1213313	0.000169333
PCDHA3	cg14579239	-0.08510747	0.000784598
PCDHA3	cg14595922	-0.03916578	0.04096866
PCDHA3	cg14622069	-0.05887107	0.000158621
PCDHA3	cg14676529	-0.1226371	2.00E-05
PCDHA3	cg15122993	-0.219725566	7.12E-28
PCDHA3	cg15923943	0.06262746	0.01577255
PCDHA3	cg15961744	-0.1399967	1.51E-08
PCDHA3	cg16014000	-0.04683333	0.0174354
PCDHA3	cg16174029	-0.06762481	0.000448127
PCDHA3	cg16234335	-0.04095188	0.002330243
PCDHA3	cg16400492	-0.1728852	1.43E-08
PCDHA3	cg16607685	-0.1195173	2.49E-07
PCDHA3	cg16620537	-0.1198301	7.90E-08
PCDHA3	cg16987900	-0.2264671	2.98E-10
PCDHA3	cg17093478	-0.08851165	3.86E-05
PCDHA3	cg17482089	-0.2229752	8.71E-20
PCDHA3	cg17508591	-0.1251797	3.06E-15
PCDHA3	cg17524021	-0.06641869	0.000977159
PCDHA3	cg17729007	0.05955677	1.54E-07
PCDHA3	cg17741839	-0.157401	2.89E-06
PCDHA3	cg17777676	-0.1347185	2.21E-09
PCDHA3	cg17852221	-0.07864169	1.28E-10
PCDHA3	cg18029321	-0.135535	5.62E-12
PCDHA3	cg18117367	-0.1572539	2.84E-05
PCDHA3	cg18134262	-0.103212	2.00E-10
PCDHA3	cg18183247	0.1340781	2.82E-05
PCDHA3	cg18283342	-0.1458144	1.32E-05
PCDHA3	cg18902090	-0.1477055	6.79E-08
PCDHA3	cg18906028	-0.05805291	0.0256123
PCDHA3	cg18991549	-0.07965099	3.32E-05
PCDHA3	cg19444735	0.1858708	8.76E-10
PCDHA3	cg19596110	-0.1365359	2.89E-05
PCDHA3	cg19876814	-0.1715147	1.73E-06
PCDHA3	cg19928377	-0.1009175	8.31E-06
PCDHA3	cg20970845	0.1228401	0.000105663
PCDHA3	cg21094949	0.04543843	0.00018983
PCDHA3	cg21537235	-0.1561194	1.33E-08
PCDHA3	cg21887309	-0.04381805	1.02E-05
PCDHA3	cg21915910	-0.04700202	0.002774103
PCDHA3	cg21963703	0.131983	8.06E-05
PCDHA3	cg22150440	0.07825505	0.002031066
PCDHA3	cg22152229	-0.1517342	1.75E-12
PCDHA3	cg22459739	-0.07656758	0.003341097
PCDHA3	cg22642909	-0.1198313	0.000561836
PCDHA3	cg23026864	-0.2243702	2.61E-10
PCDHA3	cg23347718	-0.1045661	4.34E-05
PCDHA3	cg23396751	0.0420047	0.008756964
PCDHA3	cg23419885	0.07603139	0.000747332
PCDHA3	cg23440413	-0.07744855	0.000367738
PCDHA3	cg23928118	-0.1093352	2.03E-08
PCDHA3	cg23953697	-0.1462044	1.06E-06
PCDHA3	cg23985374	-0.05764013	0.01176517
PCDHA3	cg24076884	-0.09474717	4.01E-06
PCDHA3	cg24119225	0.1071368	0.000280455
PCDHA3	cg24556334	0.1296716	8.19E-06
PCDHA3	cg24648119	-0.07437604	0.000142039
PCDHA3	cg24674504	0.1308533	1.73E-05
PCDHA3	cg24792717	-0.08257198	1.82E-10
PCDHA3	cg24869588	-0.04298147	0.03849516
PCDHA3	cg24915503	0.1444699	3.05E-05
PCDHA3	cg25027798	-0.1666049	1.74E-09
PCDHA3	cg25225155	-0.1112505	1.45E-12
PCDHA3	cg25487047	0.05003217	0.0421429
PCDHA3	cg25500080	-0.1904146	2.56E-08
PCDHA3	cg25670229	-0.03082715	0.0276684
PCDHA3	cg26224918	0.06014875	0.001873691
PCDHA3	cg26282566	-0.07626555	0.002622053
PCDHA3	cg26318513	0.1093525	1.01E-06
PCDHA3	cg26465581	0.05837239	0.000263939
PCDHA3	cg26514430	-0.06519942	0.02968556
PCDHA3	cg26556719	-0.08922136	0.000588986
PCDHA3	cg26618441	-0.07101586	0.04169993
PCDHA3	cg27080348	-0.07960918	0.00014156
PCDHA3	cg27352639	-0.1192414	1.15E-08
PCDHA3	cg27604145	0.08701703	0.00077704
ADAMTS13	cg00115654	-0.08874068	1.82E-09
ADAMTS13	cg01044684	-0.02809876	0.00029278
ADAMTS13	cg04674581	-0.02735352	0.02715268
ADAMTS13	cg13822791	-0.008531058	0.03129026
ADAMTS13	cg13892750	0.03644743	0.002744603
ADAMTS13	cg14110709	0.1489585	8.33E-11
ADAMTS13	cg14362312	-0.04276629	0.01226375
ADAMTS13	cg22110492	0.1089577	1.20E-19
WDHD1	cg09819143	0.02076402	9.04E-09
WDHD1	cg14472251	-0.009465464	6.39E-05
WDHD1	cg16467628	0.01164472	2.59E-06
WDHD1	cg16908782	0.003344654	0.01877298
WDHD1	cg23249133	0.1209299	3.63E-09
WDHD1	cg24041822	0.05895416	4.81E-14
DPP3	cg04219625	0.000981088	0.02966613
DPP3	cg06434874	0.1910071	1.53E-21
DPP3	cg11581979	0.01396546	2.91E-10
DPP3	cg14058869	-0.02486846	4.39E-05
DPP3	cg24169248	0.003283802	4.97E-05
DPP3	cg27441551	0.002817815	0.01715402
ZNF573	cg04215480	0.003878762	0.01762059
RPLP1	cg02169278	0.003945509	0.001594019
RPLP1	cg04291025	0.062570965	2.67E-36
RPLP1	cg04774597	-0.09089089	0.0051054
RPLP1	cg09656405	0.01661161	1.80E-14
RPLP1	cg26218577	-0.05477192	0.04165388
FAIM	cg01025283	0.0159458	3.97E-14
FAIM	cg02712878	0.09639885	3.57E-17
FAIM	cg04148458	0.006649304	8.49E-06
FAIM	cg06309968	0.03001129	6.44E-08
FAIM	cg13538845	0.001429237	0.04941675
FAIM	cg19374779	0.0278918	0.003855494
FAIM	cg25201910	0.03564256	1.04E-06
SYN3	cg05206884	-0.06164448	0.005114724
SYN3	cg05260966	-0.1492268	1.62E-16
SYN3	cg07641497	0.1529885	1.59E-07
SYN3	cg08613327	0.04788814	0.002551068
SYN3	cg08687052	0.02704079	0.04255944
SYN3	cg09604440	0.03635603	0.02337352
SYN3	cg11792184	0.0438436	2.81E-05
SYN3	cg12353802	0.05295967	0.002663574
SYN3	cg15004938	0.03787134	0.04202818
SYN3	cg15173428	0.1318733	2.54E-08
SYN3	cg20476019	0.02579144	0.03071813
SYN3	cg23601468	-0.08437506	0.000161212
SYN3	cg23817297	0.03839867	0.01203903
SYN3	cg23855715	0.1454452	1.15E-11
SYN3	ch.22.467397R	0.004195198	7.19E-07
PPP1R15A	cg06896857	0.001884379	2.01E-06
PPP1R15A	cg27359972	0.071805644	4.05E-25
TIMP3	cg05260966	-0.1492268	1.62E-16
TIMP3	cg07641497	0.1529885	1.59E-07
TIMP3	cg08613327	0.04788814	0.002551068
TIMP3	cg08687052	0.02704079	0.04255944
TIMP3	cg15004938	0.03787134	0.04202818
TIMP3	cg23601468	-0.08437506	0.000161212
TIMP3	cg23817297	0.03839867	0.01203903
ZNF600	cg08174003	0.01091004	0.003910671
UBE2L3	cg02550268	0.01414408	0.03853364
UBE2L3	cg03752018	0.003878758	3.34E-06
UBE2L3	cg09889680	0.008394696	1.35E-06
UBE2L3	cg10628201	-0.0997327	0.000755109
UBE2L3	cg26067319	0.2521809	1.03E-20
UBE2L3	cg26286036	0.00067708	0.02023087
RIMBP3C	cg08591048	-0.06471323	1.07E-07
EPB41L1	cg01157780	0.1013904	1.66E-16
EPB41L1	cg01901706	0.1242444	3.23E-11
EPB41L1	cg25015662	0.084282265	3.91E-24
GNPTG	cg00966077	0.01262806	8.92E-08
GNPTG	cg01522083	0.1626431	8.47E-20
GNPTG	cg02492759	0.003125425	0.01565573
GNPTG	cg07957690	0.115621598	1.25E-24
GNPTG	cg08473533	0.005469244	0.00879767
GNPTG	cg10332816	0.01326385	3.63E-09
GNPTG	cg13995117	0.001033634	0.002684572
GNPTG	cg16133244	0.1434926	1.06E-14
GNPTG	cg18146152	0.2162678	1.38E-20
GNPTG	cg26611637	0.003823118	0.02166185
FLOT1	cg00011994	-0.2257652	5.15E-15
FLOT1	cg02915939	-0.1237718	2.20E-06
FLOT1	cg03124636	-0.1569182	1.05E-13
FLOT1	cg04012931	-0.2728826	9.66E-17
FLOT1	cg05673638	-0.004132927	0.03522528
FLOT1	cg07858113	-0.28437395	6.53E-27
FLOT1	cg08384314	-0.2878827	1.65E-16
FLOT1	cg08457178	-0.2688512	5.87E-20
FLOT1	cg08687386	-0.1658157	5.06E-15
FLOT1	cg08794940	-0.21433	8.44E-14
FLOT1	cg09235583	-0.3182189	1.31E-21
FLOT1	cg10047572	-0.1598869	8.64E-12
FLOT1	cg10916998	-0.3290626	2.36E-16
FLOT1	cg12232308	-0.249271957	7.21E-28
FLOT1	cg13337949	-0.2038446	1.74E-22
FLOT1	cg13804182	-0.340506929	7.54E-24
FLOT1	cg14433074	-0.3025609	3.24E-19
FLOT1	cg16331823	-0.2579502	5.54E-12
FLOT1	cg16493531	-0.3358395	1.95E-17
FLOT1	cg17389738	-0.2308268	8.86E-19
FLOT1	cg18650716	-0.1778958	1.35E-10
FLOT1	cg19033654	-0.3726251	7.12E-22
FLOT1	cg20178172	-0.2222083	1.05E-17
FLOT1	cg24000189	0.001065987	0.001172115
FLOT1	cg26755097	-0.1645384	1.02E-07
FLOT1	cg27545367	-0.2535282	4.32E-22
ASNS	cg08114476	0.006326395	0.000214285
ASNS	cg17533477	0.1088153	2.50E-07
ASNS	cg17546469	0.008551848	0.000300986
ASNS	cg20727233	0.01068143	0.02361677
ASNS	cg20943339	0.004510393	0.01282574
ZBTB40	cg08423575	0.08543422	0.005316271
ZBTB40	cg09266979	-0.02275099	4.18E-06
ZBTB40	cg14851608	0.09621672	5.41E-11
ZBTB40	cg15041659	0.003029201	0.008313676
ZBTB40	cg21415347	-0.01410566	0.003323824
ZBTB40	cg22685052	0.00848029	0.01270283
ZBTB40	cg24034841	-0.001064353	0.01424369
ZBTB40	cg27579233	-0.06737589	0.04535852
LILRA2	cg07280593	0.2263613	4.19E-22
LILRA2	cg14575739	0.294418	3.80E-20
LILRA2	cg15659599	0.226926746	4.36E-33
LILRA2	cg19486673	0.1382199	5.43E-09
TRPV4	cg04717595	-0.05618684	9.66E-14
TRPV4	cg05587419	-0.1396782	2.77E-17
TRPV4	cg07537147	-0.04483069	0.003088302
TRPV4	cg09160789	0.02440229	0.000464574
TRPV4	cg13628514	-0.04898388	0.01466326
TRPV4	cg15630645	-0.03232701	1.83E-06
TRPV4	cg17183905	0.094935815	1.74E-27
TRPV4	cg17866692	0.09497985	9.34E-10
TRPV4	cg18306456	-0.04828635	0.000100452
TRPV4	cg19615059	-0.04542596	2.87E-05
TRPV4	cg20536683	-0.005525778	0.002103287
TRPV4	cg24706115	-0.1009682	9.85E-09
TRPV4	cg26358374	-0.03215885	9.24E-09
ZNF502	cg14605001	0.02684693	0.000911913
ZNF502	cg14768256	0.1009375	0.000345049
ZNF502	cg19539664	0.02170171	0.02206639
ZNF502	cg24437311	0.1314534	2.39E-08
FGF21	cg03531100	0.2141194	4.79E-12
FGF21	cg07800524	0.04791257	7.02E-06
FGF21	cg13881341	-0.08839156	1.15E-12
FGF21	cg14719352	-0.04559641	5.89E-09
FGF21	cg21107581	0.1108675	1.17E-10
FUT1	cg03531100	0.2141194	4.79E-12
FUT1	cg07800524	0.04791257	7.02E-06
FUT1	cg13881341	-0.08839156	1.15E-12
FUT1	cg14719352	-0.04559641	5.89E-09
FUT1	cg21107581	0.1108675	1.17E-10
RSBN1	cg17282982	-0.00320763	0.001214235
SLC37A4	cg01434121	-0.001101532	0.001666589
SLC37A4	cg03132935	0.003269797	0.000951349
SLC37A4	cg06567290	0.0645446	0.01057865
SLC37A4	cg08934394	0.009619882	1.28E-08
SLC37A4	cg08998953	0.04072024	3.33E-21
SLC37A4	cg11682012	0.004550186	0.00133071
SLC37A4	cg12636538	0.088359306	3.20E-23
SLC37A4	cg12926529	-0.01386051	0.01544113
SLC37A4	cg14983362	0.001204313	0.00020656
SLC37A4	cg17791936	0.05440876	4.96E-05
SLC37A4	cg21561712	-0.02366675	0.02105452
SLC37A4	cg24377329	0.001535974	0.04497139
SLC37A4	cg24687335	0.003626811	0.000570491
LCN2	cg22438810	-0.1692912	7.88E-20
RPS24	cg07185287	0.235982645	3.51E-27
RPS24	cg13531509	0.03359054	5.41E-05
RPS24	cg14298951	0.003096636	5.70E-05
RPS24	cg16554228	0.00512426	0.003789512
DPP8	cg04799823	0.001911567	0.02827138
DPP8	cg06993413	0.09623459	1.20E-53
DPP8	cg08484839	0.00162398	0.04634119
DPP8	cg09230442	0.126617769	8.00E-28
DPP8	cg14179433	-0.001396441	0.0348427
DPP8	cg15890574	0.05087928	0.002091045
DPP8	cg23330842	0.01623223	2.48E-20
DPP8	cg25130390	-0.00816797	0.000137928
DPP8	cg25457200	-0.06299614	0.001865383
CDC42EP5	cg03620376	-0.280489715	9.81E-27
CDC42EP5	cg12057190	0.04013571	0.000307626
SMARCE1	cg06942197	-0.04244601	1.62E-07
RRP8	cg00750402	0.003452616	0.007006102
RRP8	cg13301069	-0.004248259	0.000108129
RRP8	cg14748682	-0.004180286	0.000804488
RRP8	cg15721728	0.004771864	0.007756533
RRP8	cg21023284	-0.001526947	0.02315174
GALC	cg04738877	-0.02211681	0.002737273
GALC	cg05601096	0.1102735	9.84E-06
GALC	cg10122474	-0.04239752	0.03410987
GALC	cg13789423	0.1792167	2.92E-20
GALC	cg18103730	-0.2882056	6.56E-14
GALC	cg20583141	0.1054551	6.51E-05
GALC	cg26245531	-0.1122181	0.000875985
FAM102A	cg13692655	-0.1084611	3.43E-15
FAM102A	cg14080888	-0.1294608	4.01E-14
FAM102A	cg14343733	-0.05047414	8.49E-09
FAM102A	cg14504581	-0.03442905	7.59E-06
FAM102A	cg14604470	-0.229289899	2.65E-30
FAM102A	cg17308606	0.247414921	7.21E-39
FAM102A	cg21222556	0.01373454	0.04258583
SURF6	cg15003434	-0.00195197	0.006369394
BICD2	cg01028796	-0.075669581	1.56E-25
BICD2	cg02929681	-0.03790815	2.21E-06
BICD2	cg04269907	-0.01135526	0.01620511
BICD2	cg13254840	0.01733428	0.008699279
BICD2	cg13587621	-0.04068433	7.22E-20
BICD2	cg13683626	-0.1031507	8.06E-13
BICD2	cg14181777	-0.03823793	2.88E-05
BICD2	cg14184780	-0.02743723	0.008542392
BICD2	cg14279997	-0.01162623	0.03972797
BICD2	cg14280580	-0.118046	5.95E-18
BICD2	cg21439463	0.005688046	0.01478195
CSNK1G2	cg01471710	-0.02013104	0.000367511
CSNK1G2	cg02968914	-0.0173993	0.001477748
CSNK1G2	cg02990598	-0.05899817	6.20E-10
CSNK1G2	cg08552290	-0.01440511	0.03644613
CSNK1G2	cg27582986	-0.004953395	0.01071197
TLX1	cg02096397	-0.1246273	7.85E-09
TLX1	cg02567119	-0.1833356	1.95E-12
TLX1	cg03020810	-0.2823412	8.94E-14
TLX1	cg05329692	-0.1278124	2.07E-08
TLX1	cg08908184	-0.2920844	7.95E-14
TLX1	cg09586183	-0.1598857	2.10E-18
TLX1	cg10999413	-0.1385779	1.56E-11
TLX1	cg11498156	-0.143364132	1.23E-25
TLX1	cg16715722	-0.02771469	5.25E-12
TLX1	cg18964775	-0.1655977	1.29E-08
TLX1	cg19008088	-0.02829949	0.01013765
TLX1	cg20615879	-0.340324105	3.04E-39
TLX1	cg25741023	-0.2240258	6.30E-13
TLX1	cg27272677	-0.3000394	4.51E-17
CSHL1	cg03588189	0.01338977	0.04564338
CSHL1	cg09997372	0.04304178	3.73E-05
CSHL1	cg11658054	0.108851826	1.05E-28
CSHL1	cg12911791	0.0383693	0.00615071
CSHL1	cg16885093	-0.064433	4.71E-07
CSHL1	cg25324976	0.02934559	8.37E-05
CSHL1	cg26736099	0.120215816	3.08E-27
CSHL1	cg26750789	0.04993992	4.44E-09
RAPGEFL1	cg02059867	-0.183235461	2.25E-24
RAPGEFL1	cg02722657	-0.180692794	1.03E-24
GSTM3	cg10807101	-0.1036843	8.15E-08
GSTM3	cg26020161	0.08810274	1.15E-06
PPIL1	cg04860157	0.096806687	1.73E-23
RING1	cg01241018	0.01338764	0.000409571
RING1	cg03341723	-0.01542209	5.11E-10
RING1	cg06363559	-0.1369952	3.68E-16
RING1	cg11011640	-0.2002958	7.26E-18
RING1	cg12065531	-0.0214862	0.000252313
RING1	cg12115664	0.001746465	0.01213631
RING1	cg18486707	-0.1023889	2.18E-07
RING1	cg19356389	-0.1613557	4.60E-19
RING1	cg25026287	-0.001469342	0.003953933
RING1	cg26106778	-0.1939309	7.73E-21
DCAF6	cg00413849	0.08284541	2.47E-19
DCAF6	cg02970394	-0.001713768	0.01158594
DCAF6	cg03938800	0.08025623	5.43E-07
DCAF6	cg04114368	0.002165258	0.01306172
DCAF6	cg05702448	-0.001845118	0.01048047
DCAF6	cg05821866	0.026424916	1.65E-31
DCAF6	cg06221394	0.006941902	0.000290179
DCAF6	cg07826235	-0.002398698	1.36E-06
DCAF6	cg07908946	-0.001629496	0.01152549
DCAF6	cg08151281	0.01450344	3.04E-16
DCAF6	cg08412305	0.002420796	0.000492858
DCAF6	cg10020897	0.002253662	0.0380334
DCAF6	cg13497939	0.005888994	0.000584924
DCAF6	cg13579901	0.06626005	1.40E-21
DCAF6	cg15621027	0.02315484	2.73E-19
DCAF6	cg18018245	0.01438795	2.93E-06
DCAF6	cg23731901	-0.008692139	0.000192729
DCAF6	cg24155792	0.09331486	2.14E-07
DCAF6	cg24449463	0.05130057	0.01969302
DCAF6	cg25130277	0.045249473	1.04E-28
DCAF6	cg25219134	-0.006385857	0.00099491
DCAF6	cg25597115	0.006937643	2.19E-06
AGER	cg01285072	-0.02815893	1.06E-10
AGER	cg04933135	-0.08344961	2.38E-21
AGER	cg05436760	-0.0985872	5.39E-19
AGER	cg05914981	-0.12813987	1.54E-27
AGER	cg08321684	-0.05088552	2.96E-05
AGER	cg08328160	-0.02795683	1.19E-07
AGER	cg10677959	-0.06112853	5.93E-14
AGER	cg11105830	-0.03797133	1.86E-06
AGER	cg15226029	-0.02817807	1.20E-06
AGER	cg17407908	-0.0169128	0.000227866
AGER	cg17874413	-0.04780641	2.91E-08
AGER	cg20905680	-0.03614023	1.14E-12
AGER	cg23177883	-0.07830879	5.49E-19
AGER	cg26516499	-0.02722475	4.35E-10
AGER	cg26653489	-0.03700821	3.06E-08
CBLN3	cg01834776	0.07814177	4.17E-09
CBLN3	cg05170515	0.01682021	0.02318523
CBLN3	cg05760053	0.04557806	5.52E-12
CBLN3	cg10759590	0.106283	8.13E-21
CBLN3	cg11837267	0.08096638	1.00E-17
CBLN3	cg19584674	0.06415856	1.72E-06
NCR1	cg02367916	0.0246304	0.02574591
NCR1	cg12123879	-0.07548823	0.006487037
NCR1	cg12952132	0.0748539	4.90E-06
NCR1	cg17804112	-0.06030552	0.0280239
NCR1	cg18832619	0.05429466	0.01178481
PHTF1	cg09845488	-0.001111457	0.007533859
ALDH3A1	cg00516966	0.04436489	0.004609621
ALDH3A1	cg01471036	-0.1647843	1.75E-19
ALDH3A1	cg04209650	-0.1232519	3.49E-07
ALDH3A1	cg05447343	-0.1973996	2.13E-20
ALDH3A1	cg06390079	-0.2859911	7.83E-18
ALDH3A1	cg11401568	-0.1298988	1.30E-11
ALDH3A1	cg11475454	-0.1254554	3.65E-16
ALDH3A1	cg12787571	-0.2598517	8.04E-23
ALDH3A1	cg13295878	-0.169143329	1.49E-24
ALDH3A1	cg14377703	-0.1734239	4.33E-13
ALDH3A1	cg15849060	-0.249042	3.61E-22
ALDH3A1	cg18957070	-0.1844971	1.54E-19
ALDH3A1	cg19435033	-0.1286859	1.15E-06
ALDH3A1	cg23098051	-0.1502755	4.38E-19
ALDH3A1	cg23392390	-0.205188596	7.47E-26
ALDH3A1	cg26525147	0.01086942	0.00256124
PIP4K2B	cg06934218	0.01080365	0.000212883
WDR81	cg01484141	0.01870481	1.84E-22
WDR81	cg01768328	-0.1361865	1.44E-19
WDR81	cg02659149	0.002914836	0.000229266
WDR81	cg02736280	-0.197655899	3.71E-29
WDR81	cg02967546	0.01305865	8.71E-14
WDR81	cg03773805	-0.02564159	1.24E-06
WDR81	cg05013422	0.009021915	1.15E-05
WDR81	cg06552751	0.004220112	2.84E-05
WDR81	cg06692634	0.003507604	0.01759555
WDR81	cg07310282	0.02225357	3.30E-08
WDR81	cg10420159	-0.03770356	4.85E-08
WDR81	cg10426084	-0.04381099	6.41E-11
WDR81	cg11099291	0.003598963	1.54E-05
WDR81	cg14051556	-0.00517425	0.000171338
WDR81	cg15689513	-0.07466697	1.15E-05
WDR81	cg15771370	0.0148306	1.21E-10
WDR81	cg18909903	-0.0947085	5.61E-07
WDR81	cg21824343	-0.1829398	1.88E-21
WDR81	cg23407809	-0.008025961	0.03014229
WDR81	cg25686746	-0.007500122	0.01809455
WDR81	cg26102512	-0.007399076	0.002177114
WDR81	cg27594176	-0.001436233	0.03859971
WDR81	cg27598168	-0.02098521	0.000240093
KCTD15	cg02973307	-0.02965283	1.28E-06
KCTD15	cg04566826	-0.1628728	2.98E-15
KCTD15	cg08420232	-0.0299363	0.000145311
KCTD15	cg13613853	0.003358154	0.008619823
KCTD15	cg26149738	0.04066451	6.22E-05
ST3GAL6	cg11362770	0.01313063	0.004506214
ATP2C2	cg07507755	0.03974251	3.13E-13
ATP2B3	cg06204009	0.01681671	0.01228754
ATP2B3	cg20456193	0.07827737	1.04E-07
ATP2B3	cg21112796	0.02363824	0.0111467
ATP2B3	cg22810426	0.1860736	1.47E-17
ATP2B3	cg24443136	0.01783312	0.01749482
TRIM41	cg00521588	0.019406014	1.72E-23
TRIM41	cg04479987	0.06749746	3.94E-17
TRIM41	cg05922392	-0.002051768	0.0426247
TRIM41	cg07381403	0.005094591	1.42E-06
TRIM41	cg07404400	0.05032496	1.96E-15
TRIM41	cg08956008	0.06780328	2.09E-08
TRIM41	cg10641368	0.000760276	0.001714489
TRIM41	cg13228972	0.02751018	2.85E-18
TRIM41	cg16370767	0.03902321	3.69E-05
TRIM41	cg16632433	0.02722225	3.41E-18
TRIM41	cg18361024	-0.01569516	0.01232614
TRIM41	cg22116234	0.000755434	0.02870818
TRIM41	cg25944717	0.228708399	4.35E-25
TRIM41	cg25969932	0.03433853	0.000323382
TRIM41	cg26189035	0.003306913	0.04839473
TRIM41	cg27053763	-0.01617193	3.64E-06
RAB30	cg21373526	0.02594398	5.47E-08
SLC39A14	cg00433296	-0.0755945	1.46E-17
SLC39A14	cg01032570	-0.01502468	4.96E-05
SLC39A14	cg01250699	0.0116829	5.74E-10
SLC39A14	cg01754958	0.007437425	7.99E-06
SLC39A14	cg02479022	-0.141858026	7.95E-25
SLC39A14	cg05254747	-0.0457184	3.75E-08
SLC39A14	cg05487207	-0.05069303	0.02332575
SLC39A14	cg11485247	-0.009032038	1.46E-09
SLC39A14	cg12081754	0.0733492	0.01919878
SLC39A14	cg15740790	-0.05114595	7.46E-14
SLC39A14	cg22483449	0.05147253	2.60E-06
SLC39A14	cg23413666	-0.01215194	0.01118206
SLC39A14	cg23563866	-0.04733703	8.23E-13
SLC39A14	cg24483002	-0.002319843	0.01195111
SLC39A14	cg25257677	-0.06213418	3.91E-10
SLC39A14	cg26182263	0.06744291	6.17E-17
SLC39A14	cg26954671	0.01812597	0.000868917
SLC39A14	cg27458152	-0.06058271	1.36E-09
ZNF660	cg22598028	-0.385298627	8.72E-28
SOD3	cg16216407	0.04726311	0.005884594
SOD3	cg21411366	0.06473686	4.15E-05
SOD3	cg25449950	0.06116975	0.009003713
PAQR5	cg02395280	0.03721081	0.000423992
PAQR5	cg11064521	0.01924587	0.01137078
PAQR5	cg11406300	0.050727388	4.89E-37
PAQR5	cg14081950	0.00681457	0.04271061
PAQR5	cg25270206	0.01756478	0.01472792
STX7	cg03923838	-0.00285654	0.01500236
NOL3	cg03667593	-0.002712177	2.29E-05
CCDC65	cg02620769	-0.1362031	1.24E-08
CCDC65	cg08869573	-0.2038709	4.80E-10
CCDC65	cg08958015	-0.1365658	5.75E-08
OR2J2	cg10767797	0.03834325	0.0060064
ARF3	cg05181148	-0.001827326	0.01102334
VPS52	cg00879843	0.02152414	1.37E-11
VPS52	cg01293250	0.016238	2.00E-14
VPS52	cg05216888	0.001245935	0.04382631
VPS52	cg05828515	0.008456352	2.77E-06
VPS52	cg06358442	-0.0147436	0.000180179
VPS52	cg07362537	0.18979872	1.14E-41
VPS52	cg08342886	0.02148344	8.96E-22
VPS52	cg09112371	0.0571786	2.37E-18
VPS52	cg10066189	0.008812612	1.86E-10
VPS52	cg10301967	0.006148672	1.96E-07
VPS52	cg11222065	0.150491614	5.79E-44
VPS52	cg11682350	0.032955455	1.15E-30
VPS52	cg12086028	0.276099174	1.58E-45
VPS52	cg14266999	0.061210682	1.90E-32
VPS52	cg16052901	0.286246765	6.18E-44
VPS52	cg16489193	0.078618275	2.19E-40
VPS52	cg16694182	0.00726918	2.86E-06
VPS52	cg20119749	0.004735725	6.75E-06
VPS52	cg20140229	0.01191286	1.32E-05
VPS52	cg20557567	0.01725364	2.12E-07
VPS52	cg20762310	0.006364881	1.89E-07
VPS52	cg21166347	0.01872441	1.91E-11
VPS52	cg21318978	0.009344798	0.001883367
VPS52	cg21776572	0.01077818	7.54E-09
VPS52	cg22562590	0.004322451	0.01378913
VPS52	cg23013394	0.01286375	2.73E-13
VPS52	cg23661271	0.00490788	2.29E-09
VPS52	cg24488218	0.00588649	0.003626785
VPS52	cg24536691	0.251948813	1.83E-25
VPS52	cg24664526	0.01795856	2.79E-05
VPS52	cg25515801	0.01070908	2.84E-18
VPS52	cg26283141	0.226269344	2.88E-39
AP2B1	cg02160255	0.03216584	0.001291404
AP2B1	cg02186127	0.0117106	4.40E-11
AP2B1	cg02484511	0.005998937	1.83E-05
AP2B1	cg03218192	0.119812422	1.05E-30
AP2B1	cg07628086	-0.000903873	0.01632565
AP2B1	cg09144769	-0.07799856	1.17E-17
AP2B1	cg10692694	0.001287972	0.000728644
AP2B1	cg15705266	0.001108785	0.003537388
AP2B1	cg17978367	-0.0982036	3.28E-17
AP2B1	cg23996241	0.075784605	3.33E-25
AP2B1	cg26478249	0.006752068	4.72E-09
RPS18	cg00879843	0.02152414	1.37E-11
RPS18	cg01293250	0.016238	2.00E-14
RPS18	cg03702686	0.230273138	2.78E-23
RPS18	cg05216888	0.001245935	0.04382631
RPS18	cg05828515	0.008456352	2.77E-06
RPS18	cg06358442	-0.0147436	0.000180179
RPS18	cg07362537	0.18979872	1.14E-41
RPS18	cg08342886	0.02148344	8.96E-22
RPS18	cg09112371	0.0571786	2.37E-18
RPS18	cg10066189	0.008812612	1.86E-10
RPS18	cg10301967	0.006148672	1.96E-07
RPS18	cg10426422	0.07601976	9.14E-08
RPS18	cg11222065	0.150491614	5.79E-44
RPS18	cg11682350	0.032955455	1.15E-30
RPS18	cg12086028	0.276099174	1.58E-45
RPS18	cg14266999	0.061210682	1.90E-32
RPS18	cg16052901	0.286246765	6.18E-44
RPS18	cg16489193	0.078618275	2.19E-40
RPS18	cg16694182	0.00726918	2.86E-06
RPS18	cg20119749	0.004735725	6.75E-06
RPS18	cg20140229	0.01191286	1.32E-05
RPS18	cg20557567	0.01725364	2.12E-07
RPS18	cg20762310	0.006364881	1.89E-07
RPS18	cg21166347	0.01872441	1.91E-11
RPS18	cg21318978	0.009344798	0.001883367
RPS18	cg21776572	0.01077818	7.54E-09
RPS18	cg21986677	0.1364375	2.15E-16
RPS18	cg22322679	0.1976477	1.50E-22
RPS18	cg22562590	0.004322451	0.01378913
RPS18	cg23013394	0.01286375	2.73E-13
RPS18	cg23661271	0.00490788	2.29E-09
RPS18	cg24488218	0.00588649	0.003626785
RPS18	cg24536691	0.251948813	1.83E-25
RPS18	cg24664526	0.01795856	2.79E-05
RPS18	cg25515801	0.01070908	2.84E-18
RPS18	cg26283141	0.226269344	2.88E-39
RPS18	cg26912426	0.1728687	8.39E-17
PTPN9	cg23127201	-0.004731058	0.03474999
SNRPG	cg20551965	0.00432372	0.000620801
MAPK8	cg03883275	0.06500202	0.00018466
MAPK8	cg05241265	-0.06634131	2.04E-16
MAPK8	cg09359802	-0.04261565	9.01E-09
MAPK8	cg18174089	0.04455477	0.001345402
MAPK8	cg19612574	-0.081866616	1.08E-37
CHST15	cg18085117	0.1015772	0.000344997
CHST15	cg26306435	0.1984139	3.73E-09
CRISP2	cg01076129	-0.08920631	8.92E-07
CRISP2	cg04595372	-0.08365266	3.41E-06
CRISP2	cg08942800	-0.1531383	2.82E-09
CRISP2	cg12440062	-0.2271457	4.54E-11
CRISP2	cg14997592	-0.1213772	3.06E-06
CRISP2	cg21710255	-0.05316064	0.02672282
CRISP2	cg25390787	-0.1962929	1.54E-10
CRISP2	cg26715042	-0.1570322	5.66E-07
MVK	cg01216412	0.005705139	3.40E-05
MVK	cg02862835	0.002397607	0.007231873
MVK	cg07060076	0.004977219	0.000777246
MVK	cg08884029	0.1370373	1.63E-07
MVK	cg09418959	0.01219353	3.40E-16
MVK	cg12104764	0.001118067	0.02836421
MVK	cg13234997	0.001220308	0.04874791
MVK	cg13986417	0.0619868	0.004335545
MVK	cg14862111	0.001474081	0.00012638
MVK	cg15342134	-0.01926448	3.49E-06
MVK	cg23102962	0.003472179	0.000490949
MVK	cg23601127	0.005856752	0.000152425
MVK	cg27263151	0.1669789	1.09E-12
SLAIN1	cg16574347	0.1594397	1.53E-12
SHISA9	cg00765783	-0.1543089	1.90E-07
SHISA9	cg01705052	-0.07984882	0.000619902
SHISA9	cg01835308	-0.07879509	2.27E-05
SHISA9	cg02482218	-0.06966032	0.000598333
SHISA9	cg02860732	-0.1006827	0.000317354
SHISA9	cg03057083	-0.1033266	0.0001249
SHISA9	cg03711016	-0.2628808	2.50E-13
SHISA9	cg04100684	0.1402431	7.26E-07
SHISA9	cg04342955	-0.1321776	6.85E-05
SHISA9	cg04557544	-0.1196446	5.98E-05
SHISA9	cg04613834	-0.06037284	0.001315584
SHISA9	cg06890432	-0.0351519	0.005251695
SHISA9	cg08280468	-0.1823088	2.05E-18
SHISA9	cg08330224	-0.04152515	0.0121333
SHISA9	cg08528231	-0.06013223	0.000142991
SHISA9	cg09229683	-0.09743856	7.07E-08
SHISA9	cg15282819	-0.2160758	2.33E-15
SHISA9	cg16658473	0.2233764	1.08E-13
SHISA9	cg18578405	-0.1041092	2.04E-05
SHISA9	cg26752526	-0.100653	1.74E-06
RAB39B	cg00547789	-0.05172659	0.01378609
RAB39B	cg10512285	-0.04046024	0.0272358
OR2B3	cg27458549	0.05822131	0.000584265
CLIC2	cg03359503	0.06251586	0.01806737
CLIC2	cg08468443	0.0385385	0.04274225
PART1	cg05141014	0.1244932	1.32E-09
PART1	cg09712066	0.1147356	2.08E-09
PART1	cg18611813	0.08504261	0.001471611
PART1	cg18704047	0.08444187	1.10E-13
PART1	cg21023952	0.1330811	1.94E-11
PART1	cg24844211	0.1494028	1.49E-16
PART1	cg26353176	0.1080398	1.28E-19
ZNF653	cg06444515	0.03973559	0.001993735
ZNF653	cg11224407	0.04914602	9.38E-20
ZNF653	cg13520520	0.06237872	1.48E-09
SNORA51	cg05205351	0.18598259	5.51E-52
SNORA51	cg11389889	0.322617003	3.22E-26
SNORA51	cg13272108	0.133741825	2.22E-39
SNORA51	cg20063640	0.230877844	4.70E-25
SNORA51	cg21028182	0.1571725	2.68E-12
MIR192	cg00589493	-0.02418345	6.72E-06
MIR192	cg02494703	0.02997953	0.04083135
MIR192	cg06104877	0.04552876	2.55E-06
MIR192	cg08432452	-0.02983196	8.77E-05
MIR192	cg13092487	-0.04100008	1.25E-07
MIR192	cg24154336	-0.05596342	0.0222107
MIR192	cg24803202	0.01878204	0.001247024
MIR567	cg05966699	0.110608066	6.50E-26
MIR567	cg13717684	0.03860112	1.94E-10
MIR921	cg10332369	0.06717657	0.005803517
MIR921	cg17323982	0.05605293	0.00400497
MIR921	cg17940268	0.2188821	4.68E-14
MIR921	cg24428232	0.257771147	1.22E-30
MIR921	cg24554839	0.2562183	1.49E-13
MIR548H3	cg00472393	-0.002415346	0.02105218
MIR548H3	cg03108701	0.009176542	0.001826647
MIR548H3	cg07439409	0.02753173	1.62E-18
MIR548H3	cg11182931	0.009670507	3.05E-09
MIR548H3	cg15968925	0.04748531	4.44E-06
MIR548H3	cg16511841	-0.02841666	0.000100777
MIR548H3	cg17774634	-0.02409718	0.000173757
MIR548H3	cg18863314	0.005010097	2.41E-09
MIR548H3	cg22682162	0.03924898	3.97E-16
MIR548H3	cg23858074	0.01021906	1.33E-10
SNORD83B	cg00640609	0.1172939	7.34E-16
SNORD83B	cg01915283	0.3645031	1.16E-20
SNORD83B	cg04583339	0.1404685	2.15E-15
SNORD83B	cg07929727	0.1103994	6.89E-10
SNORD83B	cg07940593	0.0895859	1.31E-06
SNORD83B	cg09450467	0.2313683	5.17E-10
SNORD83B	cg22041137	0.118195	6.83E-05
SNORD83B	cg23622141	0.1045499	1.71E-15
SNORD83B	cg24889693	0.05921249	0.00023269
SNORD67	cg19737908	0.01256243	0.006660503
SNORD67	cg26819861	0.02562645	0.02385613
SNORD125	cg00014733	0.02411675	0.000116856
SNORD125	cg06814814	0.01744329	0.004288875
SNORD125	cg13739442	0.01581937	0.02601105
SNORD125	cg16977751	-0.007891386	0.004476814
SNORA18	cg01580228	0.1832054	1.44E-12
SNORA18	cg02766482	0.175995134	6.74E-39
SNORA18	cg11308170	0.06820913	0.001998758
SNORA5C	cg01878214	0.06434257	2.37E-07
SNORA5C	cg02468649	-0.03385097	2.58E-06
SNORA5C	cg15392893	0.02562052	0.03255339
SNORA5C	cg20023356	0.03928148	0.001425703
SNORA5C	cg27634050	0.02489905	0.001565498
MIR98	cg05453618	0.06554422	8.59E-05
MIR98	cg06308344	0.01953655	0.01202295
MIR98	cg07809144	0.01103323	0.003165318
MIR599	cg10500570	0.08878536	4.49E-06
SNORA67	cg01477797	0.06732877	2.46E-05
SNORA67	cg02346901	0.1659014	2.99E-17
SNORA67	cg04510815	0.1416905	1.06E-09
SNORA67	cg05652328	0.1409748	1.92E-20
SNORA67	cg07421515	0.1233778	2.38E-18
SNORA67	cg13749033	0.03389017	1.50E-05
SNORA67	cg16547235	0.04321946	0.000290876
SNORA67	cg22259724	0.03176581	0.000162706
SNORA67	cg24014629	0.0458341	0.002412246
MIR662	cg06502071	-0.01358404	0.01710257
MIR662	cg26775289	-0.01329087	0.01161543
MIR662	cg26945867	-0.0224718	0.02064262
SNORA43	cg00396865	0.158354703	6.02E-33
TSEN34	cg00000714	0.057063377	1.03E-35
TSEN34	cg00446966	0.001434287	0.002085916
TSEN34	cg03457587	0.01551051	1.93E-14
TSEN34	cg04512704	-0.006715057	7.84E-05
TSEN34	cg11680855	0.049771112	3.67E-29
TSEN34	cg12173535	0.01056886	0.000867567
TSEN34	cg12283674	0.005183895	0.000930124
TSEN34	cg16032746	0.002975096	0.0232963
TSEN34	cg20673926	0.002786882	0.04297047
TSEN34	cg21086156	-0.00146165	0.04304312
TSEN34	cg23233673	0.001247113	0.04046551
TSEN34	cg23968678	0.002930826	0.001691118
SNORA3	cg00333364	0.172348365	4.78E-48
SNORA3	cg04069518	0.001875561	0.002535503
SNORA3	cg05888947	0.157106217	3.36E-34
SNORA3	cg08805160	-0.00354262	0.009739102
SNORA3	cg13838528	0.002673738	6.74E-06
SNORA3	cg22841667	0.168097307	3.54E-49
MIR18B	cg08261807	0.09581483	0.000120901
MIR18B	cg08585558	0.1506896	1.34E-07
MIR18B	cg13272357	0.1332103	2.76E-09
SNORA84	cg00873521	0.035256887	2.05E-32
SNORA23	cg10056096	0.1112748	2.24E-09
MIR92B	cg06420088	0.01574246	7.48E-13
SNORD41	cg19593550	-0.0270431	5.37E-07
SNORD115-10	cg00625161	0.1419662	2.19E-11
SNORD115-10	cg02966053	0.07323843	9.91E-07
SNORD115-10	cg03034103	0.03389602	0.000114968
SNORD115-10	cg03347215	0.05068699	1.61E-06
SNORD115-10	cg04060551	0.05853763	0.000327081
SNORD115-10	cg05421651	0.04961167	0.003556169
SNORD115-10	cg07144689	0.06812571	4.60E-08
SNORD115-10	cg07632934	0.1079229	1.18E-07
SNORD115-10	cg08764761	0.07315213	2.67E-06
SNORD115-10	cg09219734	0.02433598	0.01006852
SNORD115-10	cg09406548	0.06080728	3.95E-09
SNORD115-10	cg11582484	0.1629527	5.13E-12
SNORD115-10	cg12067043	0.07724394	3.78E-06
SNORD115-10	cg13156643	0.04271556	2.11E-05
SNORD115-10	cg14002752	0.09790222	3.91E-09
SNORD115-10	cg14425199	0.02064446	0.007571816
SNORD115-10	cg16050237	0.02948974	0.009412143
SNORD115-10	cg16980245	0.1093995	4.82E-10
SNORD115-10	cg18076399	0.09532506	8.26E-06
SNORD115-10	cg18166564	0.111697	1.78E-08
SNORD115-10	cg19708213	0.01831166	0.0196079
SNORD115-10	cg20647158	0.09868969	5.76E-11
SNORD115-10	cg27204266	0.12175	1.13E-14
SNORD115-10	cg27448950	0.01785108	0.006587094
SNORA5B	cg02468649	-0.03385097	2.58E-06
SNORA5B	cg07992143	0.02742632	1.57E-05
SNORA5B	cg26720010	0.1395134	5.38E-07
MIR2110	cg00568128	0.01155539	3.01E-12
MIR2110	cg01390168	0.003554361	0.01116967
MIR2110	cg03719236	0.01777683	1.32E-10
MIR2110	cg18864164	0.027949168	2.43E-24
MIR2110	cg24012440	0.003731317	0.004566256
MIR2110	cg25451306	-0.001787987	0.000623102
RNU12	cg05316309	-0.005640567	0.001396954
RNU12	cg06349546	0.05220505	5.96E-13
RNU12	cg08969198	0.06250027	1.34E-09
RNU12	cg15388430	-0.002417166	0.007336004
RNU12	cg18046299	0.003024717	0.003921452
RNU12	cg26654001	0.002864748	0.02047377
RNU12	cg27313403	0.002096792	0.03910099
MIR382	cg01533177	0.08838485	0.000261807
MIR382	cg12573499	0.09495279	5.96E-05
MIR382	cg26238975	0.2747235	1.92E-10
MIR29C	cg07664909	0.05120825	8.93E-07
SNORD52	cg01657995	0.212912212	1.12E-34
SNORD52	cg05789250	0.216122771	6.78E-44
SNORD52	cg07089321	0.009763592	6.49E-05
SNORD42B	cg06746360	0.002798128	0.000499112
SNORD42B	cg06964756	0.006934511	1.62E-05
SNORD42B	cg08165291	0.063533415	8.58E-44
SNORD42B	cg10025462	0.02052091	7.97E-06
SNORD42B	cg15391464	0.06267373	5.57E-21
SNORD42B	cg17195329	0.003186757	0.003905673
SNORD42B	cg17279327	0.006719214	0.001881749
SNORD42B	cg22113187	0.0170775	1.96E-09
SNORD42B	cg25138936	0.003961961	0.001447881
SNORD42B	cg25877179	0.003607073	0.000146895
SNORD42B	cg26397172	0.01040954	1.90E-10
SNORA8	cg01580228	0.1832054	1.44E-12
SNORA8	cg02766482	0.175995134	6.74E-39
SNORA8	cg09719956	0.1988522	3.31E-21
SNORA8	cg11095898	0.07107175	1.76E-05
SNORA8	cg11308170	0.06820913	0.001998758
SNORA8	cg15924285	0.1004624	5.01E-07
SNORA8	cg23300851	0.286764035	2.85E-33
SNORD48	cg02335619	0.003143174	0.009527238
SNORD48	cg03136625	0.003786295	0.000109706
SNORD48	cg04621664	0.007234889	6.46E-06
SNORD48	cg08566044	0.002126856	0.000421104
SNORD48	cg09106586	0.001128022	0.004006544
SNORD48	cg12047750	0.03601859	8.22E-05
SNORD48	cg12678191	0.01166916	2.62E-10
SNORD48	cg14663792	0.005060558	7.08E-09
SNORD48	cg16455834	0.0094735	1.17E-08
SNORD48	cg17384214	0.03124797	2.54E-06
SNORD48	cg19404977	0.005036234	3.25E-05
SNORD48	cg19965099	0.01700805	0.005279042
SNORD48	cg20900994	0.01386257	0.03272959
SNORD48	cg22007893	0.05192563	9.68E-07
SNORA63	cg24082174	0.204146692	5.00E-31
SNORA63	cg27374881	0.110893314	1.68E-30
MIR718	cg09520212	0.04585822	1.37E-09
MIR718	cg19572242	0.01023395	4.55E-05
MIR718	cg27167979	0.002615347	0.0232948
MIR645	cg05093113	0.255439946	3.89E-30
MIR1470	cg02849766	-0.04309382	1.62E-09
MIR1470	cg06553422	-0.007390947	0.03074659
MIR1470	cg08269119	-0.005101056	0.03562798
MIR1470	cg12677723	0.02714593	0.01028976
MIR1470	cg14892570	0.04011816	8.22E-07
MIR1470	cg15448064	-0.01168143	0.01308576
MIR1470	cg20702935	-0.01330527	0.0221509
MIR1470	cg27569742	-0.01251683	0.0021556
MIR320A	cg08264885	0.05190898	2.22E-05
MIR320A	cg10206887	-0.002056334	0.000152471
MIR320A	cg11699593	-0.003170381	0.007939176
MIR320A	cg11859641	-0.003375408	0.000330391
MIR320A	cg21925296	-0.004256549	0.000216718
RPPH1	cg24595957	0.004821599	5.50E-07
MIRLET7A3	cg03841312	-0.01182217	9.35E-05
MIRLET7A3	cg26371705	0.07484292	1.70E-05
SNORA15	cg06674873	0.147404982	7.51E-38
MIR345	cg06846458	-0.05086219	8.68E-07
MIR345	cg06910115	0.000834689	0.02400547
MIR345	cg09002165	-0.000620004	0.03515486
MIR345	cg10597322	-0.04731851	1.46E-06
MIR345	cg17002091	0.01434032	1.53E-09
SNORD117	cg05216536	0.0379496	0.03208236
SNORD117	cg05781294	0.04303866	0.000101168
SNORD117	cg09018383	0.09321472	3.65E-12
SNORD117	cg09061207	0.04951128	0.001438165
SNORD117	cg14470104	0.04377786	1.72E-05
MIR581	cg23019039	0.04819701	4.53E-08
MIR601	cg14166365	0.03807243	4.65E-06
MIR548H4	cg04880611	-0.01737522	0.01099055
MIR548H4	cg06680906	-0.04297246	0.009282482
MIR548H4	cg07057074	-0.001355833	0.000788167
MIR548H4	cg08148660	0.05704219	6.61E-07
MIR548H4	cg09453870	0.01683908	0.04315842
MIR548H4	cg10098175	-0.009459757	0.02431038
MIR548H4	cg11400650	-0.06637345	5.44E-08
MIR548H4	cg13086606	0.01046581	1.80E-13
MIR548H4	cg15040157	0.07957355	8.34E-09
MIR548H4	cg15197583	0.173083	2.25E-21
MIR548H4	cg17073392	0.02698122	0.01166841
MIR548H4	cg18263455	-0.07872133	2.24E-15
MIR548H4	cg18819275	-0.0217483	0.001536286
MIR548H4	cg19461383	-0.06591517	0.000289972
MIR548H4	cg22169791	-0.1143924	1.12E-05
MIR548H4	cg23036340	-0.1234473	5.37E-22
MIR548H4	cg25584422	-0.09328035	2.86E-05
MIR548H4	cg26820811	0.04511539	0.001136297
MIR548H4	cg27118929	0.04354756	0.007669145
MIR324	cg12579196	-0.01103189	0.002004045
MIR324	cg26881362	-0.02736191	0.01711274
SNORA32	cg03531787	0.1573591	2.53E-16
SNORA32	cg09757709	0.02145189	0.02173279
SNORA32	cg13043598	0.09802721	1.22E-08
SNORA32	cg15924285	0.1004624	5.01E-07
SNORA32	cg23300851	0.286764035	2.85E-33
MIR299	cg00175487	0.343789398	1.10E-24
MIR299	cg00989505	0.1505272	8.75E-09
MIR299	cg01132653	0.2179513	3.18E-13
MIR299	cg02135464	0.03044455	0.01974061
MIR299	cg03556771	0.08442189	2.02E-05
MIR299	cg10036091	0.1043014	3.64E-05
MIR299	cg10082525	0.2313832	1.49E-13
MIR299	cg10969550	0.06415463	0.000725523
MIR299	cg18384960	0.2032578	5.60E-11
MIR299	cg18484488	0.08783309	2.00E-05
MIR299	cg19603100	0.2277269	5.80E-14
MIR299	cg20067612	0.2153402	2.27E-13
MIR299	cg21876806	0.1340251	2.37E-07
MIR299	cg23492249	0.1236176	1.26E-07
MIR299	cg25069907	0.08619954	0.000150729
SNORD115-12	cg00625161	0.1419662	2.19E-11
SNORD115-12	cg02966053	0.07323843	9.91E-07
SNORD115-12	cg04060551	0.05853763	0.000327081
SNORD115-12	cg05421651	0.04961167	0.003556169
SNORD115-12	cg07144689	0.06812571	4.60E-08
SNORD115-12	cg07632934	0.1079229	1.18E-07
SNORD115-12	cg09406548	0.06080728	3.95E-09
SNORD115-12	cg12067043	0.07724394	3.78E-06
SNORD115-12	cg13156643	0.04271556	2.11E-05
SNORD115-12	cg14002752	0.09790222	3.91E-09
SNORD115-12	cg14425199	0.02064446	0.007571816
SNORD115-12	cg18076399	0.09532506	8.26E-06
SNORD115-12	cg20647158	0.09868969	5.76E-11
SNORD115-12	cg27204266	0.12175	1.13E-14
SNORD115-12	cg27448950	0.01785108	0.006587094
SNORD109B	cg18499731	0.03496502	0.04971762
SNORD114-21	cg02351406	0.1244404	1.99E-08
SNORD114-21	cg09848749	0.1469257	1.10E-08
SNORD114-21	cg10000148	0.2371077	2.61E-18
SNORD114-21	cg14219236	0.1590603	1.37E-08
SNORD44	cg03044573	0.1293983	4.10E-17
SNORD44	cg07177756	0.07408837	7.29E-11
SNORD44	cg16290996	0.138571679	2.63E-44
SNORD44	cg17025683	0.05352002	4.17E-17
SNORD98	cg07519218	0.05301674	0.01383568
SCARNA20	cg15143938	0.03645645	7.95E-05
SNORA77	cg04305943	0.1942971	3.66E-12
MIR523	cg09514545	0.311466143	1.83E-37
MIR523	cg25535044	0.07255138	1.29E-05
MIR942	cg09099500	-0.09062687	3.00E-13
MIR942	cg19582647	-0.210935608	1.89E-26
MIR487B	cg01078903	0.1154361	3.00E-05
MIR487B	cg02044725	0.1067808	7.83E-06
MIR487B	cg02882979	0.04651617	0.03507804
MIR487B	cg10177827	0.1595191	5.67E-10
MIR487B	cg14361526	0.2579278	9.93E-15
MIR487B	cg18863119	0.05533739	0.001805973
MIR487B	cg19560831	0.0601122	0.000637053
SNORD83A	cg01915283	0.3645031	1.16E-20
SNORD83A	cg03359043	0.225044673	3.14E-27
SNORD83A	cg09450467	0.2313683	5.17E-10
SNORD83A	cg13523312	0.1522703	1.35E-19
SNORD83A	cg21941821	0.02197132	1.37E-05
SNORD83A	cg23141902	0.115382597	3.77E-44
SNORD83A	cg23622141	0.1045499	1.71E-15
SNORD83A	cg25386611	0.083667153	5.30E-35
INPP5D	cg00150231	0.02870265	0.000244741
INPP5D	cg01591579	0.07923874	7.34E-05
INPP5D	cg02935132	0.06790072	3.53E-08
INPP5D	cg04126261	0.1633918	4.81E-13
INPP5D	cg05208178	-0.02466865	0.04301268
INPP5D	cg05299077	0.1018647	5.13E-07
INPP5D	cg05695429	0.1035108	9.32E-14
INPP5D	cg06272010	0.04203007	0.000453047
INPP5D	cg07178563	0.0394273	3.00E-05
INPP5D	cg11374732	0.05427557	0.00162026
INPP5D	cg11983325	-0.01190682	0.04082883
INPP5D	cg12429610	-0.04142726	1.05E-05
INPP5D	cg14012546	0.07777357	7.30E-05
INPP5D	cg16448702	0.1813294	3.88E-12
INPP5D	cg23553480	-0.03274592	0.00673907
INPP5D	cg25926572	-0.1150542	1.12E-19
INPP5D	cg27488364	0.06973065	7.74E-05
MIR181B1	cg00111333	0.169407	2.91E-10
MIR181B1	cg16010809	0.125966	4.26E-06
MIR181B1	cg26160460	0.1586581	1.19E-10
MIR199A2	cg03322057	-0.07799366	3.79E-11
MIR199A2	cg17178220	-0.05047977	4.66E-05
MIR199A2	cg21450888	-0.05884561	1.82E-06
MIR199A2	cg24002149	-0.05479302	3.27E-06
MIR199A2	cg25214966	-0.04894267	2.08E-06
SNORD60	cg00946381	0.01027851	2.11E-09
SNORD60	cg03438079	0.003898862	0.02887611
SNORD60	cg08392069	0.003537448	5.20E-06
SNORD60	cg09234872	0.01712562	1.44E-12
SNORD60	cg10231626	0.005391934	0.000647337
SNORD60	cg26439916	0.004700215	5.68E-06
MIR204	cg26054672	0.06857597	5.54E-05
NLRP7	cg01560554	0.200727	3.33E-12
NLRP7	cg08728865	-0.03088514	0.03233654
NLRP7	cg13650654	0.04486935	0.03870311
NLRP7	cg14876043	0.0330248	0.000212572
NLRP7	cg18778097	0.1795418	3.61E-18
SNORD53	cg03051598	0.007078871	0.04767506
SNORD53	cg21005412	-0.0493517	2.71E-13
SNORD53	cg24738611	-0.04848924	8.71E-10
SNORD28	cg00321150	0.005562044	4.52E-05
SNORD28	cg02905828	0.02363845	3.06E-07
SNORD28	cg03527159	0.007943371	6.15E-13
SNORD28	cg03601585	0.002143823	0.01891182
SNORD28	cg07297802	0.004957284	0.000479936
SNORD28	cg23457925	0.000694928	0.0403261
MIR424	cg00719224	-0.1005433	8.48E-11
MIR424	cg01807688	-0.1531338	2.12E-07
MIR424	cg07924363	-0.1377514	1.20E-05
MIR424	cg08141518	-0.1133607	1.96E-10
MIR424	cg18412777	-0.1939608	2.59E-11
MIR424	cg18719157	-0.04000553	0.003172611
SLC35A4	cg02995853	0.01691988	2.70E-20
SLC35A4	cg05855008	0.003212981	0.03706533
SLC35A4	cg21797405	0.02586035	4.28E-11
SLC35A4	cg21877498	0.02187239	2.83E-24
SLC35A4	cg24802351	-0.005538637	0.000409007
SLC35A4	cg27337868	0.003126895	0.01146821
APBB3	cg02995853	0.01691988	2.70E-20
APBB3	cg05855008	0.003212981	0.03706533
APBB3	cg21797405	0.02586035	4.28E-11
APBB3	cg21877498	0.02187239	2.83E-24
APBB3	cg24802351	-0.005538637	0.000409007
APBB3	cg25325446	-0.009861691	0.01316597
APBB3	cg27337868	0.003126895	0.01146821
NCSTN	cg01446576	-0.002937926	1.05E-06
NCSTN	cg05266784	0.0195459	3.20E-07
NCSTN	cg08015496	0.197254004	4.86E-26
NCSTN	cg10382814	0.065686551	6.22E-36
NCSTN	cg17993772	0.007499288	0.003103766
NCSTN	cg27263903	0.02244945	0.00975395
NCSTN	cg27497900	0.005699297	1.39E-07
TJP2	cg00695112	0.08681379	4.17E-12
TJP2	cg00842351	-0.2281763	8.36E-21
TJP2	cg04003500	-0.2281252	8.85E-22
TJP2	cg08193551	-0.02234139	0.01214327
TJP2	cg13651833	-0.2236193	2.78E-21
TJP2	cg13849419	-0.104192	0.000216604
TJP2	cg14254767	-0.06519803	1.75E-08
TJP2	cg14255824	-0.154702257	4.11E-35
TJP2	cg14276120	-0.02316375	4.51E-08
TJP2	cg17195771	-0.258688604	2.79E-35
PEX19	cg11076662	-0.004968284	0.03814488
PEX19	cg14964658	0.002755873	0.02681692
PEX19	cg17880320	0.1835318	5.72E-20
RTN1	cg04346701	-0.01214411	0.001250864
RTN1	cg05565239	0.03628411	1.19E-18
RTN1	cg07017562	0.102902	3.44E-05
RTN1	cg07950296	-0.04766285	5.24E-14
RTN1	cg09203490	-0.05984914	0.00083709
RTN1	cg09850101	-0.1175595	1.03E-08
RTN1	cg09925075	0.1333153	5.53E-08
RTN1	cg13139697	0.02869028	0.002939414
RTN1	cg14119706	-0.03948945	2.65E-16
RTN1	cg15815318	-0.08338252	1.80E-06
RTN1	cg19490868	0.02228392	0.001579247
RTN1	cg19946694	-0.1081856	1.98E-13
RTN1	cg20246273	-0.03910677	6.90E-06
RTN1	cg20463862	-0.009526884	0.007107193
RTN1	cg21158631	-0.07383077	1.47E-15
RTN1	cg27135692	0.04716817	4.45E-21
DLX3	cg10688991	0.003055869	0.02078983
PCDH1	cg00128732	0.005744336	2.70E-07
PCDH1	cg02066529	0.01029278	2.39E-07
PCDH1	cg02124459	0.01047201	2.81E-13
PCDH1	cg02499614	0.09376306	3.24E-18
PCDH1	cg08517072	0.01748677	0.01372099
PCDH1	cg08971595	0.077619299	9.15E-32
PCDH1	cg11590932	-0.03438606	0.04136813
PCDH1	cg14540821	0.007794094	6.46E-05
PCDH1	cg15646543	-0.1208836	3.52E-10
PCDH1	cg19767205	0.1321696	1.35E-06
PCDH1	ch.5.2644049F	0.02619876	9.98E-09
TSPAN14	cg01528321	0.04943656	1.52E-05
TSPAN14	cg05869699	-0.2866936	7.72E-18
TSPAN14	cg08560387	-0.02828211	0.01841633
TSPAN14	cg09626299	-0.141169	1.44E-11
TSPAN14	cg10780367	-0.1725596	1.97E-12
TSPAN14	cg15594133	0.007829855	1.65E-06
TSPAN14	cg16178415	-0.02197166	3.03E-06
TSPAN14	cg16260349	-0.0641139	0.000235973
TSPAN14	cg22593342	-0.05782962	0.000318765
TSPAN14	cg23858360	0.06383873	2.20E-12
TSPAN14	cg26038751	0.01002251	4.83E-05
VASH1	cg13552742	0.1186511	2.70E-07
VASH1	cg18489434	-0.0256888	0.005555685
VASH1	cg20881054	-0.03563016	0.000709677
INPP4A	cg01169610	-0.008054403	0.04765906
INPP4A	cg01275697	-0.02135349	3.61E-09
INPP4A	cg02551232	0.0120524	2.61E-07
INPP4A	cg03403093	-0.04862731	7.23E-13
INPP4A	cg03637447	0.002854686	0.000690647
INPP4A	cg05795924	-0.04921246	3.38E-13
INPP4A	cg06489653	0.043959344	1.56E-29
INPP4A	cg11555067	-0.03053198	0.000839345
INPP4A	cg12158124	0.05375727	0.002858806
INPP4A	cg13757409	0.008957285	0.03855152
INPP4A	cg14330593	0.0170163	0.01216133
INPP4A	cg14579157	0.001428949	0.000139759
INPP4A	cg14670266	-0.096450468	2.54E-24
INPP4A	cg18267330	0.02110988	0.03103657
INPP4A	cg18455616	-0.02281307	0.008684985
INPP4A	cg21532760	-0.04749643	2.03E-12
INPP4A	cg22526076	-0.06995915	9.34E-08
SLC9A5	cg08680771	0.04443933	6.99E-09
SLC9A5	cg11530914	0.051539154	1.06E-32
SLC9A5	cg18200326	0.05098716	1.10E-10
SLC9A5	cg18428707	0.05351415	1.90E-15
SLC9A5	cg27091763	0.001282657	0.001911829
DCTN5	cg02735133	0.00389474	0.005560355
DCTN5	cg04961445	0.01630607	2.09E-09
DCTN5	cg05002041	0.0410568	9.50E-05
DCTN5	cg05534473	0.002899151	0.01391052
DCTN5	cg07866179	-0.000913749	0.003451918
DCTN5	cg08350734	0.008761123	5.07E-10
DCTN5	cg08762306	0.09979579	7.44E-19
DCTN5	cg09500317	-0.00244874	0.03311007
DCTN5	cg10269081	0.0101967	7.97E-07
DCTN5	cg15042806	0.007836242	7.02E-09
DCTN5	cg16426870	-0.00164605	0.000749324
BEND5	cg06744574	-0.06694287	0.000112229
BEND5	cg09554876	0.01689252	0.03682077
BEND5	cg09850418	0.02101109	0.01891325
BEND5	cg11666087	-0.01782369	0.04536887
BEND5	cg11688378	0.01799746	0.01861293
BEND5	cg20822884	0.1591853	1.49E-19
BEND5	cg24553170	-0.180230493	7.63E-25
BEND5	cg26108416	0.199524882	1.93E-33
SFXN4	cg04466870	0.01417717	1.16E-07
SFXN4	cg19587168	0.001551366	1.15E-05
KDM4D	cg01663745	-0.001724314	0.004759355
KDM4D	cg04388472	0.031220222	8.56E-26
KDM4D	cg16384862	-0.002653906	0.004855073
KDM4D	cg16993220	-0.009128282	0.000121861
CD79A	cg04790874	-0.04504761	7.30E-11
CD79A	cg05921699	-0.06209863	2.54E-09
CD79A	cg06448249	-0.05161527	1.73E-11
CD79A	cg11624309	0.02317095	0.02163619
CD79A	cg19251500	-0.03162315	2.79E-06
CD79A	cg19583076	0.02959408	0.002582382
IDH3G	cg10070741	-0.200575621	2.76E-27
IDH3G	cg11520843	0.001178145	0.000153909
IDH3G	cg13049326	0.1426039	8.69E-20
IDH3G	cg14145674	0.002673095	0.009439029
IDH3G	cg15867166	0.02687825	4.92E-06
IDH3G	cg18164076	0.002767955	0.004928069
IDH3G	cg26035633	0.002402801	0.03765062
IDH3G	cg27271445	0.01250975	0.00196998
SSR4	cg11520843	0.001178145	0.000153909
SSR4	cg13049326	0.1426039	8.69E-20
SSR4	cg14145674	0.002673095	0.009439029
SSR4	cg15867166	0.02687825	4.92E-06
SSR4	cg18164076	0.002767955	0.004928069
SSR4	cg26035633	0.002402801	0.03765062
SSR4	cg27271445	0.01250975	0.00196998
ARAP3	cg25604326	0.004402714	0.000878083
ALG9	cg01186919	0.01165839	0.000453334
ALG9	cg06312137	0.005573485	2.13E-08
ALG9	cg06523490	-0.03980785	1.65E-05
ALG9	cg07508260	0.007178598	5.32E-06
ALG9	cg07666098	0.007118059	0.000743628
ALG9	cg10166888	0.007568719	4.00E-07
ALG9	cg11259591	-0.07839808	1.02E-21
ALG9	cg12992838	0.002482794	0.0424716
ALG9	cg14528835	0.1714663	3.00E-16
ALG9	cg25986723	0.003303675	0.01018133
ALG9	cg26157333	0.1670516	9.96E-15
HYMAI	cg00702231	0.05413287	0.000280339
HYMAI	cg07077459	0.07742704	4.45E-07
HYMAI	cg08263357	0.04235897	0.01671824
HYMAI	cg09730369	0.0409189	0.04346594
HYMAI	cg10007452	0.07511096	2.10E-12
HYMAI	cg12757684	0.09130392	1.34E-11
HYMAI	cg14161241	0.0729399	9.85E-05
HYMAI	cg17865602	0.09978496	1.17E-06
HYMAI	cg17895149	0.0380977	0.008299987
HYMAI	cg22352234	0.06171917	3.88E-07
HYMAI	cg22378065	0.07547386	3.91E-08
HYMAI	cg25350411	0.06705354	1.58E-05
ATP5C1	cg00118442	0.01113625	3.24E-07
ATP5C1	cg00311046	0.004162902	0.000543342
ATP5C1	cg00540866	-0.02888869	0.001599551
ATP5C1	cg03205208	0.01500356	3.04E-08
ATP5C1	cg08970761	-0.001197705	0.006977915
ATP5C1	cg16719077	0.03221504	0.00021639
ATP5C1	cg16722292	0.01232444	8.10E-08
ATP5C1	cg16763031	0.002442306	0.0206636
ATP5C1	cg23109134	0.006081239	0.002030954
ATP5C1	cg26182866	0.004576419	0.000537542
ATP5C1	cg27320816	0.007207116	0.009471043
AP3M1	cg04760117	0.02253425	0.02470577
AP3M1	cg06764565	0.009014202	1.84E-08
AP3M1	cg13763308	0.002435877	0.000808824
AP3M1	cg14390683	0.002062439	0.000100032
AP3M1	cg14441964	0.03702852	6.89E-13
AP3M1	cg15023646	0.0314761	0.002516534
AP3M1	cg15691252	0.009269886	1.43E-06
AP3M1	cg15925718	0.01141367	7.99E-07
AP3M1	cg18987812	0.01084299	1.82E-13
AP3M1	cg19889307	-0.001475642	0.04114355
AP3M1	cg24543526	0.00491729	0.000521707
AP3M1	cg25892434	0.005883017	1.75E-06
DHCR7	cg00630245	0.03511544	5.47E-07
DHCR7	cg01476789	0.02764476	0.000637005
DHCR7	cg01892327	0.003560081	7.51E-05
DHCR7	cg05163923	0.007033346	0.003077317
DHCR7	cg07099121	0.04333768	0.000618611
DHCR7	cg10763288	0.099171132	4.20E-27
DHCR7	cg11035813	0.005487351	4.22E-06
DHCR7	cg13043300	0.08363097	0.000267793
[truncated: 93,096 more rows]
