# Supplementary material for: Elucidation of the Genomic-Epigenomic Interaction Landscape of Aggressive Prostate Cancer
Source: Biomed Res Int. 2021 Jan 13;2021:6641429. doi: 10.1155/2021/6641429 (PMC7825361; doi:10.1155/2021/6641429)
Supplement: Supplementary 4 — Table S4: a complete list of all the significantly differentially expressed genes distinguishing tumour samples from controls along with estimates of P-values and LogFC. [file 6641429.f4.txt]

Supplementary Table S4 A complete list of all the significantly differentially expressed genes distinguishing tumor samples from controls along with estimates of P-values and LogFC.
Gene name	logFC	adj.P.Val
SIM2	-3.079607403	2.25E-53
HOXC6	-4.124969707	5.17E-48
NKX2-3	-5.090055407	6.27E-45
DLX1	-6.208955933	2.54E-44
EPHA10	-2.217883008	3.32E-44
PCAT7	-3.05151401	7.59E-44
ARHGEF38	-2.049750174	8.09E-41
PRR36	-2.017239194	1.43E-40
EZH2	-1.682404865	1.75E-40
SBK1	-1.642129058	2.06E-40
DLX2	-4.805265157	3.93E-40
AL031123.2	-2.437206647	2.60E-39
QSOX2	-0.985064631	2.60E-39
HPN-AS1	-3.089880579	5.26E-39
HPN	-2.743338164	1.66E-38
CA14	3.147592181	1.66E-38
C2orf88	2.997628195	6.84E-38
EFNB1	1.54483111	3.39E-37
GSTM3	2.229392351	5.35E-37
HJURP	-2.811595581	3.49E-36
TRIM36	-1.843515568	6.37E-36
LRFN1	-1.538967085	6.37E-36
CGREF1	-2.244801178	9.89E-36
HOXC4	-3.386999627	2.11E-35
APOBEC3C	2.556953255	3.35E-35
FOXP4-AS1	-2.133449496	3.46E-35
PYCR1	-1.529919835	6.20E-35
QPRT	2.482722825	6.63E-35
SLC2A9	2.000725554	3.06E-34
PCAT29	-2.61503973	3.34E-34
MCF2	3.299055916	3.80E-34
ARHGEF26	-1.767378504	3.80E-34
MARCKSL1	-1.471646183	5.54E-34
MKI67	-2.34578638	1.03E-33
GCNT4	2.315546125	4.21E-33
NUP210	-1.353955402	1.29E-32
RPL7P16	-3.437799511	1.74E-32
GSTP1	2.426365984	2.06E-32
PIK3C2G	4.302493988	2.30E-32
SLC19A1	-1.430634166	2.30E-32
YPEL1	-1.383066444	2.72E-32
STX19	-2.007765153	3.00E-32
GTSE1	-2.294841529	5.15E-32
MYBL2	-2.604557921	1.15E-31
AOX1	2.769323745	1.82E-31
	-2.375634125	1.90E-31
SERPINA5	3.704249662	2.10E-31
PGRMC1	0.966669524	2.25E-31
KIF4A	-2.491741024	2.44E-31
TMLHE	2.082852296	2.45E-31
ULK3	-0.986275924	4.03E-31
MICALL1	0.93206918	4.98E-31
ONECUT2	-3.533357502	5.10E-31
CRTAC1	2.941398346	6.10E-31
ZIC2	-5.268472005	6.24E-31
CLU	2.320299464	6.90E-31
SNHG4	-2.336306362	7.42E-31
PHYHIPL	2.469438494	8.02E-31
VAV2	-0.894760965	1.05E-30
PLLP	1.536264546	1.34E-30
CENPA	-2.576217457	1.35E-30
MED21	0.722267719	2.12E-30
FOXA1	-1.785452925	2.24E-30
CAMK2G	0.934926561	2.24E-30
RRM2	-2.453950444	2.67E-30
PCSK6	-1.922593303	3.32E-30
CDC42EP4	1.081514793	5.16E-30
TMEM132A	-1.868648406	5.54E-30
GSTM4	1.649926704	5.59E-30
MSL3P1	-1.422028608	7.02E-30
C8orf88	2.43447229	7.09E-30
BIRC5	-2.370735079	7.84E-30
RAB9B	2.130913022	7.99E-30
RAB17	-1.526767036	8.14E-30
ASPA	2.85338124	1.10E-29
MELK	-2.338137074	1.14E-29
LMX1B	-3.100980489	1.35E-29
C15orf41	1.462516062	1.43E-29
CPLX1	-1.529746599	1.53E-29
KY	3.143361459	1.55E-29
SPTBN2	-1.277626549	1.64E-29
SKA3	-2.036828821	2.02E-29
AL031985.3	-1.154319421	2.65E-29
NECAB1	2.303995179	2.73E-29
TROAP	-2.197246574	2.84E-29
GPRC5B	1.802235167	2.84E-29
SBSPON	2.461841433	3.41E-29
SNCG	2.41826298	3.57E-29
DRAIC	-2.553547986	4.26E-29
MAT2B	0.716338946	4.35E-29
GNAZ	1.93150148	4.35E-29
AC006042.1	-1.714512163	4.57E-29
DLGAP5	-2.411513557	4.57E-29
NKAPL	2.301166009	5.56E-29
AC104667.2	-2.367999721	5.78E-29
RCBTB2	1.03368013	7.88E-29
AL031123.3	-2.164442834	8.46E-29
IQGAP3	-2.22885118	9.75E-29
FOXM1	-1.832805936	1.13E-28
BUB1B	-1.866089104	1.14E-28
SLMAP	1.040999428	1.25E-28
CSRP1	1.875723688	1.39E-28
PLP2	1.524399594	1.56E-28
PNMT	3.529662799	1.62E-28
GNL3	-0.886894973	1.86E-28
FAM107A	2.221067064	2.11E-28
CBX8	-1.126107577	2.19E-28
ANGPT1	2.514751455	2.19E-28
JPH4	2.873902462	2.28E-28
PRDM11	1.058287242	2.65E-28
PARVA	0.868429984	3.07E-28
AL031587.5	1.206272037	3.27E-28
ESRP2	-1.211370652	3.84E-28
SCARA3	1.977351222	4.62E-28
LURAP1	1.898453855	4.68E-28
COL10A1	-4.074529549	4.91E-28
ETNK2	1.551765986	5.13E-28
SLC45A2	-4.427397559	5.26E-28
VPS9D1-AS1	-1.873880415	5.56E-28
SCPEP1	1.069244924	5.80E-28
DOK4	1.359661038	5.80E-28
CDC25C	-2.200713262	6.44E-28
IQANK1	-1.488341489	7.60E-28
RAP1GAP	-1.783025417	9.66E-28
STAT5B	0.634552394	1.01E-27
ZNF185	1.979542642	1.08E-27
CAV1	1.970911	1.11E-27
SDCCAG3	-0.787978046	1.16E-27
MTFR1L	0.536144421	1.37E-27
SLC12A8	-1.185374529	1.51E-27
TMEM184A	-1.371280789	1.51E-27
C9orf163	-2.006667602	1.52E-27
E2F5	-1.069829577	1.75E-27
CASKIN1	-1.868380891	1.96E-27
COL4A6	2.517727717	1.97E-27
AC009119.1	-3.039083774	2.04E-27
NYNRIN	2.117756255	2.04E-27
PCP4L1	2.950762429	2.09E-27
SLC26A6	-1.301071692	2.17E-27
TMEM120B	-0.933077395	2.19E-27
GNAO1	2.330280088	2.25E-27
AP000696.1	-2.696025353	2.40E-27
SEC16A	-0.894058273	2.71E-27
CALM1	0.923374599	2.93E-27
IGSF1	3.428532467	3.00E-27
CDCA8	-1.448124043	3.16E-27
TPM1	1.530561047	3.16E-27
PODXL2	-1.638421143	3.16E-27
CFL2	1.45872846	3.42E-27
TPX2	-2.048473665	3.55E-27
RND2	2.20329736	4.15E-27
NDRG2	1.453308876	4.33E-27
PRNP	0.988875541	4.61E-27
PPARGC1A	2.473599256	4.61E-27
GNAL	1.818493764	4.65E-27
ABHD6	1.01224174	4.83E-27
HMMR	-2.168574385	5.14E-27
KIF18B	-2.346538096	6.71E-27
HRASLS5	2.77504733	6.78E-27
HSPB8	2.587644336	7.33E-27
GPR160	-1.391519656	7.65E-27
AC011523.1	-2.898232056	7.98E-27
G0S2	1.939370795	8.10E-27
AP006748.1	-4.068174874	8.43E-27
RBP1	1.980172135	8.96E-27
GOLM1	-1.975677353	1.06E-26
SNHG3	-1.567981607	1.06E-26
SLC25A12	0.732571014	1.06E-26
AC110285.7	-2.80078683	1.07E-26
BOLA3-AS1	1.45043162	1.18E-26
SOX15	1.941088569	1.22E-26
TTYH3	-1.074725961	1.33E-26
CRYAB	2.239739819	1.34E-26
SRRM2-AS1	-1.428182452	1.39E-26
KCTD14	2.435598118	1.53E-26
NDRG4	1.818315824	2.06E-26
RHBDL3	2.164195901	2.15E-26
UBE2C	-2.334560325	2.33E-26
PRICKLE2	1.750622534	2.51E-26
FRMD6	1.769176505	2.55E-26
ARL4D	1.982473628	2.70E-26
PLCD1	0.857405988	4.21E-26
AC023024.2	-1.643784636	6.10E-26
FAXDC2	1.838122073	6.10E-26
RAB11FIP2	0.928826367	7.00E-26
AC139783.1	-4.011656873	7.09E-26
TTC6	-1.79641667	7.31E-26
PLK1	-1.712392277	8.01E-26
PINLYP	1.654788812	8.67E-26
CAV2	1.666575136	8.86E-26
ACOX2	2.273467993	9.77E-26
AMACR	-3.090511036	9.93E-26
MGAT4B	-0.76697257	1.02E-25
DUSP19	1.181523607	1.04E-25
MNX1	-3.857925021	1.05E-25
AFAP1L2	1.64277173	1.07E-25
MAMLD1	1.850133822	1.09E-25
ICA1	-0.935700806	1.13E-25
PLEKHA2	1.394569349	1.17E-25
PAK3	2.38713438	1.37E-25
AP4S1	0.609147948	1.47E-25
PAQR8	1.749138316	1.49E-25
STIL	-1.312396107	1.58E-25
LAPTM4A	0.683123885	1.62E-25
RRAS	1.350910671	1.76E-25
GPX2	3.16675815	1.81E-25
ST6GALNAC4	1.577389713	1.97E-25
PARD6G	0.87288351	1.97E-25
CENPF	-2.062992165	2.01E-25
C12orf75	1.682813875	2.03E-25
CBX7	1.008362223	2.16E-25
BICD1	-1.70775003	2.22E-25
PIPOX	1.483647831	2.28E-25
ADAMTS9-AS1	3.051897918	2.34E-25
COLCA2	1.261333945	2.79E-25
SAPCD2	-1.525310935	2.83E-25
KLHL14	2.481887132	2.93E-25
GATM	1.617298088	3.03E-25
	1.367134952	3.21E-25
TRPM4	-1.643511171	3.85E-25
AC026356.2	-2.026631048	3.85E-25
L3MBTL4	1.98917776	3.94E-25
MFN2	0.577790325	4.09E-25
DNAH5	-2.393436018	4.17E-25
SH3GLB1	0.564693796	4.46E-25
LINC00665	-1.103466474	4.56E-25
AKR1B1	1.894117371	4.70E-25
CXCR2	2.925453134	4.84E-25
PIMREG	-1.960342216	4.98E-25
CTBP1-AS	-2.361327438	5.28E-25
AL109976.1	2.229728394	5.76E-25
MAL	2.792217295	7.18E-25
KCNJ15	2.977583004	7.18E-25
C16orf74	1.988846944	7.25E-25
WWC3	0.908879578	7.28E-25
C15orf59	1.879892783	7.48E-25
LRIG1	-1.127643	7.48E-25
SLC16A5	2.347996825	7.85E-25
HFE	1.616589411	8.84E-25
AQP5	2.920880783	9.32E-25
HIST3H2A	-1.826086494	9.87E-25
STOX2	1.830878114	1.02E-24
CTNND2	-1.721587187	1.09E-24
CTF1	1.914741454	1.14E-24
AC012085.2	2.544027021	1.19E-24
TRGC1	-2.570402176	1.24E-24
WDR1	0.603888965	1.25E-24
UBXN10	2.469056099	1.25E-24
KIF20A	-2.113051133	1.28E-24
MYLK	2.294599581	1.47E-24
DUOX1	2.421355573	1.51E-24
NCAPG	-2.006563508	1.53E-24
ZNF154	1.719879139	1.72E-24
NETO2	-2.015474378	1.77E-24
GAS1RR	2.246239907	1.77E-24
SNHG25	-2.041783574	1.78E-24
FERMT2	1.392261579	2.14E-24
LGR6	3.113819913	2.14E-24
TRIP13	-1.483674113	2.14E-24
SEMA6D	2.011973373	2.50E-24
ZSCAN2	-0.78683021	2.50E-24
ANKRD66	-2.855255214	2.85E-24
CCNA2	-1.636466262	3.02E-24
PLEKHG3	1.153090538	3.04E-24
LRRC56	-1.16936056	3.07E-24
AVPI1	1.463944353	3.21E-24
ZDHHC9	-0.873217126	3.23E-24
TGFBR3	1.586865743	3.24E-24
CCDC69	1.610783653	3.30E-24
FAM222A-AS1	-2.242450603	3.44E-24
CDCA5	-1.596335472	3.47E-24
AP001610.2	-4.024299356	3.48E-24
TSPAN18	1.847655374	3.71E-24
BNIP3L	0.871846037	4.34E-24
LINC01138	-1.106640686	4.34E-24
AC004066.2	-2.044616211	4.34E-24
TRGV9	-3.251897155	4.60E-24
AL353622.1	-1.974262176	4.65E-24
GNAI2	0.750902745	4.77E-24
NEK2	-2.259511427	4.83E-24
TCF7L1	1.490453233	5.03E-24
RBMS3	1.585720947	5.31E-24
OTX1	-2.801256414	5.46E-24
SLC12A7	-0.683959646	5.53E-24
AC084880.1	1.985042936	5.53E-24
RMDN2	0.74791761	5.89E-24
U73166.1	-1.828468557	6.17E-24
CRNDE	-1.357911203	6.82E-24
LARGE1	1.187510538	7.02E-24
EPHB1	2.441593048	7.07E-24
ZNF90	1.878923845	7.07E-24
PEX14	0.656884716	7.52E-24
MYZAP	1.880218484	9.16E-24
EPM2A	0.918768348	9.49E-24
TESMIN	-0.9951697	9.61E-24
ST5	1.292038074	1.01E-23
MEX3D	-0.861769661	1.05E-23
CDC20	-1.898025978	1.15E-23
ERGIC1	-0.877090015	1.18E-23
FAM212B	1.080458171	1.28E-23
C22orf23	1.28099563	1.30E-23
ANO6	1.405757524	1.35E-23
MPP2	1.918274482	1.41E-23
CRTAP	0.658989255	1.42E-23
MAGI2-AS3	1.650516105	1.50E-23
SLC26A1	-1.239936539	1.66E-23
POPDC2	1.769601639	1.67E-23
SCN5A	2.003871369	1.76E-23
MYO19	-0.785105745	1.78E-23
AC026356.1	-1.991182292	1.78E-23
PLBD1	1.530201752	1.79E-23
C16orf59	-1.386599423	1.86E-23
HOGA1	2.163996801	1.99E-23
KIFC1	-1.611635329	2.10E-23
PCGF3	-0.622364637	2.17E-23
INPP5F	0.721415693	2.46E-23
AC104170.1	-1.743161434	2.47E-23
NRG2	2.31399029	2.50E-23
RHPN1	-1.617474792	2.54E-23
DNAJB5	1.629000513	2.54E-23
C20orf194	1.160524813	2.60E-23
EMX2OS	3.300360539	2.76E-23
ACTC1	3.924517845	3.07E-23
TES	1.047406306	3.16E-23
ELP3	0.781197491	3.16E-23
AC005180.2	2.455457147	3.30E-23
SPAG5	-1.391998671	3.41E-23
RANBP17	-0.865164219	3.85E-23
FEM1B	0.564332136	4.01E-23
LINC00593	-2.716880938	4.09E-23
RASL12	1.977708963	4.16E-23
ST6GALNAC2	1.867194882	4.25E-23
ARHGEF38-IT1	-2.197916833	4.29E-23
SPOP	0.521753831	4.31E-23
SAMD10	-0.935400083	4.87E-23
PABPC1P4	1.537998848	5.25E-23
ALDH1A2	2.043614875	5.70E-23
FAM83H	-1.023197374	5.72E-23
PGM5	2.470028863	5.86E-23
RNF180	1.095500793	5.86E-23
FEZ1	1.451829131	5.91E-23
PTGS1	2.179505275	6.07E-23
PDE1C	2.755891724	6.07E-23
C19orf48	-1.539805405	6.24E-23
ANXA6	1.412428663	6.50E-23
FGFRL1	-1.502793469	6.64E-23
TRAF4	-0.949933312	6.88E-23
ELF3-AS1	-1.324000422	6.96E-23
LINC00908	2.208241215	7.01E-23
LINC01509	-2.256913752	7.02E-23
TMEM35A	2.725415045	7.18E-23
MCC	1.630543411	7.26E-23
AL032819.2	-2.059043425	7.38E-23
ABCC4	-1.965814504	7.39E-23
AC099676.1	-1.153014278	8.03E-23
FXYD6	1.890109991	8.29E-23
TARBP1	-1.075663176	8.70E-23
LINC00857	1.7233408	8.71E-23
RBM38	1.16037842	9.36E-23
MPP6	-1.271603309	9.36E-23
TOR1AIP1	0.707007376	9.51E-23
HPD	1.931761354	9.62E-23
EVX2	3.156014689	9.68E-23
ID4	2.119361544	1.05E-22
RHOBTB2	0.936491868	1.07E-22
NOX4	-2.325634138	1.17E-22
CYP2T1P	1.702106122	1.22E-22
SLC25A22	-0.973504028	1.22E-22
UBXN10-AS1	2.885875223	1.29E-22
ALAD	0.983877054	1.37E-22
AC092376.2	2.033912902	1.45E-22
TRIM9	2.023026859	1.55E-22
CYP3A5	2.753601713	1.55E-22
SKA1	-1.715220079	1.62E-22
RPE65	3.961568974	1.67E-22
UCN	-1.733617772	1.72E-22
TMEM241	-1.031971371	1.74E-22
CHTF18	-1.228213797	1.75E-22
KCNIP3	1.584366034	1.75E-22
AC105219.4	-1.631376483	1.75E-22
GSTM5	2.110829003	1.76E-22
S100A6	1.700186884	1.79E-22
SVIL	1.410133101	1.81E-22
SGCB	1.140188719	1.83E-22
ARFGEF3	-1.424514189	1.89E-22
PLA2G4C-AS1	-2.795783918	2.02E-22
PRC1	-1.234500868	2.04E-22
FNDC10	-1.894652451	2.06E-22
RAB7B	1.678903558	2.10E-22
ADAMTS9-AS2	1.964810757	2.10E-22
PLAG1	1.834121488	2.10E-22
ANO1	1.729908778	2.13E-22
ZIC5	-4.883355572	2.13E-22
AL359915.2	-0.78832858	2.41E-22
CENPM	-1.766204747	2.50E-22
VWCE	1.685196345	2.67E-22
FBXO17	1.893890481	2.69E-22
MATR3	-1.233974604	2.71E-22
MNX1-AS2	-3.522499991	2.71E-22
CAMKK2	-1.543569507	2.75E-22
PCDH7	2.164633562	2.75E-22
HIF3A	2.354462266	2.76E-22
TMEM237	0.740360847	2.86E-22
EIF4EBP2	0.596644009	2.95E-22
PIP5K1B	1.771894334	2.95E-22
GAL	-2.646754394	2.96E-22
CNTFR	2.343126961	2.96E-22
AC239868.2	-1.548768981	2.99E-22
SRD5A2	2.669924598	3.02E-22
MNX1-AS1	-3.48730705	3.02E-22
PJA1	0.817910365	3.09E-22
LINC01977	-1.996028973	3.11E-22
B3GNT8	1.879715135	3.17E-22
BEND5	1.480666501	3.22E-22
ANKMY2	0.620201247	3.32E-22
CCBE1	2.709891034	3.65E-22
BNIP2	0.649657535	3.95E-22
	-1.148909062	4.24E-22
AP001107.5	2.385883292	4.36E-22
SYNM	2.24642734	4.53E-22
AC144450.1	-3.170555268	4.75E-22
DUSP3	0.74666513	4.82E-22
LETM1	-0.675915259	4.82E-22
METTL7A	1.309126123	5.14E-22
HSPA4L	1.624213785	5.20E-22
ZNF485	-0.800792026	5.29E-22
AC073343.1	1.371951839	5.32E-22
LPAR1	1.513532534	5.63E-22
TRGJP2	-2.469946601	5.87E-22
KIF14	-2.085541634	6.07E-22
NCS1	1.291252212	6.07E-22
LDB3	2.40369366	6.48E-22
SS18L1	-0.610627486	6.72E-22
JAZF1	1.491040201	6.87E-22
	2.370171431	6.95E-22
HOXB13	-1.756146796	7.14E-22
MYOCD	2.368002036	7.28E-22
APOBEC3G	1.810374272	8.09E-22
HIST1H2BN	-1.229644358	8.18E-22
PPP1R26-AS1	-0.94054889	8.22E-22
CPNE6	3.806116202	8.22E-22
DBNDD1	-1.372114127	8.22E-22
SNAPC1	0.579436819	8.34E-22
JAZF1-AS1	2.274448389	8.38E-22
LINC02492	-3.261020025	8.56E-22
TCEAL1	0.626712217	8.87E-22
ZBTB4	0.643656394	8.94E-22
MFSD2A	2.395212861	9.07E-22
SNX7	1.33658484	9.10E-22
TP53INP1	-1.175974631	9.18E-22
DSTN	0.761780697	9.36E-22
AC138904.1	-1.88920772	9.65E-22
P2RX6	2.237782634	1.00E-21
NUDT19	-0.7087069	1.02E-21
CCNB2	-1.486363463	1.02E-21
SH3PXD2B	1.207286901	1.04E-21
CDC42EP3	1.237860458	1.05E-21
NYAP1	1.593465935	1.08E-21
SNAP25	2.231775156	1.18E-21
PKMYT1	-1.675769109	1.18E-21
HACD1	1.514646164	1.23E-21
ABCG2	1.741914975	1.23E-21
VAMP3	0.487140954	1.30E-21
TNK2	-0.922719438	1.32E-21
CFAP65	-1.739712568	1.40E-21
CAPG	1.586249862	1.47E-21
FAM46B	2.283015788	1.48E-21
BIK	-1.230708506	1.51E-21
GUCY2C	1.946782884	1.59E-21
KCNMB1	2.044875006	1.59E-21
SNHG20	-0.897047119	1.59E-21
RBBP7	0.600129356	1.59E-21
C16orf45	1.352975371	1.65E-21
ANXA2P2	1.544197915	1.71E-21
PPP1R3C	1.925003984	1.78E-21
ARHGAP23	1.581327352	2.04E-21
SPC25	-1.751949401	2.14E-21
SEC23A	1.013028852	2.14E-21
DEPDC1B	-1.973056572	2.16E-21
SHCBP1	-1.711472575	2.19E-21
PSIP1	0.744989203	2.19E-21
EHMT2-AS1	-1.772731066	2.22E-21
MBNL1-AS1	1.428898703	2.25E-21
CYP4B1	2.948181697	2.25E-21
PDE7B	1.481780879	2.37E-21
GRK2	-0.683866598	2.47E-21
CMTM5	2.52679588	2.47E-21
ZNF74	-0.631801111	2.55E-21
GPR161	1.460946139	2.64E-21
APBB1	1.038760118	2.65E-21
AC004967.1	-0.917162706	2.82E-21
BEND4	-2.411007978	2.86E-21
TMEM132C	2.712080427	2.86E-21
TRIP6	1.291957785	2.86E-21
ANKRD65	1.479573167	2.90E-21
AP002884.3	1.590220661	3.00E-21
CCDC8	1.828108615	3.04E-21
SSBP2	0.811362257	3.08E-21
NCAPH	-1.763076391	3.19E-21
PKP3	-0.930085383	3.28E-21
ASPN	-2.034670203	3.48E-21
PGF	1.763028962	3.53E-21
STAC	2.806814063	3.54E-21
ASPM	-1.964457978	3.64E-21
EPCAM	-1.172080517	3.70E-21
AC141930.1	-3.010518074	3.76E-21
LMO4	0.988757957	3.92E-21
ATP2B4	1.695204165	4.07E-21
C2CD4C	-2.148984896	4.08E-21
STK26	1.237595914	4.10E-21
COL23A1	1.962052348	4.14E-21
HOXD13	2.4686586	4.23E-21
PAQR7	1.119287413	4.55E-21
MAP1LC3B	0.672702056	4.71E-21
CRIP3	2.211597178	4.71E-21
SNAI2	1.983379351	5.05E-21
FOLH1	-2.588647349	5.07E-21
LMO3	2.149404131	5.09E-21
DPT	2.884027103	5.10E-21
PRKCB	2.064554373	5.68E-21
GSC	-1.694105639	6.08E-21
CDKN3	-1.64209808	6.08E-21
CD59	0.76149371	6.13E-21
B3GNT9	1.380957927	6.32E-21
CCDC40	-0.963524011	6.37E-21
FBLIM1	0.896244121	6.57E-21
AP004608.1	-2.859942443	6.90E-21
UNQ6494	-1.854522413	6.95E-21
PCAT1	-2.51482152	7.53E-21
MEN1	-0.573200176	7.69E-21
AC009812.4	-1.242759973	7.88E-21
TMEM37	1.644441264	7.92E-21
ARHGEF9	0.698194337	7.92E-21
C10orf95	-1.316400196	7.95E-21
MXRA7	1.470100541	7.96E-21
RAB3B	-1.702357992	8.01E-21
DNASE1	-0.930719598	8.04E-21
PRR7	-1.588814947	8.21E-21
TOP2A	-1.971866617	8.34E-21
RCC1	-0.918875215	8.48E-21
STEAP1	-1.472244528	9.15E-21
CLCNKB	2.011972531	9.15E-21
DCUN1D4	0.535373	9.43E-21
AC012467.1	-1.902290927	9.67E-21
GPRIN1	-1.36748659	9.67E-21
ADRA2B	1.716487346	9.76E-21
RALGAPA2	-1.269221018	9.96E-21
RBFOX3	2.892105393	1.05E-20
EID3	1.385455543	1.07E-20
RBFOX2	0.641930982	1.07E-20
AC023024.1	-1.198972325	1.11E-20
TRAF3IP2	1.090320385	1.13E-20
KANK1	0.993264421	1.23E-20
AC036108.3	1.828116033	1.23E-20
MBNL2	1.245519545	1.31E-20
CEP55	-1.849685714	1.39E-20
EIF2AK1	-0.627965705	1.47E-20
DIAPH3	-1.755963845	1.48E-20
CLIP3	1.617204365	1.50E-20
ACSS3	1.653310602	1.51E-20
PBX1	0.961079232	1.52E-20
TMEM108	2.080814727	1.56E-20
DUOXA1	2.887401552	1.59E-20
RAB3D	-0.870172466	1.59E-20
DPYSL3	1.348120137	1.59E-20
SCN2B	2.250562803	1.60E-20
PARM1	1.425533956	1.63E-20
TLCD1	-1.261612466	1.68E-20
REPIN1	-0.641587093	1.72E-20
TINAGL1	1.435270086	1.73E-20
CCDC178	2.156397971	1.74E-20
MR1	1.340268666	1.77E-20
ARHGAP20	1.933033163	1.79E-20
FGFR2	2.186207257	1.83E-20
AC020978.5	-1.457841399	1.91E-20
DNAJC18	0.790371204	1.92E-20
SYNPO2	2.149185766	1.92E-20
SLCO3A1	1.453389273	1.98E-20
AURKB	-1.720620863	1.98E-20
FAT3	2.391058171	2.01E-20
OR51A9P	-2.550083271	2.06E-20
WFDC2	2.972374717	2.07E-20
RP9P	1.505471459	2.10E-20
VCL	1.374542009	2.27E-20
SMPDL3B	-1.556425195	2.29E-20
WBP4	0.633906765	2.31E-20
CCDC78	-2.321797853	2.37E-20
CYP11A1	2.494284033	2.61E-20
CAVIN1	1.411730378	2.73E-20
MYL9	2.036163822	2.84E-20
STX12	0.440777542	2.93E-20
FAM13B	0.731694038	2.93E-20
TTLL12	-0.862890584	2.93E-20
CENPO	-0.763876188	2.93E-20
PDZRN4	2.050743599	2.94E-20
EOGT	0.906351845	2.94E-20
ATP1A2	2.45008569	2.94E-20
ZNF516	1.618870283	2.96E-20
PDLIM5	-1.832463255	2.99E-20
GPM6B	1.31697486	3.05E-20
FRMPD3	-1.788675689	3.05E-20
SPC24	-1.573631256	3.05E-20
MSI1	-1.104928991	3.08E-20
AL031587.6	0.905352491	3.24E-20
PALLD	1.487145154	3.26E-20
KANK2	1.290168485	3.29E-20
SLC25A45	-1.049993818	3.35E-20
C3orf70	1.669553185	3.52E-20
SLC7A11	-1.782986729	3.61E-20
CEND1	2.06350162	3.62E-20
CD300LG	2.622238912	3.69E-20
EYA4	1.981718031	3.87E-20
MRAP2	1.542568715	3.95E-20
AC005180.1	2.38009568	3.98E-20
MGARP	1.593324818	4.00E-20
PGM5-AS1	3.272633954	4.02E-20
RAP1A	0.617445527	4.19E-20
LEPROT	0.528759914	4.19E-20
TRO	1.541048104	4.22E-20
S100A16	1.566020509	4.23E-20
C11orf45	1.750204858	4.30E-20
CACNA1D	-2.23673598	4.30E-20
CCDC181	1.357049215	4.45E-20
FAM124A	1.569781267	4.47E-20
CCDC154	-1.677098756	4.64E-20
GATA3	2.48666949	4.71E-20
CPAMD8	1.744017976	4.74E-20
PIK3R1	1.011911318	4.85E-20
LPCAT2	1.367786894	4.85E-20
LMOD1	2.008284662	4.90E-20
KITLG	1.331816765	5.04E-20
CEP83	-0.744081755	5.06E-20
SEC14L6	2.01690032	5.16E-20
GJA1	1.555971939	5.34E-20
MEIS2	1.759180169	5.42E-20
LRRN3	2.322959129	5.53E-20
SLC25A33	-0.916651239	5.55E-20
ADRB1	-1.66297318	5.59E-20
CRYZ	0.936154711	5.67E-20
CHRDL1	2.318532956	5.67E-20
FASN	-1.603654781	5.73E-20
RGS10	-1.121815063	5.73E-20
SOSTDC1	2.509883201	6.11E-20
RIMS3	1.305620991	6.12E-20
SIX4	-0.933565168	6.16E-20
FGF14-AS2	1.93973501	6.17E-20
TAF3	0.565698759	6.19E-20
DGKD	-0.853995656	6.45E-20
C19orf47	0.517169375	6.55E-20
SPDEF	-1.724251219	7.21E-20
SMIM10	1.568896563	7.41E-20
DNAH14	-0.87458979	7.42E-20
DIXDC1	1.127813524	7.47E-20
MYH11	2.230365009	7.50E-20
MAMSTR	1.166395642	7.67E-20
SLC39A2	4.182127839	7.83E-20
CLCA2	3.786579832	8.27E-20
ACTG2	2.348679549	8.36E-20
SPTY2D1-AS1	-0.91646372	8.90E-20
TMTC4	-1.076752789	8.90E-20
AL359314.1	-3.997481624	9.07E-20
GPX3	1.794182685	9.15E-20
CSK	-0.523394812	9.23E-20
ICA1L	0.838439651	9.52E-20
LRTOMT	-0.640067581	9.52E-20
BNIPL	2.1015116	9.54E-20
ITSN1	0.747906659	9.54E-20
AC008764.8	-1.223091972	9.58E-20
NT5E	1.537896039	9.75E-20
KIAA1161	1.359324273	9.75E-20
KPNA3	0.78567469	1.00E-19
TMEM51	0.962600367	1.00E-19
AC020633.1	-1.688130869	1.01E-19
AL135999.1	-1.679614957	1.03E-19
OR7E14P	-1.066880761	1.04E-19
ARMCX1	1.854129425	1.05E-19
ACSF2	1.712805191	1.09E-19
CDC45	-1.684592742	1.11E-19
FAM111B	-1.910626231	1.15E-19
TCN2	1.111631343	1.19E-19
PPP1R12A	0.778965202	1.20E-19
SPRY2	0.975255096	1.23E-19
GLDN	2.240311323	1.26E-19
TBL1X	0.704011069	1.26E-19
TCEAL2	2.208896961	1.26E-19
EVA1A	1.697677513	1.34E-19
SMARCA4	-0.540399265	1.34E-19
SBDS	0.510463758	1.35E-19
CDH23	1.532525702	1.35E-19
MSRB3	1.674662819	1.41E-19
ACACB	1.192472246	1.47E-19
NEK5	-1.65770578	1.49E-19
IL11	-1.642731756	1.49E-19
PPP1R1A	2.293248279	1.51E-19
WDR55	-0.459626441	1.53E-19
INPPL1	-0.448369398	1.55E-19
SOX4	-1.043536225	1.59E-19
SLIT1	-2.659348802	1.65E-19
CAVIN2	1.600221974	1.65E-19
SNHG18	2.18889366	1.67E-19
KLHL4	2.129063156	1.70E-19
EFEMP2	1.421075222	1.71E-19
ANP32E	1.147604388	1.71E-19
SSPO	-1.810190111	1.74E-19
SMOC1	2.538007031	1.76E-19
DBNDD2	1.431559671	1.80E-19
MAP1A	1.658674385	1.89E-19
TTC23	0.668719861	1.94E-19
DAAM2	1.758620419	1.95E-19
GLYATL1P4	-2.547209582	2.08E-19
POLR2H	-0.725756884	2.09E-19
MYOF	1.53922916	2.09E-19
GRAMD1A	-0.708880857	2.09E-19
MRO	1.822473552	2.11E-19
NPY6R	3.073805462	2.12E-19
CALD1	1.268030987	2.15E-19
RARB	1.009812033	2.23E-19
AC245100.2	-1.964673525	2.29E-19
KCNAB1	1.8222764	2.33E-19
SLC47A1	1.671573347	2.35E-19
TMEM252	2.747124458	2.38E-19
LINC01679	1.821154917	2.48E-19
RTN4RL2	-1.386563212	2.57E-19
PBK	-1.9837819	2.60E-19
CHST2	1.65586936	2.64E-19
CNN1	2.128374839	2.64E-19
GALNT7	-1.337102446	2.67E-19
TBC1D1	1.053043313	2.69E-19
MPZL2	1.105952322	2.72E-19
RHOQ	0.641787774	2.84E-19
FOXD1	-3.830589973	2.88E-19
C1QTNF1	1.599945396	2.88E-19
AC098934.1	-1.255154346	2.90E-19
OGFRL1	0.832961449	2.90E-19
VWA5A	1.521857861	3.03E-19
TDRD1	-3.918485688	3.05E-19
PITPNM3	1.284424433	3.05E-19
NEURL1B	1.177314557	3.14E-19
NHS	1.47476566	3.24E-19
JPT2	-0.631470726	3.34E-19
ZBTB7C	1.737845942	3.48E-19
CLIP4	1.262715696	3.48E-19
SLC2A5	2.665363341	3.50E-19
TSLP	2.054046757	3.50E-19
ME1	1.607725126	3.54E-19
GSTM2	1.835086447	3.69E-19
GALNT9	2.186539261	3.71E-19
NPTN	0.688644891	3.79E-19
HCG11	1.436895879	3.87E-19
PRIMA1	2.067129266	3.92E-19
BUB1	-1.682230024	4.00E-19
GGA2	0.486194816	4.00E-19
PRELID2	1.287747944	4.00E-19
RAB38	1.654202619	4.00E-19
F2RL2	-2.301695288	4.38E-19
FBXL19-AS1	-1.239176236	4.42E-19
APOC1	-2.003278343	4.42E-19
SLC37A3	-0.759645	4.48E-19
ARHGDIG	-2.762222183	4.51E-19
HAAO	1.673133675	4.53E-19
LINC01134	-1.239077959	4.63E-19
PAQR6	-1.964290538	4.64E-19
AC087499.1	1.819993864	4.64E-19
ERCC6L	-1.32075425	4.74E-19
FAM84B	-0.873068985	4.74E-19
ANXA2	1.287155709	4.81E-19
AC008669.1	0.980567664	4.83E-19
CYP27A1	2.133101681	4.90E-19
LCA5	1.048854474	4.91E-19
LIPE	1.170751527	4.94E-19
AC010719.1	-2.040623208	4.97E-19
AP000842.3	-2.811717801	5.00E-19
B4GALNT4	-1.77834926	5.00E-19
TNS1	1.668571254	5.00E-19
FBXO30	0.846922155	5.03E-19
PRRG4	1.395838258	5.09E-19
FAM212A	1.714693277	5.09E-19
ZNF204P	1.937381936	5.11E-19
GPRASP1	1.388856673	5.19E-19
BHMT2	1.76973359	5.20E-19
CRABP2	2.162963013	5.22E-19
GNG11	1.212183405	5.28E-19
STEAP2-AS1	-1.702289295	5.47E-19
FAM229B	0.912214614	5.47E-19
PENK	3.077215791	5.68E-19
ARHGEF40	1.090383979	5.71E-19
VPS37C	-0.629464764	5.71E-19
MMP26	-3.063642767	5.82E-19
KLK15	-2.431396306	5.89E-19
FBXO32	1.097655119	5.93E-19
RIPK2	-0.910952839	5.94E-19
CERK	1.256587246	5.97E-19
SECISBP2	-0.494259999	6.08E-19
SMIM10L2B	1.51349177	6.08E-19
GDPD1	-1.327013384	6.10E-19
PAK5	2.528646766	6.41E-19
ZNF350	-0.98707359	6.55E-19
ASB2	1.939498334	6.56E-19
SPART	1.359763615	6.84E-19
OGT	-0.991059016	6.97E-19
ANGPTL1	2.218694279	6.99E-19
RAB6C	-1.292118833	7.03E-19
TSPAN13	-1.076008485	7.25E-19
GLYATL1P3	-2.487872975	7.28E-19
PPP3CB	0.469335514	7.37E-19
CTSB	0.961897263	7.37E-19
SMTN	1.483511358	7.58E-19
COMP	-3.1069291	7.60E-19
ALDH1L2	1.717685078	7.80E-19
SLITRK6	2.035309034	7.88E-19
ESRP1	-0.838796637	7.89E-19
EIF1B-AS1	1.03395141	7.89E-19
PPP1R12B	1.434597212	7.89E-19
AC008555.2	-2.035444356	7.89E-19
ALDH3A1	2.396040761	7.91E-19
DOT1L	-0.714164463	8.08E-19
10-Sep	0.674690535	8.09E-19
ADRA1A	2.47231914	8.09E-19
CPEB1	1.587705361	8.09E-19
PDK4	2.269260912	8.16E-19
NPR2	1.205171279	8.29E-19
ACTA2	1.77915405	8.38E-19
EPB41L1	0.670115657	8.43E-19
CD40	1.458305101	8.48E-19
ZNF846	0.657813734	8.50E-19
MEIS1	1.517780038	8.51E-19
HIST3H2BB	-1.89955464	8.54E-19
BX324167.2	-1.992209397	9.03E-19
DNAJB4	1.374239769	9.09E-19
HSPB6	2.110931493	9.56E-19
RGN	1.676923586	9.57E-19
SLC37A1	-1.014718359	9.68E-19
RTL5	1.097248316	1.03E-18
ESPL1	-1.581930369	1.05E-18
CYP4F22	2.758240099	1.05E-18
METTL3	-0.58010541	1.06E-18
RUVBL1	-0.723444855	1.10E-18
ACSS1	-0.814409512	1.11E-18
NCAM1	2.341509243	1.19E-18
C14orf159	1.293488083	1.22E-18
ARVCF	-0.807154817	1.26E-18
CDKN1C	1.129060146	1.31E-18
AF111167.2	1.323104076	1.31E-18
DERA	0.640271164	1.35E-18
HIST1H2AM	-1.945351133	1.37E-18
CACHD1	1.512871119	1.37E-18
DGKG	1.906706858	1.38E-18
ATAD3C	1.696019482	1.39E-18
LYVE1	2.041897208	1.40E-18
MAPRE1	0.428852658	1.40E-18
LIX1	3.307737228	1.42E-18
PARP3	0.876275142	1.45E-18
RBBP8	0.735464406	1.45E-18
USP44	1.52047671	1.45E-18
SCARB1	-0.743359188	1.47E-18
NDP	2.303002697	1.49E-18
TMEM246	2.022755774	1.51E-18
PIGW	-0.790568743	1.54E-18
FOXO1	0.847208002	1.58E-18
KAT2A	-0.864242998	1.64E-18
CSRNP3	1.736374006	1.72E-18
DPH2	-0.606162523	1.75E-18
PRKG1	1.678685191	1.76E-18
GAS6-AS2	1.327289673	1.76E-18
TAGLN	1.776645881	1.76E-18
LRRC17	1.213825584	1.76E-18
ITGA2	1.380232749	1.79E-18
KCNQ5	1.867892756	1.80E-18
LINC00115	-1.254834085	1.82E-18
ISX	-2.288241834	1.86E-18
TMEM19	0.600022105	1.86E-18
TMEM14C	0.598397885	1.87E-18
ITIH5	1.511224406	1.95E-18
CIRBP-AS1	-1.103965337	2.02E-18
LONRF3	1.657168203	2.07E-18
AC107959.1	1.284588572	2.12E-18
CDCA3	-1.276860063	2.14E-18
FAM162B	1.50602395	2.15E-18
CORO1C	0.916845993	2.15E-18
PRDM8	2.254867391	2.15E-18
TMEM117	0.726159999	2.17E-18
RBFOX1	2.712698919	2.18E-18
MAP3K20	1.264245416	2.18E-18
TPM2	1.943312128	2.21E-18
ZDHHC23	-0.872646377	2.23E-18
LINC00675	2.629701421	2.27E-18
LGALS3	1.489930362	2.30E-18
CERS4	-0.928990133	2.38E-18
AC012073.1	-0.914642285	2.38E-18
SGO1	-1.714313925	2.38E-18
AC004982.2	-1.672439598	2.45E-18
RBPMS	1.39884534	2.45E-18
PDLIM1	1.250561906	2.46E-18
PDK2	0.772136568	2.53E-18
P2RY2	2.000645069	2.57E-18
PCLAF	-1.384271157	2.58E-18
GNB5	0.747132748	2.66E-18
UNC5B	1.465709619	2.81E-18
SHF	0.908375642	2.89E-18
AC010260.1	-1.396658734	2.93E-18
LGI3	2.182888457	2.96E-18
TRIM27	-0.512841135	3.01E-18
PPP1R14B	-1.137174807	3.06E-18
SCGB3A1	3.130749889	3.13E-18
NIPAL4	2.179401316	3.13E-18
AC018413.1	1.824665004	3.28E-18
EFEMP1	1.572760016	3.29E-18
B3GALT2	2.096024012	3.32E-18
ITM2B	0.71123891	3.35E-18
TMEM43	0.504586838	3.48E-18
SOX7	1.443172169	3.52E-18
RHOB	1.304734782	3.68E-18
KATNAL1	0.984712987	3.72E-18
TPRXL	2.255138317	3.76E-18
ENTPD3	1.466422037	3.87E-18
HLF	1.473224437	3.93E-18
TGFB1I1	1.59310862	3.93E-18
EHD2	1.3627528	3.99E-18
DAB2IP	0.852599028	4.09E-18
CCSER2	0.698739657	4.15E-18
POU5F1B	-1.381157479	4.16E-18
ADAMTS5	1.895107759	4.30E-18
CEP68	0.705727129	4.35E-18
CYB5R2	1.1796293	4.44E-18
FHL1	1.93857797	4.47E-18
PPP1R9A	-0.86385643	4.49E-18
AIFM2	0.90659879	4.50E-18
ARHGEF25	1.355923453	4.66E-18
C9orf3	0.998733975	4.67E-18
VARS	-0.641582152	4.68E-18
AC105285.1	-0.990751023	4.85E-18
FOLR1	2.780017445	4.87E-18
AL031009.1	-1.57661141	5.01E-18
ANO5	2.045985794	5.09E-18
QSOX1	1.187935028	5.10E-18
KCNJ8	1.485403166	5.15E-18
TMEM268	-0.670578149	5.20E-18
PYGM	2.036817428	5.42E-18
NSUN2	-0.435680942	5.48E-18
LSM11	0.784574368	5.59E-18
PCA3	-4.290683002	5.66E-18
AC015922.4	1.236114083	5.90E-18
ADRA1D	2.608611441	5.91E-18
ROR2	1.805701597	5.98E-18
LINC01410	1.678299859	5.99E-18
CDHR1	2.029810043	6.01E-18
C3orf80	-1.298003294	6.07E-18
MAMDC2	1.703085047	6.11E-18
SCRIB	-0.803148682	6.11E-18
AC091544.5	-1.900778054	6.42E-18
RUNDC3A-AS1	-1.524017022	6.42E-18
CD81	0.714948052	6.54E-18
CA12	1.60364396	6.58E-18
AC074117.1	-0.808439324	6.61E-18
AL356599.1	1.092329321	6.64E-18
INMT	1.597836084	6.67E-18
AP000911.1	1.411596172	6.73E-18
KLHL13	1.237888975	6.94E-18
CDK5R1	-1.144845804	7.01E-18
MXD3	-1.343163599	7.06E-18
S100A14	2.948083799	7.08E-18
CHP2	3.371392505	7.30E-18
KLHL17	-1.008026068	7.30E-18
LIMS2	1.589846825	7.41E-18
KLF8	1.189817792	7.43E-18
RIMKLA	-1.048962285	7.43E-18
SP6	1.399228551	7.44E-18
SDHD	0.563535773	7.58E-18
TSACC	-1.290721538	8.04E-18
TAX1BP3	0.816506762	8.12E-18
ACP4	-1.673651556	8.24E-18
B4GALT3	-0.567022678	8.29E-18
DBF4	-0.754051395	8.31E-18
ILK	0.961089057	8.31E-18
LPIN1	0.847905698	8.46E-18
BOP1	-1.045023846	8.68E-18
AC011472.1	1.133361231	8.71E-18
VIT	2.281732612	8.83E-18
	1.243718186	9.13E-18
MOB3C	0.677539217	9.20E-18
MAGI2	0.916470729	9.36E-18
GIPC2	1.509744664	9.37E-18
CCND2	1.511248971	9.48E-18
TUBA4A	1.387135452	9.58E-18
RGS22	1.535349089	9.67E-18
HNRNPA2B1	-0.430864296	9.71E-18
C2orf72	-2.142045469	9.77E-18
SORBS1	1.786847357	9.86E-18
SNAPC4	-0.702842023	9.99E-18
SH3RF1	-1.279089974	1.00E-17
CCDC85A	1.872123597	1.01E-17
APOBEC3D	1.60632653	1.03E-17
KCTD9	0.783091364	1.04E-17
PCYT1B	2.094155517	1.05E-17
SFPQ	-0.436107058	1.06E-17
USP11	0.565449612	1.10E-17
LRP1B	2.274034099	1.11E-17
NUF2	-1.478148065	1.12E-17
AC097468.1	-1.509328367	1.13E-17
ELL3	-1.327575356	1.14E-17
NAGS	1.10732927	1.15E-17
SLC52A1	2.295969148	1.15E-17
TMSB15A	-1.976513659	1.17E-17
CYB5R3	0.611312701	1.17E-17
PLCD3	1.121231425	1.18E-17
PDGFD	1.32360257	1.22E-17
TCEAL7	1.516875044	1.23E-17
ADCY5	1.581193054	1.26E-17
MSL1	-0.481832688	1.35E-17
TPRN	-1.037628632	1.38E-17
DUOX2	2.783597077	1.41E-17
P2RX5	-1.850377379	1.44E-17
IL6ST	0.854447285	1.45E-17
ANO7L1	1.157168432	1.48E-17
EXO1	-1.650934241	1.49E-17
BICDL1	-1.061870248	1.50E-17
CAPN6	2.813131438	1.59E-17
POLR3E	-0.480089072	1.64E-17
NUPL2	-0.475160981	1.64E-17
AJUBA	1.269514048	1.65E-17
GLIS1	2.021764642	1.67E-17
RAB11FIP3	-0.528646696	1.67E-17
PLCL1	1.883501059	1.68E-17
ZMYND19	-0.700929179	1.74E-17
SRF	0.698625178	1.76E-17
NTF3	1.622399338	1.79E-17
KCNJ5	1.712945347	1.80E-17
C1orf186	1.962985361	1.85E-17
IP6K3	2.657215341	1.90E-17
DES	2.216817731	1.95E-17
DCHS2	2.233106967	1.97E-17
TTC28	1.030107006	1.99E-17
STX7	0.45943251	2.03E-17
NFE2L2	0.65303363	2.06E-17
LINC00672	1.636654782	2.12E-17
GDF10	2.559592202	2.12E-17
HMGCLL1	2.382360735	2.18E-17
AC007541.1	0.959018256	2.18E-17
TMX4	0.599980187	2.26E-17
TWNK	-0.768090447	2.31E-17
FBXL22	1.180107538	2.33E-17
AC004918.3	-0.792374799	2.39E-17
NLGN3	1.518122173	2.41E-17
SSPN	1.283502307	2.41E-17
CXorf57	1.774930318	2.45E-17
PRPH2	1.685128118	2.50E-17
SIX1	-1.429278538	2.53E-17
DPH3	0.491645394	2.54E-17
ZNF663P	1.954475986	2.58E-17
NKX3-1	-1.363384273	2.63E-17
CORO2B	1.380721414	2.63E-17
DCBLD2	0.841529883	2.66E-17
CENPU	-1.336186903	2.75E-17
PNCK	1.702969362	2.79E-17
HNRNPA1P33	-1.892659676	2.81E-17
AC080013.1	1.244268634	2.81E-17
PDE4D	0.994164384	2.83E-17
AP000438.1	-1.756416942	2.83E-17
CREB3L4	-0.98352862	2.83E-17
LINC01018	2.170659244	2.88E-17
GNL2	-0.511544471	2.88E-17
AC097634.1	-1.508810156	2.88E-17
TRIM6	1.416189514	2.88E-17
FLNA	1.713657227	2.88E-17
AHNAK2	1.78774664	2.92E-17
ITGB1BP2	1.531276545	2.94E-17
GLCE	0.655711594	3.00E-17
YAP1	0.815347261	3.04E-17
MTMR8	1.5465543	3.07E-17
JPH2	1.918502869	3.12E-17
PRDM5	1.135498428	3.12E-17
SLC22A17	1.146529997	3.16E-17
STK36	-0.658510089	3.27E-17
SAMD12	1.784637553	3.31E-17
ACOT11	1.490907801	3.32E-17
CAPN10-AS1	-1.23593271	3.32E-17
CBX4	-0.822791103	3.42E-17
TPD52	-0.966500001	3.43E-17
HPX	-1.395163745	3.52E-17
ITPRIPL1	1.864376335	3.66E-17
TRIB3	-0.997333681	3.84E-17
FUT10	0.815172276	3.86E-17
ISYNA1	1.209551054	3.89E-17
SLC16A4	1.13526844	3.95E-17
EMP3	1.209289852	4.01E-17
TONSL	-0.861292556	4.10E-17
FAM222A	-1.592098674	4.10E-17
GTPBP3	-0.54762482	4.31E-17
KIF9	-0.760131403	4.31E-17
SSSCA1-AS1	-0.75165386	4.31E-17
C5orf34	0.909752355	4.36E-17
DISP3	-1.55385571	4.51E-17
PTP4A2	0.491089509	4.56E-17
DAB1	2.22576234	4.61E-17
PRR16	-2.293420985	4.62E-17
RGS11	-1.605163095	4.66E-17
AC010809.1	-1.039547176	4.68E-17
LINC00092	1.616770043	4.71E-17
RNF175	1.723096105	4.71E-17
TK1	-1.279725628	4.75E-17
NNT	0.892381428	4.89E-17
C11orf70	1.523605066	4.90E-17
PGAP1	0.985630755	4.96E-17
KLHL35	-1.485134934	4.96E-17
KIAA1614	1.222616825	4.97E-17
RNASEL	0.686902016	5.01E-17
NAALADL1	1.309007342	5.41E-17
PTPN14	0.90292951	5.68E-17
SLC2A4	1.952585856	5.75E-17
MDFIC	1.101268706	5.77E-17
ZNF121	-0.663596759	5.86E-17
FAAP100	-0.61515909	5.96E-17
AC004846.1	1.559402347	6.02E-17
TEPP	2.350528333	6.02E-17
RBPMS2	1.336235017	6.19E-17
TAF1D	-0.753363014	6.31E-17
ZCCHC6	-0.968938228	6.37E-17
FZD1	0.829719494	6.65E-17
AC010326.4	-0.795321428	6.71E-17
GPLD1	1.2055145	6.72E-17
NACC2	0.830092835	6.75E-17
ZSCAN26	0.424192502	6.82E-17
RAVER2	0.612182462	6.83E-17
CPSF6	-0.384636848	6.92E-17
RND3	1.567956139	6.99E-17
FAM111A	-0.903374294	7.08E-17
ITGA3	1.048969479	7.09E-17
TTK	-1.532712433	7.45E-17
TMEM210	-1.366334154	7.47E-17
PAICS	-0.715313274	7.53E-17
AC013726.1	-1.50439818	7.73E-17
MAZ	-0.81543808	7.76E-17
GAS1	1.719271763	7.76E-17
MYRIP	-1.260633805	7.78E-17
BAIAP2L1	-0.804509833	7.78E-17
HMGN4	0.597623825	7.87E-17
ZFP62	-0.467085929	8.07E-17
CTHRC1	-1.897538863	8.07E-17
CDS2	0.472880848	8.20E-17
RAB34	1.302653524	8.21E-17
RGL2	-0.756980365	8.23E-17
HID1	-0.787704687	8.33E-17
CLIC6	1.74556893	8.43E-17
FAM21EP	-1.103691129	8.46E-17
AC093297.2	1.077230291	8.51E-17
CDC20P1	1.641588612	8.57E-17
FLNC	2.078029004	9.02E-17
HASPIN	-1.53591167	9.45E-17
CACFD1	-0.791357715	9.45E-17
AC145207.9	-1.453404287	9.50E-17
PLXNB3	-1.105717681	9.66E-17
C8orf31	1.484314968	9.84E-17
EPHA2	1.666334957	9.91E-17
ASPH	1.071346691	1.01E-16
CCDC89	1.492659379	1.01E-16
NUDT17	0.775048842	1.03E-16
A2M-AS1	0.90095376	1.03E-16
DKC1	-0.482205578	1.04E-16
KANSL3	0.350698293	1.06E-16
PLAC9	1.863432193	1.06E-16
EFS	1.719912872	1.06E-16
TMEM158	1.584242228	1.07E-16
AL049555.1	2.574726766	1.08E-16
E2F2	-1.591997126	1.09E-16
C21orf58	-0.838320994	1.11E-16
GPC2	-1.49140879	1.13E-16
CEP120	0.57213123	1.15E-16
PPARGC1B	1.19616631	1.16E-16
RAB40A	1.527153433	1.16E-16
ZNF853	1.07686402	1.16E-16
RAPGEFL1	1.206805074	1.16E-16
NAV2	1.502570597	1.16E-16
APOM	0.838089715	1.17E-16
PDE4A	1.213688452	1.17E-16
CAND2	1.334449537	1.22E-16
C11orf80	-0.756251139	1.23E-16
ID3	1.477320027	1.24E-16
AC096992.2	-0.734550404	1.25E-16
FAM221A	-1.177283581	1.35E-16
SMKR1	-1.545242851	1.35E-16
ACTB	0.666398711	1.39E-16
AC022893.1	1.303762679	1.40E-16
AC084018.1	-1.670241808	1.41E-16
ITGB8	1.517865257	1.41E-16
POLR3GL	0.536686867	1.42E-16
CERS1	-1.956897752	1.45E-16
C20orf166-AS1	2.125639343	1.45E-16
CA11	1.274862397	1.45E-16
RBM15B	-0.440359206	1.46E-16
SNX8	-0.605411628	1.47E-16
TLN1	0.749241151	1.49E-16
KIAA0368	-0.468659318	1.51E-16
GPM6A	2.081194585	1.52E-16
LINGO3	-1.589538044	1.52E-16
ADAM2	-4.021486245	1.55E-16
KCNMA1	1.486549518	1.56E-16
CTU1	-0.923493511	1.59E-16
SHMT2	-0.767728157	1.59E-16
AC016737.1	-1.519402883	1.62E-16
GPX7	1.47347002	1.63E-16
IQCA1	1.703969827	1.65E-16
DAZAP1	-0.464298672	1.67E-16
BDH1	-0.830312792	1.73E-16
MPZ	2.263777488	1.75E-16
FAM83B	2.765465096	1.77E-16
ADGRB3	1.907281581	1.77E-16
TRPC6	1.561030719	1.79E-16
SLC27A4	-0.75076303	1.79E-16
ADCYAP1R1	2.239173249	1.80E-16
PLA2G4A	1.357031045	1.85E-16
LPP	0.896098272	1.85E-16
PDGFC	1.302456707	1.87E-16
RBM45	-0.390773464	1.89E-16
AC010326.3	-0.648584595	1.89E-16
AC015845.2	2.240151308	1.89E-16
EDNRA	1.455467769	1.91E-16
SNORA73B	-1.903210901	1.95E-16
MTHFD2L	-0.767442957	1.95E-16
GLI3	1.197226312	1.96E-16
SGCE	1.265053547	1.96E-16
DARS-AS1	-0.958907867	1.96E-16
CETN2	0.582488971	1.97E-16
DCAF13	-0.645813188	2.06E-16
LINC00342	-1.193763423	2.06E-16
DMD	1.611483763	2.07E-16
ABCA2	-0.710252532	2.09E-16
PRTFDC1	1.329471474	2.11E-16
ZNF660	1.134674291	2.13E-16
PPAT	-0.818571316	2.16E-16
PAXIP1	-0.548266952	2.19E-16
FOXI1	4.052762532	2.22E-16
MAPK8IP2	-1.370375362	2.29E-16
CKMT2	1.492918544	2.29E-16
AC087741.1	-1.495039465	2.31E-16
SLC8A1	1.627909697	2.32E-16
PMM2	-0.787445794	2.33E-16
SRSF6	-0.540778447	2.37E-16
CNN2	1.070283054	2.41E-16
HSPD1	-0.726685478	2.43E-16
LCLAT1	-0.738431379	2.46E-16
SPEG	1.603318874	2.54E-16
CWF19L2	0.523605526	2.58E-16
AC004982.1	-1.640002808	2.58E-16
ATP6V1G1	-0.703223938	2.59E-16
TUBG2	0.752503586	2.62E-16
DOCK3	1.384818089	2.62E-16
DDO	1.466076729	2.64E-16
TTLL6	-1.19973223	2.64E-16
KCTD17	1.168458758	2.69E-16
TSHZ3	1.100112225	2.71E-16
HAPLN2	1.781660334	2.80E-16
LINC01503	1.566644458	2.90E-16
PEG3	1.122347355	2.90E-16
PRAC1	-2.077394025	2.94E-16
MYEF2	-0.675069426	2.94E-16
ADD1	0.353729486	2.95E-16
ARID3A	-0.792803674	2.98E-16
MRRF	-0.588119109	2.98E-16
GPR156	1.35481239	3.01E-16
DKK3	1.385538234	3.01E-16
WDR90	-0.790402875	3.06E-16
CTTNBP2	1.398261073	3.08E-16
MSH5	-1.287090496	3.10E-16
HOXB2	1.479519215	3.13E-16
ADAD2	1.851505563	3.15E-16
AL669831.5	-1.226364285	3.22E-16
TFE3	0.439268933	3.23E-16
PDCD2L	-0.686222707	3.28E-16
TRHDE	1.937018167	3.30E-16
TNFSF12	0.771223722	3.32E-16
SPATA18	1.677846328	3.33E-16
FAT2	2.246026505	3.39E-16
CPHL1P	-2.331123822	3.40E-16
NMUR1	1.671186167	3.41E-16
TLE2	0.918904832	3.42E-16
MOGS	-0.566459117	3.44E-16
GJB5	2.76243222	3.54E-16
SDS	-1.73062466	3.56E-16
DUSP15	1.611070219	3.58E-16
ZSCAN22	-0.450300413	3.62E-16
AC015922.3	1.428593584	3.66E-16
SERPINB1	1.38101495	3.67E-16
PPP1R14A	1.644062147	3.67E-16
EVA1C	1.121298403	3.68E-16
NLE1	-0.643460189	3.78E-16
HAGHL	-1.743623123	3.81E-16
TRPM3	1.818195882	3.87E-16
AC010809.2	-1.318084107	3.88E-16
SPOCK3	1.850901581	3.89E-16
TRAM2	-0.837423588	3.96E-16
AC022387.1	-2.107544353	4.02E-16
ZNF697	-1.014793898	4.08E-16
FAM178B	1.626318401	4.08E-16
AP002761.4	2.162937138	4.17E-16
MROH8	0.716135637	4.24E-16
PHYHIP	1.786636629	4.27E-16
DSE	0.919423303	4.27E-16
EME1	-1.101097296	4.36E-16
TPRG1	1.282932375	4.43E-16
ADM2	-1.280953735	4.46E-16
SPON1	1.697199984	4.49E-16
PDLIM7	1.322602639	4.76E-16
AC092535.4	-2.84918556	4.82E-16
CIT	-1.117757604	4.84E-16
ACTN1	0.930868962	4.87E-16
NKIRAS1	0.518294351	4.89E-16
GNG12	0.648713764	4.96E-16
RASL10B	1.451587356	5.11E-16
PNMA1	1.064398809	5.14E-16
AL513497.1	-1.136826639	5.16E-16
SLC22A23	-0.962396909	5.21E-16
ZSCAN16	-0.652939132	5.32E-16
CLIC4	0.968314233	5.35E-16
AFF2	1.850019063	5.35E-16
MECOM	1.350627295	5.38E-16
ACSL4	1.118994379	5.45E-16
LUZP2	-2.343655049	5.54E-16
LINC01311	-1.432172031	5.54E-16
PLS3	1.14642472	5.60E-16
ANKRD53	1.284355699	5.60E-16
CDKL1	1.128305983	5.87E-16
PIP5K1C	0.547599268	5.92E-16
LPCAT1	-0.712048915	5.93E-16
	-1.605259918	5.96E-16
FCRLB	1.340678243	5.97E-16
PGR	1.729620411	6.01E-16
GLIS3	1.393269321	6.12E-16
QRICH2	-0.934298452	6.12E-16
CAMSAP3	-0.759466893	6.20E-16
PTP4A3	-1.503234366	6.37E-16
CHST3	1.255353865	6.45E-16
EDRF1	-0.840048247	6.46E-16
KLHL42	0.579964824	6.49E-16
AC078864.1	-1.516516752	6.57E-16
AC008741.2	-1.316251852	6.59E-16
TUBB6	1.121722869	6.61E-16
PRODH	1.821128733	6.74E-16
HNRNPF	-0.51767486	6.77E-16
C3orf18	0.891467956	6.79E-16
PPP2R2B	1.514859495	6.79E-16
GALR1	2.514606818	6.80E-16
ITGA9	1.341741214	6.84E-16
PLIN4	1.597996913	6.84E-16
PMEPA1	-1.027729514	6.93E-16
SRPX	1.571433664	6.94E-16
FGF10	2.190108154	6.98E-16
ALDH2	1.37247993	7.00E-16
APOF	-2.495281364	7.15E-16
CBX2	-1.557838585	7.22E-16
EDN3	2.857121761	7.23E-16
NACAD	1.407451428	7.26E-16
LRGUK	-1.348003527	7.44E-16
ZNF454	1.319260951	7.47E-16
RAC3	-1.172718584	7.88E-16
MIR100HG	1.433460959	8.06E-16
SYNGR2	-0.756198817	8.14E-16
P2RX1	2.04418063	8.26E-16
AL391244.3	-0.95624434	8.34E-16
FBXL7	0.85443843	8.34E-16
ANKRD35	1.540445893	8.42E-16
RRP12	-0.680810023	8.50E-16
COPZ2	1.253866541	8.58E-16
AC002128.1	-1.396227479	8.59E-16
NRK	2.123802425	8.61E-16
GPD1L	0.833101292	8.69E-16
TRIP10	0.785612959	8.78E-16
IFI27L2	1.33123447	8.79E-16
ASF1B	-1.35675175	8.79E-16
TMEM86A	-0.808397747	8.90E-16
SYNE4	-0.866705139	8.98E-16
KIAA1210	2.855721309	9.08E-16
HECTD2	0.851647167	9.14E-16
TGM3	-2.37323778	9.17E-16
NUDT10	1.589550461	9.53E-16
COX7A1	1.603574912	9.65E-16
WDFY2	0.64804916	9.81E-16
ZNF316	-0.539328751	9.88E-16
IRAK3	1.233682397	9.88E-16
TP53AIP1	1.679501285	1.03E-15
EMILIN3	1.482487601	1.04E-15
LGALS8-AS1	-1.551531029	1.06E-15
WFDC1	1.623922378	1.06E-15
WFIKKN2	1.703215414	1.09E-15
MRVI1	1.544030065	1.10E-15
PCSK7	0.76619844	1.12E-15
ARHGAP10	0.993696815	1.13E-15
MTURN	0.936737731	1.15E-15
ZNF696	-0.667106245	1.16E-15
C9orf152	-0.939934907	1.18E-15
ZBED4	-0.588105604	1.18E-15
VSNL1	2.513930925	1.19E-15
ISCU	0.501961962	1.20E-15
DPF1	-1.020979664	1.20E-15
COL17A1	2.730231339	1.20E-15
PRAC2	-1.627556142	1.20E-15
TRIB1	-1.498471847	1.21E-15
MARVELD1	1.134848398	1.24E-15
AC021016.2	0.75444371	1.25E-15
FAM136A	-0.514459778	1.25E-15
POLQ	-1.494693923	1.25E-15
SLC24A3	1.39565264	1.26E-15
NDUFAF6	-0.662304352	1.27E-15
FUT3	2.47245065	1.27E-15
BYSL	-0.588751133	1.28E-15
STOM	1.107878575	1.30E-15
PDPN	1.427304687	1.31E-15
HACD4	1.179567848	1.32E-15
PPP1R3B	0.756928861	1.34E-15
ZNF721	-0.499059549	1.34E-15
TMEM200B	1.564590022	1.39E-15
FFAR2	-2.094387302	1.39E-15
TEAD1	0.94972282	1.41E-15
TRIM14	-0.762519127	1.41E-15
GGCT	-0.944626485	1.44E-15
OAT	1.162504177	1.46E-15
C1orf54	1.056947251	1.51E-15
ENO2	1.044308961	1.52E-15
Z83851.1	-0.832798894	1.52E-15
FER	0.783405747	1.52E-15
RAB3IP	-0.64482379	1.52E-15
GJB4	2.583824962	1.53E-15
NR3C1	0.961457453	1.55E-15
MPHOSPH8	0.375136781	1.55E-15
RASD2	1.161553732	1.59E-15
AL121906.2	-1.035201519	1.59E-15
CELSR2	0.920981434	1.61E-15
ASPHD1	-1.400855707	1.63E-15
PLEKHA1	0.560928911	1.63E-15
TET3	-0.876915899	1.68E-15
PVT1	-1.014467266	1.68E-15
TACC1	1.019436309	1.69E-15
DDB2	0.755984545	1.72E-15
NOC2L	-0.484290847	1.74E-15
ANXA1	1.308337906	1.75E-15
SLC51B	1.488683229	1.76E-15
ZNF419	-0.584837923	1.76E-15
TMC5	-1.596386474	1.80E-15
LINC00992	-2.017669701	1.80E-15
CDIP1	0.958517329	1.80E-15
XYLB	-0.817817973	1.84E-15
EVC2	1.327366535	1.86E-15
AP000892.3	1.728678583	1.87E-15
HES4	-1.449884389	1.88E-15
TIMM10B	0.441361721	1.89E-15
KCNB1	1.617799873	1.94E-15
AF165147.1	2.028632319	1.99E-15
ANKZF1	-0.706035174	2.00E-15
AC096540.1	-0.994531673	2.00E-15
PDE3B	-1.260371743	2.00E-15
RCC2	-0.618385836	2.00E-15
ATAT1	-0.666911439	2.02E-15
ZNF3	-0.48851039	2.02E-15
ZNF219	0.943920734	2.06E-15
SMARCD3	1.056360989	2.06E-15
HELZ2	-0.898068622	2.08E-15
SMYD4	0.472132965	2.09E-15
AP000487.1	-0.733591266	2.09E-15
NEXN	1.593249841	2.09E-15
CD200	1.379485136	2.09E-15
PTGDS	2.047355019	2.13E-15
SLC25A37	-0.735322573	2.14E-15
P3H3	1.305294622	2.21E-15
PKMP3	0.926747024	2.21E-15
LRP4	1.234747887	2.23E-15
ATG9B	-1.358384165	2.27E-15
ZFP69B	-0.918164052	2.27E-15
PKIB	-1.566878826	2.33E-15
CDKN2AIP	0.416694171	2.40E-15
PUM3	-0.47847171	2.47E-15
ACTRT3	0.862737098	2.54E-15
VAMP4	0.423005061	2.54E-15
APBA2	-1.284615603	2.54E-15
TSPAN2	1.371335053	2.55E-15
SNRPA1	-0.510802981	2.61E-15
RSU1	0.624732866	2.61E-15
AC106028.3	-1.075636614	2.63E-15
EZH1	0.483616045	2.63E-15
MTG1	-0.909054994	2.65E-15
TMEM51-AS1	1.242365947	2.65E-15
RHPN1-AS1	-0.958083316	2.67E-15
MOB3B	1.042718304	2.70E-15
KIT	1.554968108	2.70E-15
FGF2	1.443519644	2.71E-15
	-0.905596093	2.73E-15
PANO1	-0.932618976	2.75E-15
HELQ	0.366683937	2.78E-15
FOXQ1	1.970646227	2.79E-15
C1orf116	-1.005732983	2.80E-15
PHF19	0.679779689	2.85E-15
KIAA1644	1.913333635	2.85E-15
ACY1	-0.837019513	2.86E-15
SH3BGR	1.151478721	2.88E-15
TGM1	1.620852297	2.94E-15
ADCY6	-0.655916025	2.99E-15
APOE	-1.622262356	3.07E-15
BDH2	1.173284905	3.12E-15
TMEM139	1.520549106	3.15E-15
HSPB2	1.566163778	3.25E-15
AC108860.2	-1.042015553	3.27E-15
SPATA6	1.216252601	3.28E-15
IPO4	-0.748592762	3.32E-15
AC096745.2	1.714210678	3.32E-15
RAB12	0.636520773	3.36E-15
AL163051.1	-1.081105789	3.37E-15
TRIM35	0.661056138	3.39E-15
ARHGAP32	-0.82433913	3.46E-15
DZIP1	1.184176978	3.53E-15
AC024060.1	-1.160627189	3.54E-15
SH3BGRL	1.112719777	3.60E-15
NOL6	-0.501074128	3.62E-15
B3GALT6	-0.754851899	3.62E-15
NONO	-0.394265414	3.64E-15
MAP4K4	-0.555165642	3.64E-15
SPDYA	-1.190226868	3.70E-15
DYNC1I1	1.312744865	3.74E-15
LAMB3	2.419900947	3.76E-15
AURKA	-1.055605848	3.77E-15
PBXIP1	0.613407838	3.83E-15
SLC38A5	1.374277194	3.93E-15
DTX3L	-0.688895547	3.98E-15
ARHGEF4	0.982355323	4.03E-15
WIF1	2.889142625	4.12E-15
FZD8	-1.366316963	4.13E-15
SCARNA15	-1.489480832	4.16E-15
EPHA8	-2.541409498	4.19E-15
IRAK1	-0.643906016	4.22E-15
KSR1	1.230042669	4.38E-15
ENTPD6	-0.656717373	4.39E-15
ACACA	-0.85745759	4.39E-15
UCK2	-0.82791562	4.45E-15
SSX2IP	0.528778124	4.50E-15
MAML2	1.192008115	4.66E-15
FBXO46	-0.551814387	4.67E-15
ZNF783	-0.660656628	4.67E-15
ZNF442	0.578336229	4.72E-15
GAS6	1.074813678	4.73E-15
ATRNL1	1.735850997	4.76E-15
CFAP157	-0.902972	4.77E-15
EIF3B	-0.588004463	4.78E-15
ANK2	1.541790269	4.78E-15
SERP2	1.489945286	4.78E-15
TRGC2	-2.173380659	4.85E-15
PCP4	2.0297807	4.85E-15
PLXNA3	-0.681758097	4.89E-15
HVCN1	0.972146474	4.94E-15
RBMS1	0.923134733	5.17E-15
POLD2	-0.669436833	5.19E-15
ADGRF3	0.796745029	5.23E-15
PDIA5	-0.840028944	5.27E-15
AC025183.1	-1.851489854	5.29E-15
AC027031.2	1.462335339	5.35E-15
CHMP1B	0.49488363	5.38E-15
BCAR3	0.861117417	5.50E-15
CD3EAP	-0.614058802	5.50E-15
GPR135	0.787984419	5.54E-15
DMKN	1.888140874	5.58E-15
ANXA4	0.554327782	5.58E-15
PRKCA	1.223823798	5.64E-15
GRSF1	-0.397568677	5.64E-15
PHF12	-0.723063522	5.68E-15
LRRC37A7P	1.517670046	5.78E-15
CHMP4C	-0.956451785	5.89E-15
TRPC1	1.180291877	6.17E-15
CCNJL	1.457750002	6.28E-15
5-Sep	-0.879209937	6.42E-15
CBR3-AS1	-0.839213445	6.44E-15
PLPPR2	-0.653482094	6.46E-15
TPO	-2.244978067	6.46E-15
STK33	1.526781036	6.47E-15
ZBTB7B	-0.672644288	6.47E-15
DUX4L50	1.554322661	6.56E-15
ITFG2	0.523296823	6.60E-15
CASQ1	2.29831964	6.65E-15
ASXL3	1.652974279	6.67E-15
KIF2C	-1.114304859	6.68E-15
ABCG1	-0.848088183	6.79E-15
RUSC2	0.834805581	6.80E-15
LINC01637	1.492298146	6.89E-15
ZNF30	-1.078544852	6.93E-15
IL1R2	1.364726556	7.14E-15
MCMDC2	-0.898704898	7.19E-15
AC106881.1	1.54711311	7.36E-15
CYTH2	-0.501250784	7.44E-15
TMEM242	0.418292381	7.44E-15
PCDH9	1.58148741	7.62E-15
AP001636.3	-1.673795281	7.63E-15
PCAT14	-3.057053881	7.76E-15
XKR5	1.672313531	7.86E-15
AC115284.2	1.652341525	8.02E-15
TYK2	-0.412246784	8.05E-15
REEP1	1.378391993	8.07E-15
FILIP1	1.646961501	8.08E-15
NBPF8	-1.081421966	8.14E-15
SLC12A9-AS1	-1.103364089	8.14E-15
COLEC12	-1.278004427	8.29E-15
TRNP1	1.052653841	8.33E-15
AL353625.1	-0.818777376	8.33E-15
SPRED3	-0.925563104	8.37E-15
INPP1	1.121425982	8.46E-15
AC007906.2	2.399370258	8.66E-15
PLEKHN1	-1.056518816	8.68E-15
PGBD4P8	-3.351060997	8.68E-15
AC005839.1	-0.72294208	8.69E-15
CELF2	1.273668013	8.75E-15
ITGBL1	-2.164289247	8.79E-15
KCNJ3	2.582134315	8.86E-15
RNF112	1.769181735	8.88E-15
POMC	1.683971431	8.91E-15
RUSC1	-0.642002354	8.99E-15
	-1.922903153	9.03E-15
BTN2A1	0.500075297	9.04E-15
RHPN2	-1.031754431	9.04E-15
KNL1	-1.387824265	9.20E-15
LRRC34	0.914997818	9.26E-15
SLC12A4	0.886297541	9.28E-15
SCUBE3	1.396127912	9.77E-15
S100B	2.018952783	9.89E-15
PHGR1	-2.936205987	9.92E-15
AGPAT3	-0.48608609	1.02E-14
STARD8	1.247606435	1.02E-14
SCARA5	2.531909501	1.02E-14
UHRF1	-1.431030858	1.02E-14
APOBEC3F	1.39492171	1.04E-14
ANO4	1.810719498	1.06E-14
NLRP12	-2.097095383	1.06E-14
C20orf144	-1.147607355	1.06E-14
TMEM221	1.195976012	1.06E-14
AL139260.1	-0.770064458	1.06E-14
AL390719.1	-1.454821427	1.07E-14
POU2F3	1.048635595	1.10E-14
C21orf62	2.046260459	1.10E-14
TMEM238	-1.269726229	1.10E-14
CHRNB1	0.825224593	1.12E-14
RNF165	1.741252458	1.14E-14
C14orf37	1.207944242	1.14E-14
FZD7	1.122098795	1.15E-14
ZNF850	-0.916860732	1.16E-14
WISP2	2.541596488	1.18E-14
PCSK2	2.488363525	1.18E-14
SFXN3	0.934814422	1.18E-14
FABP3	1.526887475	1.19E-14
EME2	-1.236949406	1.20E-14
MARK2	-0.429212824	1.21E-14
TOR2A	-0.629726189	1.21E-14
IQSEC3	1.737066921	1.23E-14
STK35	-0.51762332	1.23E-14
MTMR10	0.455763382	1.24E-14
FOXRED2	-0.743936979	1.25E-14
CCL18	-2.452855009	1.26E-14
C14orf39	-1.527072493	1.27E-14
AC114284.1	-2.230661891	1.28E-14
VSIR	1.074739057	1.28E-14
CANT1	-0.723674934	1.29E-14
TP63	2.823999967	1.29E-14
C12orf73	-0.609722446	1.32E-14
SGCA	1.632746895	1.33E-14
OLFML2A	1.259849833	1.38E-14
ZFHX2-AS1	-1.244696675	1.41E-14
BEND3	-1.092236823	1.44E-14
AMOT	1.285887843	1.45E-14
FHOD3	1.410564409	1.45E-14
RPL13P5	0.831576108	1.45E-14
PLPP7	1.436946839	1.46E-14
FGF7	1.777156171	1.47E-14
PRMT2	0.373148237	1.47E-14
TBC1D2	0.837821542	1.48E-14
ADGRL3	1.835255716	1.48E-14
PPP1R14BP3	-1.098835083	1.48E-14
C1QL1	2.14376942	1.49E-14
KLK2	-1.612774094	1.49E-14
ID1	1.848940311	1.50E-14
P4HA2	0.794364106	1.51E-14
AC132192.2	-1.477721723	1.51E-14
LIG3	-0.636695928	1.53E-14
SNORA33	-1.408623343	1.59E-14
NR3C2	0.831908798	1.60E-14
AP002498.1	-3.67704147	1.60E-14
RILPL2	0.713753109	1.68E-14
SLC6A11	-2.049843714	1.70E-14
CNRIP1	1.142648671	1.72E-14
AC006504.1	-1.561856745	1.73E-14
ATP13A1	-0.506208063	1.74E-14
KIF9-AS1	-0.66220401	1.80E-14
RERG	1.119028651	1.80E-14
BBX	0.701980891	1.83E-14
ZFP36L1	0.989768308	1.84E-14
DMPK	1.006189017	1.85E-14
CCDC14	-0.791978996	1.88E-14
CCDC183-AS1	-0.843770005	1.91E-14
SHISA8	-2.402565287	1.91E-14
MAK	-1.389697522	1.92E-14
EPB41L3	1.282647242	1.92E-14
AC096536.3	-1.279219481	1.93E-14
SLC43A1	-1.416701433	1.96E-14
DAPL1	3.13788734	1.97E-14
LRCH2	1.546456808	1.97E-14
SRCIN1	-1.160667301	1.97E-14
	1.293711817	2.01E-14
AC092171.4	-1.638423349	2.01E-14
JDP2	0.926903356	2.06E-14
CERS3	2.036391617	2.11E-14
TRPC4	1.453808293	2.12E-14
BTG3	0.876673543	2.14E-14
NFIA	0.547651644	2.14E-14
FKBP9P1	1.151837311	2.17E-14
SOWAHC	0.602851634	2.19E-14
FAM19A1	1.854257407	2.19E-14
AL022322.1	-1.508312072	2.23E-14
AMDHD2	-0.655064255	2.23E-14
ERC1	0.637515321	2.24E-14
SNPH	1.282190561	2.25E-14
DNAH8	-2.605378338	2.26E-14
KPNA2	-0.80356458	2.28E-14
THBS4	-2.084342067	2.28E-14
CENPE	-1.15689162	2.29E-14
NRG1	1.971873977	2.30E-14
HMGXB3	-0.493326113	2.36E-14
Y_RNA	-0.790873851	2.40E-14
CD99L2	0.583552494	2.40E-14
FXYD1	1.613387665	2.41E-14
MBNL1	0.583324483	2.42E-14
WWC2-AS2	1.359875562	2.46E-14
CTD-2201I18.1	-1.310732767	2.46E-14
CAMK1G	1.48850803	2.48E-14
FAM201A	-1.054832887	2.49E-14
CCNB1	-0.941653813	2.51E-14
ZFAND5	0.621209166	2.55E-14
OR51C1P	-3.13446883	2.55E-14
ZNF587	-0.57470417	2.56E-14
XPO6	-0.738219649	2.56E-14
TCEAL4	0.484524321	2.58E-14
NEAT1	-1.512962543	2.59E-14
RASSF5	1.140313398	2.64E-14
ACSM1	-2.700697364	2.64E-14
LHX6	-0.995825373	2.67E-14
KCNS1	2.752220047	2.68E-14
TRMT1L	0.45947197	2.68E-14
RNF217-AS1	0.991142717	2.68E-14
AC083923.2	-0.951906603	2.71E-14
AC008870.2	-1.205808349	2.71E-14
PLP1	2.57439519	2.73E-14
HLCS	-0.624317191	2.73E-14
MEF2C-AS1	1.394119093	2.73E-14
TWIST2	1.552120783	2.77E-14
CCDC82	0.755853439	2.88E-14
SLC44A4	-0.866116768	2.89E-14
HEPH	1.360279502	2.91E-14
DUS1L	-0.882838542	2.92E-14
HIST1H4E	-2.193707739	2.94E-14
GPR89A	-0.587113095	2.94E-14
BLM	-0.952546563	2.94E-14
SLC9A7	-0.628581305	2.97E-14
KIF11	-1.070478358	2.97E-14
LAYN	1.148147247	2.98E-14
SCRN1	1.054384071	2.98E-14
AC093908.1	1.351716996	3.01E-14
AVL9	-0.589013311	3.06E-14
VIPAS39	0.331487091	3.08E-14
SPARCL1	1.262485649	3.10E-14
NDUFB2-AS1	-0.608341839	3.13E-14
C7orf31	1.099436406	3.14E-14
TMEM47	1.10179296	3.15E-14
SLC4A11	1.290862354	3.15E-14
CCDC115	0.427478355	3.17E-14
STAT5A	0.702991977	3.20E-14
SERPINB5	2.463197869	3.27E-14
UBR5-AS1	-0.692779279	3.40E-14
UVSSA	-0.796107101	3.44E-14
ZNF804A	1.786605536	3.48E-14
CABP4	-1.162267012	3.54E-14
REXO2	-1.014591768	3.55E-14
EIF4G1	-0.493987175	3.66E-14
SHTN1	-0.635110334	3.71E-14
CPT1B	-1.325423551	3.74E-14
FAM117B	-1.00286116	3.80E-14
DCUN1D5	-0.540547837	3.83E-14
ARHGEF19	1.238978364	3.85E-14
TMEM106A	1.074303015	3.88E-14
TACR2	1.538872808	3.89E-14
SREK1IP1	0.591323409	4.02E-14
HIST1H3H	-1.807347858	4.07E-14
FNBP1	0.636706484	4.10E-14
AC019069.1	-1.224850643	4.22E-14
AL355488.2	-1.158852458	4.23E-14
AC124944.3	-1.316839014	4.23E-14
NPPC	3.127145709	4.30E-14
AL049838.1	1.303606908	4.31E-14
GARS	-0.520238714	4.35E-14
KLF16	-0.79540074	4.58E-14
DLK2	1.799567309	4.66E-14
SEMA3A	1.709882826	4.75E-14
AC009902.2	-2.078083095	4.79E-14
FHL2	1.260660284	4.86E-14
ECT2	-0.97111956	4.91E-14
ZNF667	-0.63217509	4.93E-14
NRXN3	1.460725784	4.95E-14
STEAP2	-1.071748875	4.99E-14
VGF	-2.065128804	4.99E-14
MOV10L1	-1.887879479	5.05E-14
PCED1A	-0.691848713	5.05E-14
SLC25A4	0.61037434	5.07E-14
LRRC8B	-0.739019885	5.17E-14
WWTR1	0.787077865	5.19E-14
TOX3	-1.567751455	5.29E-14
SNORA42	-1.399327473	5.34E-14
AMT	1.219702793	5.37E-14
AC092123.2	-1.034488983	5.43E-14
WDR5	-0.415744139	5.44E-14
HOXD11	2.0202802	5.47E-14
FAM109A	-0.529303068	5.51E-14
AC009407.1	-1.96134808	5.53E-14
ROBO1	1.215116823	5.59E-14
YPEL5	0.38124656	5.61E-14
FAM47E	-0.740083711	5.69E-14
VAV3	1.308451704	5.80E-14
ZNF528-AS1	-0.696019331	5.87E-14
SCRG1	1.534146183	5.88E-14
ATP1B1	1.155823436	6.07E-14
SLC25A53	0.437955735	6.08E-14
MSLN	2.545413352	6.15E-14
DOCK4	-0.91093677	6.15E-14
DENND2C	0.841607881	6.22E-14
TUBA1A	1.076695778	6.22E-14
DRAXIN	-1.156671827	6.22E-14
AC084125.2	-1.594244259	6.22E-14
AL662907.1	-0.725553558	6.24E-14
AL121790.1	-1.737627614	6.29E-14
FRMD3	1.133878055	6.40E-14
CELSR3	-1.653583796	6.52E-14
AP002800.1	2.077351661	6.61E-14
NECTIN2	-0.647682294	6.61E-14
CORO2A	-0.892709229	6.61E-14
SNORD104	-1.807520074	6.64E-14
1-Mar	-0.906050286	6.64E-14
LPCAT4	0.80385891	6.64E-14
ARL10	0.937320057	6.71E-14
ARHGEF26-AS1	-1.001920817	6.73E-14
HDHD5	-0.52067561	6.79E-14
BCL2	1.209764199	6.79E-14
RCAN2	1.244222324	6.84E-14
CES1	1.750726393	6.84E-14
WNT10A	1.600315195	6.86E-14
THUMPD3-AS1	-0.721579624	6.87E-14
EIF3EP1	0.753139602	6.87E-14
PPM1H	-0.822023209	6.93E-14
FAM181B	1.396474429	7.00E-14
METTL12	-0.812549438	7.16E-14
TRAF7	-0.526689908	7.17E-14
RELL2	-0.997988194	7.18E-14
GLYATL1	-2.242229318	7.28E-14
BNC2	1.352084571	7.33E-14
REEP2	1.261700645	7.34E-14
SKIDA1	1.144451708	7.44E-14
PLCD4	0.767962928	7.46E-14
SGCG	2.13051939	7.46E-14
TOR1B	-0.627140999	7.64E-14
HR	1.427799692	7.66E-14
CPED1	1.490438701	7.73E-14
SSTR2	1.351082202	7.78E-14
NOP16	-0.728528955	7.79E-14
ANGPTL3	-2.695912957	7.80E-14
PEAK1	1.169698935	7.85E-14
AC012360.3	-0.835833845	7.99E-14
AC092111.1	1.226758301	8.00E-14
LMNB1	-1.070944035	8.15E-14
CKAP2L	-1.524521744	8.32E-14
AC011468.1	-0.817648986	8.38E-14
IRF7	-0.907050109	8.60E-14
SOX5	1.287298148	8.66E-14
PTBP1	-0.344385939	8.66E-14
LGALS1	1.183204149	8.82E-14
TMCC1-AS1	-0.841601029	8.85E-14
RARG	1.034973203	9.02E-14
FANCD2	-0.658606841	9.03E-14
MTHFD2	-0.744753552	9.18E-14
PPIC	0.966431002	9.29E-14
HLA-K	1.406096857	9.42E-14
HS3ST3A1	1.598064347	9.42E-14
KANK4	1.881331014	9.58E-14
GCNT1	-1.602092294	9.63E-14
GNG13	-2.433641639	9.74E-14
ZP3	-1.323307703	9.86E-14
LINC01116	1.497940791	1.01E-13
ATP6V0D2	2.191088644	1.01E-13
FAM167A	1.879325071	1.02E-13
CCDC138	-0.749967137	1.05E-13
LIME1	-1.221351216	1.08E-13
MANEAL	-0.947224927	1.09E-13
PMP22	1.128072192	1.10E-13
TMEM185A	0.480917159	1.10E-13
PHLDB3	-0.714694128	1.11E-13
GNPNAT1	-0.769919324	1.11E-13
DNAAF2	-0.468163874	1.11E-13
DCAF6	-0.489521676	1.12E-13
HOXA7	1.447234278	1.12E-13
NFYB	0.499054239	1.12E-13
LINC00900	1.168435352	1.12E-13
CALR4P	-1.381712225	1.12E-13
ASNS	-0.667538172	1.14E-13
NSD2	-0.537156471	1.14E-13
PTGIS	1.544446937	1.14E-13
PPTC7	0.467292297	1.15E-13
CLN5	0.548254689	1.15E-13
ANAPC5	-0.455181714	1.16E-13
ZDHHC15	1.41110004	1.16E-13
CHST11	1.093344413	1.17E-13
RGS9	1.589928962	1.18E-13
AIFM1	-0.490069427	1.19E-13
CLDN3	-1.185736076	1.19E-13
CYTH3	-0.893374518	1.19E-13
RNFT2	-1.115770877	1.20E-13
LYRM9	0.632036235	1.20E-13
HGH1	-0.698076337	1.22E-13
EFCAB1	1.81663791	1.26E-13
EFHD1	1.239364859	1.26E-13
AC008555.8	-0.832735498	1.28E-13
PTTG1	-1.219741871	1.28E-13
FAM69B	-0.826653401	1.30E-13
GJC2	1.259184081	1.31E-13
WDR48	0.321411738	1.32E-13
TENM3	1.475917619	1.32E-13
IER3	1.688204862	1.33E-13
ACAA2	0.992032124	1.35E-13
LARP1	-0.452167518	1.35E-13
CYSRT1	-1.157714661	1.37E-13
SLC25A10	-0.954183131	1.38E-13
LINC00844	2.397001106	1.40E-13
KLF5	1.201497394	1.42E-13
DDR2	1.214818763	1.49E-13
EIF2S3	-0.439957694	1.49E-13
CCT2	-0.4658937	1.50E-13
SLC16A2	0.986581286	1.53E-13
PNMA8B	1.230131263	1.54E-13
FAM46A	1.123823908	1.55E-13
MTSS1L	0.670590601	1.56E-13
AC006504.8	-0.882765617	1.57E-13
AC138028.4	-1.216503178	1.57E-13
AC010761.1	-1.02685863	1.59E-13
MAP1LC3B2	0.626722365	1.59E-13
DDX19A	0.416499922	1.60E-13
ITGB3	1.526807708	1.63E-13
FAM92A	0.625747723	1.64E-13
OXSM	-0.496578605	1.65E-13
UBE2QL1	1.323446596	1.65E-13
AC145285.7	-1.071984534	1.66E-13
BAIAP3	-0.983338262	1.66E-13
CLUAP1	0.397715642	1.67E-13
CST2	-3.012562864	1.67E-13
PPM1M	0.581683558	1.67E-13
LRFN5	1.586682342	1.67E-13
CHDH	-1.059455199	1.69E-13
FGFR1	0.900476885	1.76E-13
F12	-1.585031048	1.80E-13
RAB19	-1.309520643	1.81E-13
AL139246.5	-1.544147467	1.84E-13
F10	1.28322028	1.87E-13
MORC2	-0.319652975	1.90E-13
NUDT7	0.802489903	1.90E-13
PHLDA3	1.019559116	1.95E-13
CCNE2	-0.954872072	1.95E-13
CCDC136	1.093647505	1.96E-13
PROM1	2.409328398	1.97E-13
ARHGEF10L	0.548503113	2.02E-13
RNASEH2B	0.596889114	2.02E-13
SOWAHA	1.473126133	2.07E-13
NOA1	-0.515743609	2.09E-13
CAP2	1.19566822	2.11E-13
C16orf89	1.731173784	2.14E-13
AC010226.1	0.84378909	2.25E-13
NSF	-0.662415759	2.28E-13
WWC1	-0.68776512	2.28E-13
HNRNPAB	-0.475197029	2.29E-13
BVES	1.309965333	2.31E-13
KRT16	2.546213599	2.31E-13
BDNF	1.622266165	2.32E-13
HCN2	-1.364748887	2.35E-13
ZNF536	1.893310789	2.37E-13
PTCHD1	1.897181824	2.38E-13
AP002360.4	-1.284573242	2.39E-13
COL21A1	1.320589924	2.42E-13
WDR97	-1.723523695	2.44E-13
GLT1D1	1.897929018	2.45E-13
TMOD2	0.837148228	2.46E-13
TRUB2	-0.486742714	2.48E-13
GJC1	1.212849327	2.49E-13
AC011290.2	-1.269293859	2.49E-13
STAC2	2.534990677	2.50E-13
DLEU1	0.815201273	2.51E-13
NOP56	-0.444005	2.54E-13
GALNT6	1.178296674	2.57E-13
PIAS1	0.55674389	2.57E-13
TRHDE-AS1	1.707598659	2.57E-13
NDN	0.846875853	2.58E-13
METAP1D	-0.540243311	2.61E-13
FOXJ2	0.440633686	2.63E-13
VPS37A	0.544613983	2.67E-13
SERPINF1	1.32046006	2.67E-13
UAP1	-0.867478006	2.68E-13
[truncated: 10,163 more rows]
