# Supplementary material for: Elucidation of the Genomic-Epigenomic Interaction Landscape of Aggressive Prostate Cancer
Source: Biomed Res Int. 2021 Jan 13;2021:6641429. doi: 10.1155/2021/6641429 (PMC7825361; doi:10.1155/2021/6641429)
Supplement: Supplementary 5 — Table S5: a complete list of all 6,486 differentially methylated genes which were also differentially expressed along with P values and CpG sites. [file 6641429.f5.txt]

Supplementary Table S5 A Complete list of all 6,846 differentially methylated genes which were also differentially expressed along with P-values and CpG Sites
Genes	Cytoband	Methylation			RNAseq
		Probes	adj.P.Val	Hotspots	adj.P.Val
PTPRN2	7q36.3	cg27448110	1.13E-30	480	0.000179579
PRDM16	1p36.32	ch.1.131529R	6.00E-06	472	3.48E-10
PCDHGA1	5q31	cg27665767	1.25E-08	294	2.00E-12
PCDHGA2	5q31.3	cg27665767	1.25E-08	288	0.048677787
PCDHGB1	5q31	cg27665767	1.25E-08	264	4.76E-10
MAD1L1	7p22.3	ch.7.111787F	0.006760865	261	0.000724589
PCDHGA4	5q31	cg27665767	1.25E-08	258	0.03497718
PCDHGB2	5q31	cg27665767	1.25E-08	243	1.04E-05
PCDHGA5	5q31	cg27665767	1.25E-08	236	3.28E-06
PCDHGB3	5q31	cg27665767	1.25E-08	221	0.019349996
PCDHGA6	5q31	cg27665767	1.25E-08	211	0.002876698
RPTOR	17q25.3	cg27511181	0.03031322	185	3.13E-09
COL11A2	6p21.32	cg27590742	7.21E-06	178	0.001095249
KCNQ1	11p15.5-p15.4	cg27639104	0.03665787	160	1.15E-07
PCDHA1	5q31.3	cg27604145	0.00077704	147	1.86E-05
PCDHGA9	5q31	cg27639030	4.84E-07	145	6.14E-07
PCDHGB6	5q31	cg27639030	4.84E-07	136	0.006860742
AGAP1	2q37.2	cg27634020	2.03E-06	134	1.04E-07
ATP11A	13q34	cg27096043	1.07E-09	127	7.25E-05
PCDHGA10	5q31.3	cg27639030	4.84E-07	124	0.013509085
PCDHGB7	5q31.3	cg27639030	4.84E-07	109	8.81E-05
MCF2L	13q34	cg27359668	0.03144134	105	1.46E-10
CACNA1H	16p13.3	cg27616039	1.24E-16	103	1.64E-06
9-Sep		cg27627381	1.13E-17	98	0.004469971
PCDHGA11	5q31.3	cg27639030	4.84E-07	98	0.012009714
ABR	17p13.3	cg27230984	0.02703785	97	0.000148325
PRKAR1B	7p22.3	cg27495643	0.01244706	97	0.008074586
CASZ1	1p36.22	cg27563027	4.72E-10	94	4.67E-06
HOXC4	12q13.13	cg27441225	0.02118904	92	2.11E-35
BRD2	6p21.32	cg27395200	2.93E-06	91	3.13E-07
EHMT2	6p21.33	cg27624310	2.05E-06	89	0.000528278
BANP	16q24.2	cg27333547	0.03167189	82	0.001859237
SMOC2	6q27	cg27513097	7.01E-06	82	0.028589862
PEG10	7q21.3	cg27504782	0.008473286	80	4.75E-12
BAIAP2	17q25.3	cg27551910	0.02124095	79	1.08E-07
PRKCZ	1p36.33	cg27587033	0.000308966	79	9.69E-07
TAPBP	6p21.32	cg27635422	1.30E-34	79	0.026681401
CACNA1C	12p13.33	cg27501686	1.78E-34	77	8.62E-08
RGS12	4p16.3	cg26785604	0.000139577	76	6.09E-12
IGF2	11p15.5	cg27331871	3.55E-08	76	5.14E-09
DPP6	7q36.2	cg27411746	0.008899086	76	6.68E-06
SGCE	7q21.3	cg27504782	0.008473286	75	1.96E-16
BCOR	Xp11.4	cg27450030	1.87E-14	75	9.23E-07
SDK1	7p22.2	cg27658048	0.000887283	73	1.51E-11
PACRG	6q26	cg27433898	2.33E-06	73	0.044559935
BLCAP	20q11.23	cg27621821	0.000195558	70	2.97E-06
RGL2	6p21.32	cg27635422	1.30E-34	69	8.23E-17
ADAMTS2	5q35.3	cg27054655	0.002344519	68	6.22E-08
NTM	11q25	cg27644715	0.000764334	68	3.22E-07
RNF39	6p22.1	cg27532187	2.91E-06	68	9.08E-07
ATF6B	6p21.3	cg27629145	3.82E-21	66	0.003696008
PCDHGA12	5q31.3	cg27639030	4.84E-07	66	0.007229843
RERE	1p36.23	ch.1.315878R	0.009003029	65	1.61E-07
TP73	1p36.32	cg27564766	4.63E-08	65	4.75E-05
STK19	6p21.33	cg26837372	1.04E-28	61	0.000281697
EYA4	6q23.2	cg26656135	1.35E-11	60	3.87E-20
NAV2	11p15.1	cg26869615	9.77E-19	60	1.16E-16
KCNMA1	10q22.3	cg27623266	0.01058403	60	1.56E-16
SLC39A7	6p21.32	cg27533754	0.001114521	60	9.48E-07
PAX6	11p13	cg27597956	3.87E-05	60	5.21E-06
TAP2	6p21.32	cg27474382	0.000119493	60	0.000147074
KCNQ1OT1	11p15.5	cg27604721	0.03851304	58	0.00047259
PCDHA11	5q31.3	cg27352639	1.15E-08	58	0.033367295
PDE4D	5q11.2-q12.1	cg27543403	0.004572923	57	2.83E-17
PDE6B	4p16.3	cg27357918	3.92E-10	57	5.47E-11
OBSCN	1q42.13	cg27171837	3.26E-06	57	0.000500653
WDR46	6p21.32	cg27355501	2.71E-33	57	0.002569519
AUTS2	7q11.22	cg25730584	0.006379482	57	0.009926087
PACS2	14q32.33	cg27237420	0.001891795	55	0.009849504
OSBPL5	11p15.4	cg25908390	0.02756027	52	0.002824855
CTBP1	4p16.3	cg27574071	0.03503962	52	0.005048647
GFI1	1p22.1	cg26027669	1.37E-28	52	0.006544649
HOXC6	12q13.13	cg27441225	0.02118904	51	5.17E-48
AGPAT1	6p21.32	cg27370696	0.006271411	51	2.15E-07
SHANK2	11q13.3-q13.4	cg27112585	5.77E-11	50	1.57E-06
ARID1B	6q25.3	cg27638453	5.07E-23	50	0.033786301
ABLIM2	4p16.1	cg22688802	4.26E-08	48	0.001295428
DLG2	11q14.1	ch.11.1810631R	0.01512284	48	0.005056535
CMIP	16q23.2-q23.3	cg27396760	0.004727571	47	0.000144143
ANO1	11q13.3	cg27422759	1.66E-28	46	2.13E-22
SLCO3A1	15q26.1	ch.15.1606867R	2.70E-09	46	1.98E-20
SYNE1	6q25.2	cg27316956	1.21E-14	46	2.38E-05
SIM2	21q22.13	cg27325152	1.46E-26	45	2.25E-53
GRIN2A	16p13.2	cg27644733	1.86E-10	45	4.89E-12
MBP	18q23	cg27262850	2.12E-18	45	6.33E-05
ZFHX3	16q22.2-q22.3	cg27364780	3.28E-31	45	0.002272935
DNMT3A	2p23.3	cg26803803	0.002625847	44	4.03E-12
RGMA	15q26.1	cg26127778	3.11E-20	44	5.67E-10
GFRA1	10q25.3	ch.10.2480690F	0.000284655	44	5.96E-10
PPP2R2B	5q32	cg25928493	3.36E-10	43	6.79E-16
EDNRB	13q22.3	cg26622320	8.35E-14	43	9.17E-12
MAST4	5q12.3	ch.5.1258129F	0.01701909	43	4.81E-11
COL6A3	2q37.3	cg27451920	1.14E-16	43	0.000157725
FGFR2	10q26.13	ch.10.2610459F	0.02628387	42	1.83E-20
BCAS3	17q23.2	cg27063327	0.01024421	42	4.98E-06
PFDN6	6p21.32	cg27355501	2.71E-33	42	5.40E-06
SLC22A18	11p15.4	cg25548316	6.47E-09	42	0.046163667
PALLD	4q32.3	cg27640794	1.00E-32	41	3.26E-20
PRKG1	10q11.23-q21.1	cg27380599	9.39E-05	41	1.76E-18
TPO	2p25.3	cg26605809	0.000202598	41	6.46E-15
COL18A1	21q22.3	cg27108388	0.01882442	41	0.004252135
BCL11B	14q32.2	cg27043010	1.99E-05	41	0.006696253
MCC	5q22.2	ch.5.2059852R	2.42E-06	40	7.26E-23
CDH23	10q22.1	cg27017382	4.08E-07	40	1.35E-19
TBX5	12q24.21	cg26196480	0.01395876	40	1.49E-05
PITX2	4q25	cg27659787	1.08E-06	40	1.65E-05
RYR1	19q13.2	cg27584097	0.000338069	40	6.13E-05
FOXP1	3p13	cg26227248	3.15E-14	40	6.46E-05
PCDHGC3	5q31.3	cg27639030	4.84E-07	40	0.001642689
AFAP1	4p16.1	cg27567206	0.01539337	40	0.00208033
KDM2B	12q24.31	cg26995224	1.75E-08	40	0.025600298
VAV2	9q34.2	cg21245207	1.77E-12	39	1.05E-30
BDNF	11p14.1	cg27351358	1.22E-10	39	2.32E-13
PLEKHG5	1p36.31	cg27299712	2.20E-19	39	3.84E-12
AJAP1	1p36.32	cg26662102	0.0162314	39	7.76E-08
RUNX2	6p21.1	cg26358286	4.44E-08	39	1.54E-07
HPSE2	10q24.2	cg27247731	0.000380905	39	3.24E-05
ZDHHC14	6q25.3	cg26223987	0.01006772	39	0.00250562
NNAT	20q11.23	cg25962605	2.80E-05	39	0.016434336
RBPMS	8p12	cg27521744	0.007203109	38	2.45E-18
NRXN1	2p16.3	cg27112565	5.40E-06	38	7.45E-12
DST	6p12.1	cg26366048	0.004580152	38	2.09E-11
CHFR	12q24.33	ch.12.2933188F	8.80E-08	38	3.70E-10
EGFR	7p11.2	ch.7.1264585R	0.003001434	38	5.46E-06
CUTA	6p21.32	cg27294950	0.01237464	38	0.032699298
PEG3	19q13.4	cg27519373	3.61E-18	37	2.90E-16
PMEPA1	20q13.31	cg26912636	1.44E-26	37	6.93E-16
MSRA	8p23.1	cg26966828	0.007365556	37	3.89E-12
HDLBP	2q37.3	ch.2.4964537R	0.002027126	37	7.11E-08
TCF7L2	10q25.2-q25.3	cg27166661	0.01041519	37	2.96E-05
RPS18	6p21.32	cg26912426	8.39E-17	37	5.05E-05
NFIC	19p13.3	cg26630171	1.97E-13	37	0.000500819
TACC2	10q26.13	ch.10.2633792F	1.70E-06	37	0.023942474
GATA3	10p14	cg27409129	0.009536392	36	4.71E-20
GALNT9	12q24.33	cg27483007	0.02314607	36	3.71E-19
PEX10	1p36.32	cg26112622	4.04E-08	36	6.93E-09
TCF19	6p21.33	cg24876187	0.002639725	36	0.005001549
RCC2	1p36.13	cg27390255	1.81E-05	35	2.00E-15
IQCE	7p22.3	cg27189465	2.50E-09	35	3.77E-06
MEG3	14q32.2	cg27142093	2.33E-17	35	0.000202799
TSPAN4	11p15.5	cg27186271	0.000623306	35	0.000369509
ATXN1	6p22.3	cg27395391	0.02158616	35	0.000715378
VPS13D	1p36.22-p36.21	cg27172378	0.02129493	35	0.006686005
MSH5	6p21.33	cg26584743	0.007441331	34	3.10E-16
DLG4	17p13.1	cg27363558	1.91E-07	34	9.88E-12
ZEB1	10p11.22	cg26229092	8.80E-05	34	6.33E-11
SORBS2	4q35.1	cg27088384	0.02135569	34	1.07E-10
FOXN3	14q31.3-q32.11	cg27293090	0.006296403	34	2.05E-10
PTEN	10q23.31	cg27422496	1.38E-06	34	3.62E-08
SLC22A18AS	11p15.4	cg25548316	6.47E-09	34	5.69E-08
ABLIM1	10q25.3	cg27290215	2.17E-05	34	3.70E-07
SALL1	16q12.1	cg27022663	1.85E-06	34	0.000120646
DGKZ	11p11.2	cg27651070	6.50E-07	34	0.044581912
PCSK6	15q26	cg25677261	6.17E-30	33	3.32E-30
MEIS2	15q14	cg26708220	3.14E-19	33	5.42E-20
RBMS1	2q24.2	cg26118435	1.58E-10	33	5.17E-15
PDE2A	11q13.4	cg27419075	3.90E-11	33	7.62E-13
NRP2	2q33.3	cg26422981	0.01468772	33	1.47E-11
SAMD4A	14q22.2	cg27403778	0.000353902	33	5.16E-08
CHST8	19q13.11	cg27198485	2.45E-05	33	0.001044176
ATXN7L1	7q22.3	cg27056270	1.32E-10	33	0.012073404
CREB5	7p15.1-p14.3	cg27517282	0.003647634	33	0.019311091
NDRG4	16q21	cg27147718	0.04990178	32	2.06E-26
MYLK	3q21.1	cg27345757	1.71E-22	32	1.47E-24
ST5	11p15	cg26942121	0.006770722	32	1.01E-23
CALD1	7q33	cg26915370	9.81E-15	32	2.15E-19
SLC12A4	16q22.1	cg26924825	2.72E-13	32	9.28E-15
FBXO31	16q24.2	cg27365499	3.24E-10	32	2.98E-12
VARS2	6p21.33	cg27650171	3.00E-06	32	7.37E-12
HIPK2	7q34	cg27138194	6.75E-16	32	5.21E-10
DYSF	2p13.2	cg26787256	0.000153499	32	1.64E-09
NTRK1	1q23.1	cg27314669	1.61E-23	32	2.53E-09
DOK7	4p16.3	cg26540191	4.57E-12	32	5.07E-09
GNL1	6p21.33	cg23654545	0.000178935	32	2.97E-06
CLASP1	2q14.2-q14.3	cg27447677	2.50E-06	32	5.45E-05
FNDC3B	3q26.31	cg27623451	1.64E-07	32	0.003654445
PRR4	12p13	cg27615582	0.02589396	32	0.016691772
KCNAB2	1p36.31	cg27298072	3.53E-11	32	0.030332072
PDGFD	11q22.3	cg27453036	5.61E-07	31	1.22E-17
ANK2	4q25-q26	cg27028281	2.18E-05	31	4.78E-15
LHPP	10q26.13	cg27231441	0.0124736	31	3.73E-12
RAP1GAP2	17p13.3	cg27475442	0.01484221	31	1.06E-10
PRRT1	6p21.32	cg25426302	5.38E-22	31	1.98E-10
CACNA1A	19p13.13	cg27370558	0.02118769	31	0.00012222
GPSM3	6p21.32	cg27338898	0.008469253	31	0.000355205
MAPK8IP3	16p13.3	cg27459121	0.02405314	31	0.000492641
INF2	14q32.33	cg26122413	7.34E-09	31	0.004296237
DLC1	8p22	cg27484878	5.99E-06	31	0.006275998
CSMD3	8q23.3	cg25052970	1.35E-05	31	0.026425098
NRG2	5q31.2	cg27152280	4.93E-05	30	2.50E-23
TMEM51	1p36.21	cg26935685	5.34E-15	30	1.00E-19
LPP	3q27.3-q28	cg26318252	0.03471092	30	1.85E-16
OSR2	8q22.2	cg26570179	5.96E-17	30	3.06E-12
KCNH2	7q36.1	cg27626790	0.000477304	30	1.65E-11
MGRN1	16p13.3	cg27436118	4.52E-15	30	2.32E-08
GAS7	17p13.1	cg26996616	1.50E-19	30	2.83E-06
RARA	17q21.2	cg27102350	0.02848604	30	8.61E-06
LTBP4	19q13.1-q13.2	cg27645259	2.76E-08	30	8.79E-06
TCF12	15q21.3	cg26810157	9.28E-20	30	0.000533398
NCKAP5	2q21.2	cg26529687	3.68E-06	30	0.000574632
TSPAN9	12p13.33-p13.32	cg27646729	3.31E-24	30	0.016703573
APBB2	4p14-p13	cg27495108	9.56E-16	30	0.022819567
TPM1	15q22.2	cg27618318	0.007572378	29	3.16E-27
HNRNPF	10q11.21	cg27641141	0.000248174	29	6.77E-16
EIF4G1	3q27.1	ch.3.3596501R	0.01581327	29	3.66E-14
NTRK3	15q25.3	cg27034819	0.001044528	29	1.87E-11
ZEB2	2q22.3	cg27382459	3.78E-16	29	3.75E-09
ECE2	3q27.1	cg24976089	0.004301313	29	4.26E-09
ITPK1	14q32.12	cg25095171	3.82E-08	29	2.44E-08
ZBTB20	3q13.31	cg27330193	0.02441643	29	8.98E-07
BACH2	6q15	cg25670076	0.02426185	29	1.59E-05
SLC16A3	17q25.3	cg27355141	2.39E-18	29	2.03E-05
MAEA	4p16.3	cg26188814	0.000348599	29	4.11E-05
CAMK2B	7p13	cg27483739	6.40E-06	29	4.60E-05
NOTCH4	6p21.32	cg27338898	0.008469253	29	0.000522244
LIMCH1	4p13	cg26248284	1.24E-07	29	0.000714059
PDGFA	7p22.3	cg26080111	0.03239941	29	0.008257188
ZBTB16	11q23.2	cg25932566	0.03186668	29	0.010109247
CDYL	6p25.1	ch.6.137329F	0.01019553	29	0.011623889
FLT4	5q35.3	cg24576804	7.74E-09	29	0.042595288
GNAL	18p11.21	cg27449777	0.02735391	28	4.65E-27
PCDH9	13q21.32	cg27422141	0.01309938	28	7.62E-15
NRG1	8p12	cg26068079	1.13E-22	28	2.30E-14
BCL2	18q21.33	cg27347932	0.000636912	28	6.79E-14
BCL11A	2p16.1	ch.2.1382002F	0.01926793	28	9.29E-11
GABRB3	15q12	cg27158462	5.94E-18	28	1.33E-09
GRIK2	6q16.3	cg27074174	0.01376793	28	7.99E-08
PWWP2B	10q26.3	cg27615067	7.40E-11	28	5.47E-07
LMNA	1q22	cg27182012	2.23E-39	28	2.07E-06
IQSEC1	3p25.2	cg25484139	4.59E-16	28	4.42E-06
LDB2	4p15.32	cg27238655	5.65E-07	28	1.36E-05
JAKMIP1	4p16.1	cg27317127	0.04590237	28	0.000177744
NELL1	11p15.1	cg27603915	2.25E-12	28	0.00039908
NFASC	1q32.1	cg27426044	0.002342352	28	0.000604349
SREBF1	17p11.2	cg27407935	8.48E-21	28	0.001111924
RNF213	17q25.3	cg25841344	8.72E-13	28	0.003209814
NF1	17q11.2	cg27122958	0.001158243	28	0.005442159
IGFBP3	7p12.3	cg26434048	1.88E-09	28	0.008159197
HCG18	6p22.1	cg27323049	1.10E-13	28	0.019491195
CPZ	4p16.1	cg25369248	1.57E-05	28	0.038858525
WDR1	4p16.1	cg27127141	5.51E-29	27	1.25E-24
SVIL	10p11.23	cg26508239	9.55E-12	27	1.81E-22
DGKD	2q37.1	cg26215113	3.27E-29	27	6.45E-20
KCNQ5	6q13	cg27412680	0.000940677	27	1.80E-18
ITIH5	10p14	cg26051552	0.00219232	27	1.95E-18
SCRIB	8q24.3	cg26400491	1.63E-07	27	6.11E-18
ACTN1	14q24.1	cg26303870	0.000124302	27	4.87E-16
ARHGEF4	2q21.1	cg26382586	0.000878733	27	4.03E-15
RASSF5	1q32.1	cg24450312	9.56E-05	27	2.64E-14
FGFR1	8p11.23	cg27653103	2.76E-19	27	1.76E-13
NEDD4L	18q21.31	cg27337209	0.008023673	27	4.43E-10
SYNPO	5q33.1	cg26584034	3.33E-05	27	1.94E-09
CAST	5q15	cg27067214	1.25E-05	27	1.64E-08
SPTBN1	2p16.2	cg24528602	2.96E-16	27	2.72E-08
CSNK1D	17q25.3	cg27455640	7.39E-13	27	3.76E-08
FILIP1L	3q12.1	cg24828422	7.94E-38	27	1.23E-07
MCM7	7q22.1	cg26023204	0.00313941	27	1.72E-07
SQSTM1	5q35.3	cg25991122	7.33E-07	27	1.37E-06
KIAA1217	10p12.2-p12.1	cg26680350	5.87E-07	27	1.73E-06
SMG6	17p13.3	cg27384338	0.006432099	27	8.18E-06
PRDM2	1p36.21	cg27544405	1.57E-14	27	4.64E-05
HOXB6	17q21.32	cg26279336	0.009998609	27	6.82E-05
CSGALNACT1	8p21.3	cg27510066	5.05E-15	27	0.001992766
FRAS1	4q21.21	cg23377571	0.02355046	27	0.009485174
SPATA13	13q12.12	cg27460824	9.91E-05	27	0.019400103
COMT	22q11.21	cg25836061	5.28E-07	27	0.032795978
EMX2OS	10q26.11	cg27174438	4.91E-09	26	2.76E-23
ZBTB4	17p13.1	cg27579313	7.54E-11	26	8.94E-22
C1QTNF1	17q25.3	cg26632897	7.21E-21	26	2.88E-19
DAZAP1	19p13.3	cg24843003	2.30E-34	26	1.67E-16
PPP2R5C	14q32.31	cg27663587	0.007602786	26	8.51E-11
CLCN7	16p13.3	cg27505036	5.59E-05	26	5.04E-10
TBX1	22q11.21	cg26520942	0.002224906	26	4.61E-08
ADPRHL1	13q34	cg27163431	0.007664154	26	4.99E-08
SGK1	6q23.2	cg27289153	0.000142901	26	4.31E-07
PRRX1	1q24.2	cg26308330	1.94E-10	26	6.27E-07
CACNB2	10p12	cg26803268	5.30E-22	26	4.48E-06
HPCAL1	2p25.1	cg26981047	0.01631816	26	5.47E-05
PLAGL1	6q24.2	cg27016993	0.000216568	26	0.000338917
TAP1	6p21.32	cg27572016	0.007128266	26	0.000492641
KCNIP2	10q24.32	cg27387923	4.15E-13	26	0.000806458
PKD1	16p13.3	cg27601873	9.39E-05	26	0.00080961
COL2A1	12q13.11	cg22861561	8.68E-10	26	0.001370883
NPAT	11q22.3	cg27599391	0.000543128	26	0.002404167
WWP2	16q22.1	cg27456203	5.23E-37	26	0.003066083
PTK2B	8p21.2	cg25001305	8.40E-15	26	0.014544576
COL12A1	6q13-q14.1	cg26997327	0.03997358	26	0.027992745
GNAO1	16q13	ch.16.1230298R	0.000486617	25	2.25E-27
PRKCB	16p12.2-p12.1	cg26685404	6.86E-29	25	5.68E-21
LRTOMT	11q13.4	cg26272058	0.000900789	25	9.52E-20
LIMS2	2q14.3	cg24131343	0.006683681	25	7.41E-18
FLNC	7q32.1	cg26988213	9.59E-08	25	9.02E-17
DKK3	11p15.3	cg26446832	1.23E-09	25	3.01E-16
EVC2	4p16.2	cg27434509	1.53E-27	25	1.86E-15
IER3	6p21.33	cg27545367	4.32E-22	25	1.33E-13
RASGRF1	15q25.1	cg27550721	1.93E-11	25	2.01E-12
FGF13	Xq26.3-q27.1	cg26950467	1.59E-08	25	2.02E-10
GRIN1	9q34.3	cg21233003	0.001453855	25	4.21E-09
SBNO2	19p13.3	cg24361823	6.45E-12	25	6.16E-08
CACNA2D2	3p21.31	cg26325335	4.98E-06	25	8.35E-07
LAMA2	6q22.33	cg27439042	0.000231879	25	0.002565682
MICAL3	22q11.21	cg25078057	2.63E-10	25	0.006843173
CADM1	11q23.3	cg27029179	0.04600327	25	0.007837627
BRCA1	17q21.31	cg27581762	2.72E-08	25	0.015169317
PCCA	13q32.3	cg25221774	0.000190526	25	0.015841294
TSPAN32	11p15.5	cg26598899	0.002979043	25	0.036121034
CAMKK2	12q24.31	cg27269936	0.000116346	24	2.75E-22
TMEM108	3q22.1	cg25488160	6.13E-19	24	1.56E-20
CDKN1C	11p15.4	cg26932552	0.000625192	24	1.31E-18
RAB11FIP3	16p13.3	cg26524037	0.000456323	24	1.67E-17
SCD5	4q21.22	cg26820911	6.15E-05	24	5.39E-11
H2AFY	5q31.1	cg26807448	0.01022077	24	1.31E-09
MPRIP	17p11.2	cg27376514	0.002521535	24	2.87E-09
ROR1	1p31.3	cg25196611	2.59E-27	24	6.82E-09
DHX30	3p21.31	cg24942285	2.33E-05	24	2.73E-06
SSH1	12q24.11	cg26663772	1.00E-06	24	2.74E-06
RFX2	19p13.3	cg27486812	1.16E-09	24	4.40E-06
MUC4	3q29	cg27353899	0.000438807	24	9.25E-06
NPAS3	14q13.1	cg23300467	7.60E-10	24	1.55E-05
SOX2	3q26.33	cg25444208	1.64E-06	24	2.77E-05
STK24	13q32.2	cg27447219	2.00E-19	24	3.02E-05
OSBPL3	7p15.3	cg25578967	6.21E-15	24	5.02E-05
MYO1C	17p13.3	cg27546431	2.52E-08	24	6.75E-05
ABCB9	12q24.31	cg27656398	8.56E-07	24	0.000126321
DOCK9	13q32.3	cg27518324	7.96E-06	24	0.041132709
UBE2D3	4q24	cg23655658	5.87E-09	24	0.046935443
RAP1GAP	1p36.12	cg24852446	0.01309833	23	9.66E-28
DUOX1	15q21.1	cg24505618	1.15E-12	23	1.51E-24
RBMS3	3p24.1	cg26400275	1.18E-08	23	5.31E-24
LDB3	10q23.2	cg26750548	0.048742	23	6.48E-22
ATP2B4	1q32.1	cg27173151	2.52E-13	23	4.07E-21
RARB	3p24.2	cg27574595	6.43E-07	23	2.23E-19
PPP1R9A	7q21.3	cg26178504	0.006214157	23	4.49E-18
APBA2	15q13.1	cg27184903	1.19E-05	23	2.54E-15
MAP4K4	2q11.2	cg27471156	2.42E-13	23	3.64E-15
RUSC1	1q22	cg27129297	2.61E-18	23	8.99E-15
ARHGEF10L	1p36.13	cg26218809	0.000277676	23	2.02E-13
WWC1	5q34	cg26980033	0.0083628	23	2.28E-13
NOP56	20p13	cg26604605	0.000116527	23	2.54E-13
SEMA3B	3p21.31	cg25635916	0.02909652	23	1.98E-12
DNM3	1q24.3	cg26896255	0.04415998	23	7.72E-12
TLE3	15q23	cg26971042	0.008679892	23	3.79E-11
CNTN1	12q12	cg27352992	3.32E-11	23	2.27E-10
CHKB-CPT1B	22q13.33	cg27502912	4.64E-18	23	2.94E-10
SMAD6	15q22.31	cg27514333	0.001997027	23	1.44E-09
SKIV2L	6p21.33	cg25133212	0.01465661	23	2.71E-09
SLC12A5	20q13.12	cg27321439	3.00E-26	23	1.55E-08
WDR81	17p13.3	cg27598168	0.000240093	23	2.14E-08
NELL2	12q12	cg25395413	0.001314004	23	1.57E-07
FARP1	13q32.2	cg27240020	7.70E-11	23	8.70E-07
KCNIP4	4p15.31-p15.2	cg27526346	0.000316098	23	6.58E-05
LTBP3	11q13.1	cg23743554	0.002154698	23	0.000147019
BTBD9	6p21.2	ch.6.952513R	0.02909088	23	0.000730539
ATXN7	3p14.1	cg27583169	1.03E-06	23	0.001085277
FGF1	5q31.3	cg25349370	2.18E-07	23	0.001177264
PCBP3	21q22.3	cg23272214	0.01588274	23	0.002269961
EPHB2	1p36.12	cg26671246	1.27E-07	23	0.002446641
HNF1B	17q12	cg24712484	0.03024121	23	0.006876213
NOS1AP	1q23.3	cg26813162	0.001253147	23	0.043838328
MBNL2	13q32.1	cg21170241	0.01392625	22	1.31E-20
ACACA	17q12	cg26100256	5.08E-08	22	4.39E-15
EIF3B	7p22.3	cg26642844	3.95E-05	22	4.78E-15
CANT1	17q25.3	cg26055488	7.50E-21	22	1.29E-14
PMP22	17p12	cg27298243	1.08E-13	22	1.10E-13
DCAF6	1q24.2	cg25597115	2.19E-06	22	1.12E-13
PROM1	4p15.32	cg26260038	1.11E-37	22	1.97E-13
AMPH	7p14.1	cg26122980	8.33E-05	22	3.18E-13
MRGPRF	11q13.3	cg27081634	1.76E-19	22	2.58E-12
PPP3CA	4q24	cg26232328	1.55E-09	22	3.07E-12
AK5	1p31.1	cg27230067	2.49E-15	22	4.83E-12
PRDM15	21q22.3	cg27362927	0.008412502	22	5.44E-12
MGAT5B	17q25.2	cg27149973	6.99E-19	22	2.47E-11
NEFM	8p21.2	cg27475652	1.42E-15	22	7.62E-11
MITF	3p13	cg18503031	2.51E-11	22	1.44E-10
RBM19	12q24.13-q24.21	cg24862202	0.000238528	22	8.62E-09
TRIM2	4q31.3	cg24510494	6.04E-13	22	9.65E-09
EPB41L2	6q23.1-q23.2	cg27355739	1.73E-23	22	4.98E-08
CREM	10p11.21	cg24305663	2.91E-12	22	2.69E-07
ZFP36L2	2p21	cg23465910	0.000160505	22	1.50E-06
LRCH1	13q14.13-q14.2	cg26224712	0.00258741	22	3.37E-06
ITGA6	2q31.1	cg26703674	0.000300996	22	4.86E-06
PLXNA4	7q32.3	cg27535211	2.80E-06	22	4.90E-06
FAM172A	5q15	cg25480395	0.03168601	22	6.50E-06
DUSP6	12q21.33	cg27365701	1.85E-22	22	1.13E-05
PAOX	10q26.3	cg27216969	1.24E-08	22	1.57E-05
CLCN5	Xp11.23	cg25427918	3.04E-05	22	1.65E-05
DCAKD	17q21.31	cg26730025	1.12E-20	22	0.00021164
PHTF2	7q11.23-q21.11	cg26358246	1.60E-10	22	0.000223512
C6orf48	6p21.33	cg22034155	0.02596455	22	0.000389206
CLDN10	13q32.1	cg27586249	5.36E-11	22	0.004933223
SEC14L1	17q25.2-q25.3	cg27056016	0.03881827	22	0.040990564
ACTA2	10q23.31	cg26479099	4.69E-13	21	8.38E-19
SORBS1	10q24.1	cg25421530	0.000413012	21	9.86E-18
MRVI1	11p15.4	cg26262049	0.003073731	21	1.10E-15
NR3C1	5q31.3	cg27345592	0.000397711	21	1.55E-15
NFIA	1p31.3	cg27353619	2.31E-10	21	2.14E-14
MBNL1	3q25.1-q25.2	cg25612596	0.01296583	21	2.42E-14
LHX6	9q33.2	cg25542041	3.43E-19	21	2.67E-14
WWTR1	3q25.1	cg23017915	3.62E-16	21	5.19E-14
CAMK1D	10p13	cg26966582	0.00825396	21	1.07E-12
GFRA2	8p21.3	cg26846409	1.67E-09	21	1.42E-12
THRA	17q21.1	cg25389328	1.07E-14	21	2.41E-12
FOXP4	6p21.1	cg26432961	0.004061715	21	1.09E-11
ITPR1	3p26.1	cg26395694	3.79E-05	21	1.32E-11
PDLIM4	5q31.1	cg27615366	7.14E-12	21	2.49E-11
COL13A1	10q22.1	cg23386779	0.001070257	21	3.10E-11
KCNQ4	1p34.2	cg26520930	0.000396209	21	3.80E-11
MTUS1	8p22	cg23894563	0.004336782	21	6.18E-11
TGFBR2	3p24.1	cg26376346	0.009215937	21	4.55E-09
AGAP3	7q36.1	cg27550262	3.00E-07	21	1.82E-07
ENOX1	13q14.11	cg27572038	0.01012414	21	7.18E-07
ABCC1	16p13.11	cg27007513	0.000632749	21	1.79E-06
ALDH4A1	1p36.13	cg24698537	0.003027173	21	3.97E-06
CD44	11p13	cg23186333	1.13E-11	21	2.91E-05
CDK5	7q36.1	cg27384352	0.01772157	21	5.26E-05
PIGG	4p16.3	cg26921586	8.01E-18	21	8.12E-05
SYT1	12q21.2	cg27171564	1.11E-05	21	0.000114941
RPL13A	19q13.33	cg27640908	2.20E-05	21	0.000133083
PNKD	2q35	cg25903497	0.002603559	21	0.000768384
CASKIN2	17q25.1	cg26565893	0.004145552	21	0.002736738
RPL13AP5	10q24.1	cg27640908	2.20E-05	21	0.002862485
WRN	8p12	cg23610841	8.51E-24	21	0.004929676
MYO9B	19p13.11	cg25799699	0.009822461	21	0.00510158
PCDHAC2	5q31.3	cg27352639	1.15E-08	21	0.009102874
ARHGEF3	3p14.3	cg25799109	5.97E-26	21	0.021690585
SLC6A15	12q21.31	cg26665224	0.007677623	21	0.028573633
ABAT	16p13.2	cg26915924	2.33E-23	21	0.037903569
DLX1	2q31.1	cg27378835	0.002550855	20	2.54E-44
TNK2	3q29	cg27418204	0.01579053	20	1.32E-21
MYH11	16p13.11	cg27174420	1.85E-08	20	7.50E-20
DGKG	3q27.2-q27.3	cg25641269	8.69E-08	20	1.38E-18
DMD	Xp21.2-p21.1	cg26106058	0.00027106	20	2.07E-16
ABCA2	9q34.3	cg25934198	0.01665507	20	2.09E-16
SLC22A23	6p25.2	cg26673629	1.78E-23	20	5.21E-16
POMC	2p23.3	cg24718866	0.006519435	20	8.91E-15
IQSEC3	12p13.33	cg27183801	1.54E-10	20	1.23E-14
JDP2	14q24.3	cg25102206	9.92E-06	20	2.06E-14
SLC44A4	6p21.33	cg27347290	5.23E-17	20	2.89E-14
STEAP2	7q21.13	cg27626102	4.99E-41	20	4.99E-14
ROBO1	3p12.3	cg27498364	0.04020361	20	5.59E-14
ILF3	19p13.2	cg22552457	2.79E-18	20	5.48E-13
P4HTM	3p21.31	cg25339966	0.00283302	20	9.61E-13
KCP	7q32.1	cg23537419	5.18E-20	20	1.78E-10
DSC3	18q12.1	cg27648075	0.00015783	20	3.73E-10
SMYD3	1q44	cg24639535	1.98E-15	20	4.27E-10
PHACTR2	6q24.2	cg27061249	7.57E-08	20	9.33E-10
DDAH1	1p22.3	cg24448326	0.01029391	20	2.09E-09
HK1	10q22.1	cg24699895	4.75E-33	20	2.92E-09
CTTN	11q13.3	cg23523733	0.01362369	20	5.88E-08
ERBB4	2q34	cg27236875	0.007180292	20	9.42E-08
ATP2A3	17p13.2	cg23728735	1.87E-06	20	1.60E-07
FHIT	3p14.2	cg25921543	0.03144037	20	1.99E-07
SHISA9	16p13.12	cg26752526	1.74E-06	20	2.60E-07
BMP4	14q22.2	cg21036096	0.00017119	20	5.92E-07
KBTBD3	11q22.3	cg26800786	5.62E-08	20	1.63E-06
KLC2	11q13.2	cg26455717	0.03765323	20	2.17E-06
IFFO1	12p13.31	cg26860613	2.82E-19	20	2.64E-06
RORA	15q22.2	cg26724232	0.01397415	20	4.08E-06
ZSCAN18	19q13.43	cg26368011	8.27E-07	20	8.59E-06
SPATS2L	2q33.1	cg24419828	0.02327835	20	1.43E-05
RNF216	7p22.1	ch.7.246556R	0.000499157	20	1.63E-05
PAK6	15q15.1	cg25525379	9.50E-11	20	0.000223934
NEU1	6p21.33	cg27347290	5.23E-17	20	0.000246091
TANC1	2q24.2	ch.2.3260358R	4.97E-06	20	0.000282494
VPS13B	8q22.2	cg24291203	0.01155429	20	0.000707191
RNF123	3p21.31	cg25755107	0.000301491	20	0.000913728
HOPX	4q12	cg27305383	8.63E-21	20	0.001152057
CYFIP1	15q11.2	cg24689585	2.68E-05	20	0.001552308
PAX8	2q14.1	cg25758828	0.0369186	20	0.001860774
NR2F2	15q26.2	cg27236629	5.26E-31	20	0.003076504
TIMM8B	11q23.1	cg25064146	9.47E-19	20	0.005185304
ACBD4	17q21.31	cg27401724	1.15E-33	20	0.011135321
WIPI2	7p22.1	cg27152128	2.08E-10	20	0.01380886
PDE4C	19p13.11	cg26218977	7.35E-05	20	0.032027095
RAD17	5q13.2	cg27077143	0.009752753	20	0.041326868
DSP	6p24.3	cg27321931	6.67E-18	20	0.047102564
RBP1	3q23	cg27457941	1.05E-17	19	8.96E-27
MGAT4B	5q35.3	cg23910787	3.69E-10	19	1.02E-25
AFAP1L2	10q25.3	cg26017408	5.90E-09	19	1.07E-25
DUOXA1	15q21.1	cg24505618	1.15E-12	19	1.59E-20
SYNPO2	4q26	cg24326232	0.008998978	19	1.92E-20
ITSN1	21q22.11	cg21703068	0.01938293	19	9.54E-20
KCNAB1	3q25.31	cg25731943	2.46E-15	19	2.33E-19
SMTN	22q12.2	cg26505074	0.000342373	19	7.58E-19
PRDM8	4q21.21	cg27242132	8.68E-06	19	2.15E-18
SDHD	11q23.1	cg25064146	9.47E-19	19	7.58E-18
CAND2	3p25.2	cg26550936	0.000446357	19	1.22E-16
DSE	6q22.1	cg25091829	0.02989863	19	4.27E-16
SMARCD3	7q36.1	cg22750243	2.92E-10	19	2.06E-15
ZNF219	14q11	cg26070281	0.007746387	19	2.06E-15
PTBP1	19p13.3	cg25536300	1.08E-06	19	8.66E-14
SMAD3	15q22.33	cg26913446	0.001518622	19	5.81E-13
AXIN1	16p13.3	cg27549619	0.000487622	19	1.35E-12
TCF3	19p13.3	cg26903240	0.004111502	19	5.42E-12
RPS6KA4	11q13.1	cg27470087	6.25E-20	19	6.84E-12
CSNK1E	22q13.1	cg26449680	3.60E-23	19	3.05E-11
PHF1	6p21.32	cg26840590	6.09E-05	19	1.08E-10
PITPNC1	17q24.3	cg27180671	2.45E-12	19	1.10E-10
L3MBTL3	6q23.1	cg26889844	0.04478048	19	2.59E-10
CYFIP2	5q33.3	cg27331554	1.81E-15	19	2.93E-10
TCP1	6q25.3	cg27225571	0.03394201	19	7.95E-10
NFYA	6p21.1	cg27335799	0.000742839	19	2.36E-09
PCDH10	4q28.3	cg27600205	0.003463627	19	4.18E-09
ST6GALNAC3	1p31.1	cg27538686	4.71E-37	19	7.31E-09
GAD1	2q31.1	cg23221504	2.49E-24	19	2.95E-08
KCTD1	18q11.2	cg24128943	0.000334695	19	6.89E-08
WNT5B	12p13.33	cg25891078	0.01303462	19	6.99E-08
PPP2R2D	10q26.3	cg26502067	5.18E-07	19	9.18E-08
LFNG	7p22.3	cg27613174	1.05E-14	19	1.12E-07
TULP4	6q25.3	cg27559842	0.01007444	19	1.37E-07
AP3D1	19p13.3	cg24438277	0.01475049	19	1.37E-07
TBRG4	7p13	cg27634050	0.001565498	19	3.69E-07
NFKBIL1	6p21.33	cg26478079	7.08E-14	19	1.23E-06
MMP16	8q21.3	cg26756083	0.001809638	19	1.51E-06
TNIK	3q26.2-q26.31	cg26089892	0.002580334	19	1.80E-06
HHIPL1	14q32	cg26379339	0.000844684	19	3.21E-06
ATP6V1G2	6p21.33	cg26478079	7.08E-14	19	4.96E-06
VWA1	1p36.33	cg27391934	4.91E-07	19	1.27E-05
AGAP2	12q14.1	cg24217894	1.93E-07	19	1.90E-05
UBXN11	1p36.11	cg27629931	0.006084202	19	3.87E-05
POFUT2	21q22.3	cg27210852	0.0218531	19	7.27E-05
N4BP2L1	13q13.1	cg24330818	0.000511924	19	0.000127632
FASTK	7q36.1	cg27608032	1.86E-05	19	0.000140431
NME1-NME2	17q21.33	cg25022915	0.001762913	19	0.000301422
CTNNBIP1	1p36.22	cg27566521	0.01051273	19	0.000816073
DHX38	16q22.2	cg27409761	6.62E-08	19	0.000860803
NCALD	8q22.3	cg27637873	1.05E-16	19	0.002120108
MIB2	1p36.33	cg24368383	1.31E-13	19	0.005888359
TDRD10	1q21.3	cg25460143	2.47E-10	19	0.00665092
MLXIPL	7q11.23	cg27630257	2.93E-07	19	0.006802451
TBXAS1	7q34	cg27138194	6.75E-16	19	0.014240809
STRN3	14q12	cg23974248	1.52E-06	19	0.034624695
ACADVL	17p13.1	cg26881362	0.01711274	19	0.042331744
TXNL4B	16q22.2	cg27409761	6.62E-08	19	0.045351064
SCN5A	3p22.2	cg27329908	1.07E-13	18	1.76E-23
MATR3	5q31.2	cg25637963	0.000586694	18	2.71E-22
PDLIM5	4q22.3	cg26990380	0.001734089	18	2.99E-20
KANK2	19p13.2	cg25713411	8.22E-12	18	3.29E-20
ANXA2	15q22.2	cg27554954	8.93E-44	18	4.81E-19
EFEMP1	2p16.1	cg25968367	0.001549858	18	3.29E-18
HNRNPA2B1	7p15.2	cg26451575	0.02360489	18	9.71E-18
DCHS2	4q31.3	cg25085369	0.01221176	18	1.97E-17
STARD8	Xq13.1	cg27253485	3.46E-14	18	1.02E-14
MARK2	11q13.1	cg24769295	2.01E-14	18	1.21E-14
FXYD1	19q13.12	cg27461196	5.89E-13	18	2.41E-14
NRXN3	14q24.3-q31.1	cg26027526	1.44E-05	18	4.95E-14
ITGB4	17q25.1	cg27029445	1.47E-05	18	4.05E-13
CENPN	16q23.2	cg27614280	0.008772507	18	2.07E-12
ZNF655	7q22.1	cg27451672	2.03E-13	18	2.34E-12
CLIP2	7q11.23	cg23062810	1.75E-11	18	2.65E-12
CDK18	1q32.1	cg24315209	2.43E-29	18	1.13E-11
SLITRK2	Xq27.3	cg25125622	0.001567485	18	5.82E-11
GABPB1	15q21.2	cg26390924	0.000470941	18	7.47E-11
FBXL8	16q22.1	cg26870771	1.46E-06	18	1.20E-10
ITGA1	5q11.2	cg26924465	3.53E-25	18	1.82E-10
PPAN	19p13.2	cg27318539	1.43E-12	18	2.00E-10
PFKFB3	10p15.1	cg24666756	0.01539746	18	2.12E-10
SND1	7q32.1	cg27573591	2.44E-21	18	2.47E-10
CCND3	6p21.1	cg26491833	1.73E-12	18	3.68E-10
MZF1	19q13.43	cg26954695	1.85E-09	18	8.26E-10
CACNB4	2q23.3	cg26445292	0.02376665	18	1.93E-09
SPON2	4p16.3	cg23848471	0.000272878	18	2.03E-09
SCNN1A	12p13	cg26215727	6.25E-07	18	3.90E-09
CNR1	6q15	cg23276695	3.44E-10	18	9.73E-09
PRDM10	11q24.3	cg24592846	2.52E-06	18	2.31E-08
IGF2BP2	3q27.2	cg24450631	3.21E-16	18	2.46E-08
LEPR	1p31.3	cg27502791	0.03129759	18	3.47E-08
WIPF1	2q31.1	cg27305009	8.30E-08	18	7.53E-08
LRRC43	12q24.31	cg26953749	3.76E-11	18	1.69E-07
SLC4A4	4q13.3	cg27442676	0.000325612	18	2.88E-07
TTYH2	17q25.1	cg26423287	0.005114407	18	3.35E-07
SPPL2B	19p13.3	cg25533220	5.03E-29	18	1.57E-06
IL4I1	19q13.33	cg26327024	7.10E-11	18	4.35E-06
CABYR	18q11.2	cg26920905	0.007380611	18	5.25E-06
KCNIP1	5q35.1	ch.5.3224933F	0.000172713	18	6.53E-06
OPA1	3q29	cg27222803	0.001006104	18	7.71E-06
TPCN1	12q24.13	cg26573334	0.003424262	18	1.44E-05
RAB37	17q25.1	cg26366833	3.01E-06	18	4.37E-05
SLC39A14	8p21.3	cg27458152	1.36E-09	18	5.43E-05
ANKHD1-EIF4EBP3	5q31.3	cg26911562	3.66E-06	18	6.04E-05
ARHGAP25	2p13.3	cg27278086	0.006946039	18	0.000404672
SKAP1	17q21.32	cg24636368	4.42E-08	18	0.000448814
AKT1	14q32.33	cg21822834	0.000963416	18	0.00080782
FYN	6q21	cg27198244	0.008689822	18	0.001525009
FGF12	3q28-q29	cg27303538	1.61E-19	18	0.003766919
SIGIRR	11p15.5	cg26201535	1.87E-29	18	0.004479149
CTNS	17p13.2	cg25371182	0.04410921	18	0.004555572
CYTH1	17q25.3	cg27566403	2.38E-06	18	0.006116338
TAF9	5q13.2	cg27077143	0.009752753	18	0.006451036
CBX5	12q13.13	cg27408285	9.67E-58	18	0.011005279
FLNB	3p14.3	cg26295272	0.001609532	18	0.012234726
PRKD2	19q13.2	cg27119358	1.09E-05	18	0.017157559
SLC29A4	7p22.1	cg27637597	0.000537454	18	0.027575246
COL25A1	4q25	cg26005761	1.60E-11	18	0.03548425
PSORS1C1	6p21.33	cg25746092	3.74E-14	18	0.044140253
PAK3	Xq23	cg25958561	0.001370932	17	1.37E-25
INPP5F	10q26.11	cg26003475	0.04456275	17	2.46E-23
CACNA1D	3p21.1	cg27335600	1.56E-16	17	4.30E-20
MYOF	10q23.33	cg27481499	6.00E-18	17	2.09E-19
PENK	8q12.1	cg24645221	0.000403855	17	5.68E-19
NCAM1	11q23.2	cg27255672	4.64E-07	17	1.19E-18
SSPN	12p11.2	cg25968571	1.78E-07	17	2.41E-17
FLNA	Xq28	cg25790279	2.13E-23	17	2.88E-17
PHYHIP	8p21.3	cg23536138	2.80E-16	17	4.27E-16
DYNC1I1	7q21.3	cg23975973	1.34E-25	17	3.74E-15
TP63	3q28	cg19400113	0.02467553	17	1.29E-14
AMDHD2	16p13.3	cg27211158	2.95E-07	17	2.23E-14
MOV10L1	22q13.33	cg24430642	0.03939681	17	5.05E-14
VEPH1	3q25.31-q25.32	cg27604416	0.03041694	17	3.12E-13
CPNE7	16q24.3	cg26217441	0.000548542	17	2.85E-12
INPP5D	2q37.1	cg27488364	7.74E-05	17	3.86E-12
ASTN1	1q25.2	cg26560769	2.60E-12	17	6.18E-12
EIF4E3	3p13	cg25649781	1.28E-12	17	1.35E-11
DFNA5		cg26712096	8.50E-07	17	2.34E-11
KIFC3	16q21	cg27312338	5.25E-05	17	2.03E-10
ZMYND11	10p15.3	cg26100059	1.17E-47	17	2.71E-10
U2AF2	19q13.43	cg27154769	0.008710909	17	3.48E-10
RBPJ	4p15.2	cg27177997	0.02868406	17	3.58E-10
LRRC2	3p21.31	cg27371741	3.90E-18	17	1.00E-09
TBCD	17q25.3	cg27658601	7.15E-23	17	1.15E-09
BHLHB9	Xq22.1	cg24392532	4.63E-06	17	3.92E-09
ADAM33	20p13	cg27343325	4.97E-11	17	1.20E-08
SETBP1	18q12.3	cg27378216	6.36E-09	17	1.48E-08
RUNX1T1	8q21.3	cg26968803	0.000834412	17	3.67E-08
ARFGAP1	20q13.33	cg26280578	0.04796874	17	6.65E-08
UBE2J2	1p36.33	ch.1.24684R	0.001793791	17	3.82E-07
LRRC8D	1p22.2	cg26783856	4.17E-11	17	2.08E-06
INHBA	7p14.1	cg21787965	8.15E-16	17	2.20E-06
FGGY	1p32.1	cg27571329	9.12E-07	17	8.95E-06
TCF7	5q31.1	cg25947408	2.73E-19	17	9.62E-06
PLEKHB1	11q13.4	cg27094173	0.001430005	17	9.67E-06
ZNF331	19q13	cg27296330	5.21E-14	17	9.80E-06
TMEM176B	7q36.1	cg26385222	3.06E-21	17	2.11E-05
QKI	6q26	cg26728382	4.29E-12	17	5.37E-05
SLC25A13	7q21.3	cg27185510	0.03203431	17	5.65E-05
RPL23A	17q11.2	cg26397172	1.90E-10	17	7.54E-05
CRHR1	17q21.31	cg27551605	4.52E-14	17	0.000100589
SNURF	15q11.2	cg26875073	0.01368619	17	0.000147238
KLK10	19q13.41	cg26607203	3.29E-41	17	0.000378992
PHLDB1	11q23.3	cg27488648	1.80E-05	17	0.000419148
TMCC1	3q22.1	cg25703937	0.001274321	17	0.000430951
JAG2	14q32.33	cg27656486	0.001431896	17	0.000456777
ZNF365	10q21.2	cg26891494	2.24E-08	17	0.000494418
FOSB	19q13.32	cg22369048	1.08E-22	17	0.000593855
SGCD	5q33.2-q33.3	cg26439139	0.04073305	17	0.000692139
BAALC	8q22.3	cg23816247	2.21E-22	17	0.002058614
ATG4B	2q37.3	cg25428929	8.07E-17	17	0.002386579
NBEA	13q13.3	cg25628008	0.0211068	17	0.002424279
PSMA1	11p15.2	cg27443779	0.00176892	17	0.002440787
SCG5	15q13.3	cg27505504	2.54E-09	17	0.002844705
RHOBTB1	10q21.2	cg27648946	0.01661832	17	0.004629681
PDE8B	5q13.3	ch.5.1450929R	0.008926666	17	0.005493271
PBLD	10q21.3	cg26097210	0.000814392	17	0.005740822
NDUFS2	1q23.3	cg24049880	0.001040553	17	0.011977938
KIAA1549	7q34	cg26616078	0.002768731	17	0.015698211
STRA6	15q24.1	cg26774156	1.84E-05	17	0.016960525
PSD3	8p22	cg27054948	0.0284652	17	0.026840893
PML	15q24.1	cg26861525	1.23E-05	17	0.026989808
AASDHPPT	11q22.3	cg26602100	0.003941811	17	0.027160531
NDRG1	8q24.22	cg25232510	5.89E-28	17	0.031991931
PFKM	12q13.11	cg27446233	0.004377613	17	0.032965265
PTPRD	9p24.1-p23	cg21207699	0.001782317	17	0.034733727
ZNF436	1p36.12	cg22502492	2.35E-18	17	0.037586405
KIF13A	6p22.3	cg25700513	0.003142358	17	0.041975961
HIPK1	1p13.2	ch.1.2681285F	4.42E-05	17	0.046070008
VPS28	8q24.3	cg27657489	0.02348966	17	0.049606153
CLU	8p21.1	ch.8.669769F	0.02807188	16	6.90E-31
NDRG2	14q11.2	cg24734586	2.23E-11	16	4.33E-27
UBE2C	20q13.12	cg24675094	6.82E-05	16	2.33E-26
AP4S1	14q12	cg23974248	1.52E-06	16	1.47E-25
GATM	15q21.1	cg25908973	1.38E-41	16	3.03E-25
ALDH1A2	15q21.3	cg23699879	7.34E-12	16	5.70E-23
MYOCD	17p12	cg19219577	0.04847713	16	7.28E-22
CD59	11p13	cg27113480	0.00273375	16	6.13E-21
PITPNM3	17p13.2-p13.1	cg27072893	2.24E-50	16	3.05E-19
NPTN	15q24.1	cg24999308	0.000195516	16	3.79E-19
GPRASP1	Xq22.1	cg25950739	3.97E-28	16	5.19E-19
ALDH3A1	17p11.2	cg26525147	0.00256124	16	7.91E-19
SCARB1	12q24.31	cg27180443	0.01873325	16	1.47E-18
DUOX2	15q21.1	cg23899628	3.35E-08	16	1.41E-17
GPM6A	4q34.2	cg24630825	5.62E-22	16	1.52E-16
PDPN	1p36.21	cg24671344	3.66E-07	16	1.31E-15
PKIB	6q22.31	cg26904782	1.38E-07	16	2.33E-15
BBX	3q13.12	cg23733260	6.54E-05	16	1.83E-14
SOX5	12p12.1	cg27523779	1.97E-05	16	8.66E-14
LARP1	5q33.2	cg25948445	0.000603604	16	1.35E-13
CIDEB	14q12	cg26310551	6.17E-13	16	8.82E-13
WNT16	7q31.31	cg26690075	1.15E-10	16	7.37E-12
SMTNL2	17p13.2	cg27194211	1.74E-06	16	1.05E-11
RGL1	1q25.3	cg26018965	0.01041934	16	1.51E-11
MATN2	8q22.1-q22.2	cg20523466	3.96E-20	16	1.85E-11
BRF1	14q32.33	cg23486580	8.10E-16	16	2.68E-10
RPS2	16p13.3	cg27545630	3.40E-38	16	3.80E-10
PTPRU	1p35.3	cg23987876	0.02418971	16	7.83E-10
NDE1	16p13.11	cg22874960	1.58E-08	16	2.55E-09
CCDC80	3q13.2	cg24364668	2.97E-07	16	3.09E-09
SRRT	7q22.1	cg25224090	6.79E-16	16	5.21E-09
TBXA2R	19p13.3	cg27364916	0.02740714	16	8.04E-09
MAD2L2	1p36.22	cg26807643	0.003755103	16	9.25E-09
SORCS1	10q25.1	cg24621437	1.70E-21	16	1.60E-08
RTN1	14q23.1	cg27135692	4.45E-21	16	3.70E-08
EPHX3	19p13.12	cg26477573	1.00E-32	16	1.57E-07
EIF4A1	17p13.1	cg24014629	0.002412246	16	1.70E-07
MEF2C	5q14.3	cg24831051	5.14E-09	16	3.11E-07
CLCF1	11q13.2	cg18488745	1.40E-06	16	4.74E-07
STX2	12q24.33	cg23907926	1.50E-27	16	5.10E-07
EPB41	1p35.3	cg26144567	1.16E-11	16	8.57E-07
LLGL2	17q25.1	cg26660305	0.02445801	16	2.89E-06
MAP4	3p21.31	cg26140483	6.74E-10	16	2.96E-06
NEDD9	6p24.2	cg22225849	1.23E-06	16	3.29E-06
CAPN10	2q37.3	cg26707263	0.03653966	16	1.36E-05
CLDN5	22q11.21	cg21872764	1.02E-13	16	1.77E-05
ALPK1	4q25	cg27183456	1.75E-14	16	2.18E-05
AKAP12	6q25.1	cg25855249	0.003332435	16	2.93E-05
ATP5G2		cg23278196	4.29E-16	16	2.98E-05
EXOC6	10q23.33	cg25564752	0.001477583	16	3.16E-05
SYN1	Xp11.3-p11.23	cg27151711	1.35E-21	16	4.57E-05
UGT1A3	2q37.1	cg27361577	3.40E-08	16	5.10E-05
COL9A1	6q13	cg25344064	0.002805394	16	6.88E-05
GPRC5C	17q25.1	cg26663490	6.99E-22	16	9.41E-05
RPL17	18q21.1	cg26840726	0.01864602	16	0.000103214
ARSB	5q14.1	cg27361227	0.01691451	16	0.000104731
PDE8A	15q25.3	cg25941682	6.06E-34	16	0.000137862
TPM4	19p13.12-p13.11	cg26968812	7.72E-14	16	0.000207315
EPSTI1	13q14.11	cg26714230	1.61E-06	16	0.000209068
RNH1	11p15.5	cg26204913	1.80E-10	16	0.000369847
MUM1	19p13.3	cg26282762	0.0003464	16	0.000386852
LAMA3	18q11.2	cg26654851	1.42E-09	16	0.000498657
PLEKHA5	12p12.3	cg25720264	3.50E-07	16	0.000530192
WNT2	7q31.2	cg27331524	1.17E-10	16	0.00059346
ARID1A	1p36.11	cg24544309	0.000210639	16	0.00076904
JUP	17q21.2	cg26905826	0.009403216	16	0.000980363
TRIM41	5q35.3	cg27053763	3.64E-06	16	0.001153024
LTBP1	2p22.3	cg26672287	1.28E-15	16	0.001416893
USP4	3p21.31	cg26353296	9.14E-07	16	0.001630402
C6orf47	6p21.33	cg27409499	2.52E-06	16	0.001880987
SHC1	1q21.3	cg25603883	0.03041526	16	0.002267974
LYPD1	2q21.2	cg26348348	9.01E-10	16	0.004479492
STAU2	8q21.11	cg26684050	0.004682612	16	0.010210633
MACF1	1p34.3	ch.1.1254747R	2.73E-18	16	0.010636871
GPT2	16q11.2	cg24306924	0.001325125	16	0.012909647
PREPL	2p21	cg27623126	0.003636546	16	0.013167876
CYB561	17q23.3	cg27018502	2.61E-08	16	0.014536131
PDCD4	10q25.2	cg27408345	5.87E-08	16	0.017003465
ACAN	15q26.1	cg27621340	1.24E-09	16	0.017683747
FGFR4	5q35.2	cg27320658	0.01716797	16	0.024807737
CARS	11p15.4	cg25072766	5.29E-19	16	0.028098475
DUSP8	11p15.5	cg26902557	2.11E-16	16	0.034425723
EPHA10	1p34.3	cg21439231	0.000140832	15	3.32E-44
TRIM36	5q22.3	cg21970794	0.000651635	15	6.37E-36
MNX1	7q36.3	cg27651243	1.13E-07	15	1.05E-25
SEMA6D	15q21.1	cg26819633	0.006855858	15	2.50E-24
C19orf48	19q13.33	cg26653694	3.23E-09	15	6.24E-23
FGFRL1	4p16.3	cg26814241	1.25E-05	15	6.64E-23
RBM38	20q13.31	cg26453670	1.24E-29	15	9.36E-23
HIF3A	19q13.32	cg27146050	4.14E-37	15	2.76E-22
BEND4	4p13	cg27661315	7.62E-23	15	2.86E-21
LMO3	12p12.3	cg26575637	0.04336917	15	5.09E-21
TRAF3IP2	6q21	cg27428856	3.77E-06	15	1.13E-20
CD40	20q13.12	cg25239996	1.07E-06	15	8.48E-19
CDCA3	12p13.31	cg27181013	5.39E-20	15	2.14E-18
KLF8	Xp11.21	cg24268343	2.14E-36	15	7.43E-18
NTF3	12p13.31	cg23791524	0.0333858	15	1.79E-17
BDH1	3q29	cg26396290	0.001110345	15	1.73E-16
SLC8A1	2p22.1	cg27134910	0.000109342	15	2.32E-16
LCLAT1	2p23.1	cg26128464	4.69E-25	15	2.46E-16
PDIA5	3q21.1	cg27383859	0.001952765	15	5.27E-15
CD3EAP	19q13.32	cg23964739	8.52E-05	15	5.50E-15
UHRF1	19p13.3	cg25942484	0.005391398	15	1.02E-14
CPT1B	22q13.33	cg27502912	4.64E-18	15	3.74E-14
FHL2	2q12.2	cg24079702	9.73E-32	15	4.86E-14
DDR2	1q23.3	cg24249925	2.17E-19	15	1.49E-13
XKR4	8q12.1	cg26898869	1.33E-23	15	5.77E-13
MLPH	2q37.3	cg27051686	0.000793758	15	6.50E-13
B3GAT1	11q25	cg25213107	0.009803861	15	4.02E-12
TSGA10	2q11.2	cg27524361	8.20E-30	15	1.13E-11
NECAB3	20q11.22	cg27431396	0.00015562	15	3.99E-11
MLC1	22q13.33	cg25127852	2.40E-21	15	6.67E-11
CBX3	7p15.2	cg26451575	0.02360489	15	1.04E-10
EIF2B4	2p23.3	cg27310449	7.91E-22	15	1.19E-10
SCN4B	11q23.3	cg27560864	1.03E-13	15	1.89E-10
PYCARD	16p11.2	cg27615603	1.19E-16	15	4.29E-10
DIP2C	10p15.3	cg27233847	0.02014662	15	7.31E-10
SIRPA	20p13	cg26119894	1.60E-06	15	7.89E-10
FOXL2	3q22.3	cg25670330	3.78E-10	15	8.52E-10
GPR75	2p16.2	cg19961545	6.67E-16	15	2.31E-09
ITM2C	2q37.1	cg26292864	0.000398321	15	2.71E-09
NOP14	4p16.3	cg27488503	4.54E-38	15	4.68E-09
ARHGEF2	1q22	cg27537937	1.83E-08	15	6.23E-09
GAS5	1q25.1	cg25883402	0.001759581	15	8.20E-09
FAS	10q23.31	cg26478401	0.000314374	15	1.43E-08
TUBE1	6q21	cg27025758	2.35E-11	15	2.07E-08
PPM1G	2p23.3	cg26869849	0.001835699	15	2.99E-08
MAN2B1	19p13.13	cg26782451	0.002538963	15	3.40E-08
H19	11p15.5	cg25437674	1.94E-12	15	4.09E-08
MIER1	1p31.3	cg25408008	8.21E-11	15	8.57E-08
DNASE1L1	Xq28	cg24834461	0.01220716	15	2.20E-07
CDC42SE1	1q21.3	cg25621096	1.11E-07	15	2.28E-07
LMO2	11p13	cg24420680	9.95E-07	15	3.22E-07
TAF15	17q12	cg15824080	1.09E-05	15	3.32E-07
NIN	14q22.1	cg25134134	0.002228662	15	3.58E-07
SDC1	2p24.1	cg26034934	1.85E-17	15	4.69E-07
SLFN11	17q12	cg26573518	1.50E-13	15	7.01E-07
WASF1	6q21	cg27216087	0.000426308	15	1.01E-06
NR4A3	9q22	cg25454755	3.75E-05	15	1.47E-06
TRIM13	13q14.2	ch.13.693633F	0.001500138	15	1.85E-06
GPC1	2q37.3	cg27621528	0.01004896	15	1.90E-06
TBC1D2B	15q24.3-q25.1	cg24486495	0.03842752	15	5.73E-06
ZNF529	19q13.12	cg27658967	0.01129191	15	6.25E-06
HAS2	8q24.13	cg26546537	2.05E-15	15	9.93E-06
TMEM176A	7q36.1	cg26385222	3.06E-21	15	1.23E-05
DTYMK	2q37.3	cg24414737	1.45E-05	15	1.26E-05
ARHGEF1	19q13.2	cg27048409	1.63E-07	15	3.68E-05
UBE2E1	3p24.2	cg24346868	0.02249654	15	3.77E-05
NUP62	19q13.33	cg26327024	7.10E-11	15	3.99E-05
GRM2	3p21.2	cg26010751	0.001587239	15	4.66E-05
TGFB2	1q41	cg27508144	0.000125168	15	4.96E-05
HEXA	15q23	cg27079104	4.74E-06	15	8.44E-05
SMARCA2	9p24.3	cg21210735	0.002283343	15	0.000126355
HNRNPA1	12q13.13	cg24505978	0.02789798	15	0.000203971
SEZ6L2	16p11.2	cg27539546	0.02477444	15	0.00023617
SMARCD2	17q23.3	cg26933683	7.32E-14	15	0.000403891
SEMA7A	15q24.1	cg27612665	0.03172058	15	0.000410637
MYO3B	2q31.1	cg26000807	7.74E-09	15	0.000456839
DCLRE1A	10q25.3	cg25419628	0.01497796	15	0.00051796
SLC25A21	14q13.3	cg26342676	0.01662441	15	0.000872437
CPVL	7p14.3	cg24448259	8.96E-22	15	0.001083256
XRCC4	5q14.2	cg26647646	3.17E-05	15	0.001085122
BCL6	3q27.3	cg23655939	0.00290275	15	0.001224658
LCOR	10q24.1	cg27584546	5.84E-13	15	0.001305058
FAM60A		cg24729928	1.13E-09	15	0.001438882
FBXW8	12q24.22	cg20481151	3.41E-05	15	0.001557865
EXOC4	7q33	cg20451802	0.02713761	15	0.002707465
ATP1A1	1p13.1	cg25346117	0.02281327	15	0.002818586
PIN4	Xq13.1	cg26578373	0.01573974	15	0.003302713
TNNI2	11p15.5	cg25830305	1.77E-21	15	0.003396086
TEX14	17q22	cg25339112	3.74E-13	15	0.004198907
UNC45A	15q26.1	cg27626899	5.93E-25	15	0.004362689
UPF2	10p14	cg26588061	0.000118648	15	0.004482135
EFNA1	1q22	cg26809127	3.78E-08	15	0.004578935
PLA2G6	22q13.1	cg27325215	1.93E-07	15	0.004638654
COASY	17q21.2	cg25135457	3.08E-24	15	0.004912852
SUGT1P1	9p13.3	cg26624914	2.12E-21	15	0.005241053
PTK7	6p21.1	cg25998680	0.04709798	15	0.006484443
JMJD6	17q25.1	cg27000944	6.71E-17	15	0.008600137
PUF60	8q24.3	cg21639273	9.93E-05	15	0.008654771
ALOXE3	17p13.1	cg27408184	0.0153519	15	0.012667848
LARP4	12q13.12	cg27536084	0.001480146	15	0.012805405
ATP5A1		cg25388527	2.40E-14	15	0.015517897
SDF4	1p36.33	cg22718360	0.001730574	15	0.021001543
HDAC9	7p21.1	cg25620356	5.08E-08	15	0.024815224
CD8A	2p11.2	cg27502457	6.87E-13	15	0.036121034
DNAJC17	15q15.1	cg26705724	1.46E-26	15	0.042580274
SNX17	2p23.3	cg27310449	7.91E-22	15	0.046035052
SSBP4	19p13.1	cg25902939	0.000196277	15	0.049429087
SLC2A9	4p16.1	cg25986240	0.02894951	14	3.06E-34
KIF20A	5q31.2	cg27119451	1.90E-05	14	1.28E-24
FEZ1	11q24.2	cg26827653	2.96E-28	14	5.91E-23
RHOBTB2	8p21.3	cg26362079	0.01115133	14	1.07E-22
TRIM9	14q22.1	cg25077778	2.22E-25	14	1.55E-22
ANP32E	1q21.2	cg26812704	0.04570815	14	1.71E-19
SMOC1	14q24.1	cg23972474	1.89E-05	14	1.76E-19
ADRA1A	8p21.2	cg26730369	1.38E-06	14	8.09E-19
TGFB1I1	16p11.2	cg25395329	5.19E-10	14	3.93E-18
DAB2IP	9q33.2	cg14582957	2.20E-21	14	4.09E-18
NFE2L2	2q31.2	cg26271591	6.74E-45	14	2.06E-17
TPD52	8q21.13	cg26428748	2.85E-27	14	3.43E-17
MAZ	16p11.2	cg27338089	4.96E-35	14	7.76E-17
RAB34	17q11.2	cg22803868	2.45E-34	14	8.21E-17
ASPH	8q12.3	cg20903136	0.0272358	14	1.01E-16
TRHDE	12q21.1	cg27579953	9.59E-05	14	3.30E-16
AFF2	Xq28	cg27198824	0.000100816	14	5.35E-16
MECOM	3q26.2	cg27533237	9.37E-18	14	5.38E-16
RSU1	10p13	cg26547359	7.25E-05	14	2.61E-15
REEP1	2p11.2	cg26886277	3.29E-12	14	8.07E-15
CCDC115	2q21.1	cg20670292	2.86E-10	14	3.17E-14
SUPT3H	6p21.1	cg19569551	0.01042689	14	3.75E-13
ZNF750	17q25.3	cg27658601	7.15E-23	14	5.00E-13
ACSL6	5q31.1	cg24786495	0.002418905	14	1.15E-12
TEF	22q13.2	cg26985469	0.03807698	14	3.63E-12
DTNA	18q12.1	cg26530706	5.86E-19	14	3.73E-12
AGPS	2q31.2	cg21215272	7.36E-08	14	3.86E-12
CD82	11p11.2	cg25456144	4.86E-23	14	6.18E-12
UGP2	2p15	cg26080673	0.03928523	14	8.09E-12
FBXO2	1p36.22	cg27513495	0.00999144	14	9.76E-12
CRYZL1	21q22.11	cg21703068	0.01938293	14	7.26E-11
EHMT1	9q34.3	cg23538468	7.18E-10	14	8.18E-11
CORO1B	11q13.2	cg25256924	0.001442795	14	1.10E-10
EDC3	15q24.1	cg26843110	8.20E-08	14	2.42E-10
KIF15	3p21.31	cg25743481	5.41E-30	14	3.07E-10
NLGN4Y	Yq11.221	cg27443332	0.000185949	14	3.08E-10
SUSD4	1q41	cg26896499	0.000471464	14	3.30E-10
RHBDD1	2q36.3	cg27425700	0.0123076	14	5.13E-10
CCT6A	7p11.2	cg23359173	0.03362315	14	3.07E-09
HSF4	16q22.1	cg26870771	1.46E-06	14	3.26E-09
HLTF	3q24	cg27554556	2.53E-06	14	3.39E-09
FEN1	11q12.2	cg25628257	0.003438957	14	5.85E-09
ITGB1	10p11.22	cg27238079	1.69E-13	14	6.16E-09
ATAD3A	1p36.33	cg23590525	1.86E-12	14	6.33E-09
PPFIBP1	12p11.23-p11.22	cg23097277	1.43E-10	14	8.69E-09
RASGRP2	11q13.1	cg26584528	5.92E-12	14	1.16E-08
PHF21B	22q13.31	cg27014927	0.03789848	14	1.33E-08
PLEKHJ1	19p13.3	cg25806159	0.000337031	14	1.42E-08
ZNF566	19q13.12	cg26940573	6.83E-08	14	1.46E-08
PAK1	11q13.5-q14.1	cg24304210	9.95E-25	14	1.50E-08
2-Sep		cg27617959	1.04E-06	14	1.64E-08
TPD52L1	6q22-q23	cg27475365	8.98E-19	14	1.65E-08
DLL3	19q13.2	cg26801047	0.006509629	14	1.85E-08
SCNN1D	1p36.33	cg27179810	2.65E-21	14	2.46E-08
TCF21	6q23.2	cg23228540	8.02E-08	14	3.48E-08
CHN1	2q31.1	cg25850998	7.80E-20	14	4.29E-08
RPAIN	17p13.2	cg25236894	0.003661353	14	5.04E-08
PDLIM3	4q35.1	cg25581330	2.78E-35	14	6.39E-08
ADD3	10q25.1-q25.2	cg23691894	8.07E-07	14	6.60E-08
SLCO5A1	8q13.3	cg26753018	0.02559799	14	1.36E-07
LRBA	4q31.3	cg26218269	2.68E-17	14	1.71E-07
OGFOD2	12q24.31	cg26401822	0.02929856	14	2.08E-07
MCPH1	8p23.1	cg24670715	1.74E-22	14	2.46E-07
MAF	16q23.2	cg10689889	0.000517458	14	5.62E-07
PPARD	6p21.31	cg26774385	2.15E-12	14	5.74E-07
ZMYM2	13q12.11	cg26660801	8.17E-07	14	6.20E-07
S100A13	1q21.3	cg26672071	2.82E-05	14	8.13E-07
DMBT1	10q26.13	cg27230705	0.000116028	14	8.54E-07
BIN1	2q14.3	cg27405400	0.001244565	14	1.02E-06
EPN2	17p11.2	cg25673598	1.13E-05	14	1.20E-06
RNF121	11q13.4	cg26039806	0.01999735	14	1.84E-06
BRI3	7q21.3	cg26460483	5.33E-33	14	3.18E-06
DNAJC7	17q21.2	cg24505527	0.002454001	14	4.73E-06
CAMK2D	4q26	cg26563814	0.000340055	14	6.42E-06
SKA2	17q23.2	cg24616461	3.71E-05	14	8.40E-06
ROBO2	3p12.3	cg24933651	2.45E-15	14	1.28E-05
C14orf80		cg25007781	0.002223961	14	1.69E-05
VAPA	18p11.22	cg25718196	7.43E-11	14	2.08E-05
TKT	3p21.1	cg24969254	0.000134782	14	2.11E-05
CCDC142	2p13.1	cg24046125	0.000410513	14	2.12E-05
C1QTNF7	4p15.32	cg25241662	1.34E-05	14	3.68E-05
ARID4A	14q23.1	cg27026909	8.34E-05	14	4.76E-05
NFATC2	20q13.2	cg24351262	2.60E-07	14	4.88E-05
YIF1B	19q13.2	cg27174108	5.77E-09	14	4.92E-05
PBX3	9q33.3	cg22455660	1.76E-19	14	7.14E-05
NT5DC2	3p21.1	cg25934064	1.75E-09	14	7.64E-05
MYB	6q23.3	cg27434890	0.000346708	14	8.91E-05
NHLRC3	13q13.3	cg27369242	3.09E-05	14	9.63E-05
ZFAT	8q24.22	cg26042024	5.76E-12	14	0.000105289
PDPK1	16p13.3	cg27236096	0.002535004	14	0.000138783
R3HDM1	2q21.3	cg24411340	0.000131559	14	0.000141437
MACROD1	11q13.1	cg26029577	6.45E-38	14	0.000181996
GAA	17q25.3	cg27427491	1.05E-15	14	0.000195422
PARN	16p13.12	cg27550441	5.25E-06	14	0.000203399
PLB1	2p23.2	cg22412747	5.24E-05	14	0.000219837
NFYC	1p34.2	cg27386837	0.03133655	14	0.000278606
GTF2H4	6p21.33	cg27650171	3.00E-06	14	0.000333164
ZNF565	19q13.12	cg26897088	0.03637085	14	0.000417296
GPR137	11q13.1	cg26968245	0.02769781	14	0.000451242
TRAPPC1	17p13.1	cg25011395	0.000175438	14	0.000706557
PPARG	3p25.2	cg27095527	8.11E-06	14	0.001185428
PARD6A	16q22.1	cg26919100	0.000796903	14	0.001361928
AHNAK	11q12.3	cg23447569	6.39E-12	14	0.001910356
GCDH	19p13.13	cg26351533	0.002153189	14	0.002597531
DDC	7p12.2-p12.1	cg26932364	2.64E-26	14	0.002633928
HPS4	22q12.1	cg27468704	5.22E-25	14	0.002726417
ZFYVE16	5q14.1	cg26127046	0.01530928	14	0.003011126
MLLT11	1q21.3	cg25621096	1.11E-07	14	0.003057914
CYP24A1	20q13.2	cg24849555	0.000200627	14	0.00328306
TMC6	17q25.3	cg24988684	0.000440722	14	0.003337821
EML1	14q32.2	cg27144368	0.02128294	14	0.003414468
SYN2	3p25.2	cg22839075	5.54E-06	14	0.003905367
SETD3	14q32.2	cg24180006	2.41E-14	14	0.004115277
STARD13	13q13.1	cg26826402	0.009056001	14	0.004522719
TRAK1	3p22.1	cg27366280	9.27E-10	14	0.004677774
HGS	17q25.3	cg22209573	1.90E-17	14	0.005079931
GPS1	17q25.3	cg26941433	0.01137194	14	0.00549468
IMP4	2q21.1	cg20670292	2.86E-10	14	0.006637624
CYP51A1	7q21.2	cg24896109	2.17E-06	14	0.006828628
MINK1	17p13.2	cg25588480	2.44E-32	14	0.007709787
TMEM11	17p11.1	cg25443968	0.0396626	14	0.008479698
RPS3	11q13.4	cg27122942	0.003117813	14	0.008641177
TUBG1	17q21.31	cg27474554	0.02401501	14	0.009575889
CD47	3q13.12	cg25881170	5.02E-30	14	0.010512018
RNF31	14q12	cg27294983	0.002821918	14	0.010795242
PODNL1	19p13.12	cg24354933	5.36E-11	14	0.01146685
RUNDC3A	17q21.31	cg23965689	1.63E-11	14	0.011692889
GREB1	2p25.1	cg26631397	8.58E-10	14	0.011769151
INTS6	13q14.3	ch.13.721274R	3.96E-08	14	0.011991822
ARTN	1p34.1	cg26074140	4.78E-14	14	0.012815108
RAI14	5p13.2	cg26352006	0.001498302	14	0.01284937
GPR158	10p12.1	cg27408540	3.36E-10	14	0.016636044
TSTD1	1q23.3	cg27180868	1.00E-17	14	0.017513826
CD46	1q32.2	cg26144629	0.03684349	14	0.024631163
ETNK1	12p12.1	cg25881344	2.58E-08	14	0.026560813
KIAA1524		cg18452149	0.000254394	14	0.028278317
BZW2	7p21.1	cg25778479	8.98E-19	14	0.029164703
MAPKAPK2	1q32.1	cg26812585	0.01786709	14	0.036553105
ENSA	1q21.3	cg26546646	9.71E-17	14	0.040859352
SPAG1	8q22.2	cg21536042	0.003336497	14	0.042668816
ACD	16q22.1	cg26919100	0.000796903	14	0.042952693
PRF1	10q22.1	cg27368828	6.90E-09	14	0.043186765
NCOA4	10q11.22	ch.10.1117020F	0.009510314	14	0.045085459
SGSM2	17p13.3	cg27524403	1.43E-05	14	0.04562448
C2orf88	2q32.2	cg22003435	1.01E-39	13	6.84E-38
PHYHIPL	10q21.1	cg26014391	0.01218505	13	8.02E-31
GSTM4	1p13.3	cg27182047	1.25E-28	13	5.59E-30
GNL3	3p21.1	cg24892309	1.44E-05	13	1.86E-28
BICD1	12p11.21	cg21587861	2.41E-32	13	2.22E-25
MAL	2q11.1	cg22762844	1.10E-15	13	7.18E-25
MYO19	17q12	cg25826596	2.05E-17	13	1.78E-23
NOX4	11q14.3	cg26811159	5.81E-12	13	1.17E-22
PLAG1	8q12.1	cg22146484	9.09E-27	13	2.10E-22
CNTFR	9p13.3	cg21672550	0.000322002	13	2.96E-22
APBB1	11p15.4	cg27216937	3.25E-20	13	2.65E-21
CEP55	10q23.33	cg25827255	2.22E-16	13	1.39E-20
REPIN1	7q36.1	cg23129613	1.28E-08	13	1.72E-20
CYP11A1	15q24.1	cg24578679	9.69E-35	13	2.61E-20
MAMSTR	19q13.33	cg27256309	1.58E-13	13	7.67E-20
ACSF2	17q21.33	cg25792518	1.50E-37	13	1.09E-19
TBL1X	Xp22.31-p22.2	cg23647143	2.87E-10	13	1.26E-19
MSRB3	12q14.3	cg23378033	3.74E-32	13	1.41E-19
VWA5A	11q24.2	cg23735296	5.12E-05	13	3.03E-19
SLC2A5	1p36.23	cg24552773	4.96E-05	13	3.50E-19
PPP1R12B	1q32.1	cg26348803	1.93E-30	13	7.89E-19
LRRC17	7q22.1	cg27481555	1.24E-18	13	1.76E-18
ANO5	11p14.3	cg27343150	0.000878823	13	5.09E-18
PCYT1B	Xp22.11	cg22731373	1.72E-16	13	1.05E-17
ITPRIPL1	2q11.2	cg24351076	5.68E-06	13	3.66E-17
ISYNA1	19p13.11	cg25828334	1.49E-18	13	3.89E-17
GTPBP3	19p13.11	cg26853093	0.00540814	13	4.31E-17
EFS	14q11.2	cg24114890	3.25E-13	13	1.06E-16
ADD1	4p16.3	cg26335459	1.31E-05	13	2.95E-16
PDLIM7	5q35.3	cg21410283	4.22E-05	13	4.76E-16
PTP4A3	8q24.3	cg22981153	0.03020287	13	6.37E-16
ZNF721	4p16.3	cg26921586	8.01E-18	13	1.34E-15
PLEKHN1	1p36.33	cg23596291	0.03643273	13	8.68E-15
AGPAT3	21q22.3	cg24928023	2.57E-11	13	1.02E-14
ERC1	12p13.33	cg26027482	2.68E-27	13	2.24E-14
SCRN1	7p14.3	cg22799757	3.87E-07	13	2.98E-14
IRF7	11p15.5	cg27271532	5.07E-07	13	8.60E-14
ZNF146	19q13.1	cg26897088	0.03637085	13	3.08E-13
CDK1	10q21.2	cg25793692	0.000184015	13	1.15E-12
GRIA3	Xq25	cg23499980	4.29E-12	13	1.23E-12
ZNF577	19q13.41	cg25361850	2.87E-14	13	1.32E-12
STRADB	2q33.1	cg27547043	4.12E-25	13	2.84E-12
MXI1	10q25.2	cg27175851	6.89E-33	13	2.86E-12
SMG5	1q22	cg25012898	0.001953514	13	2.90E-12
USP2	11q23.3	cg25422351	1.75E-07	13	6.28E-12
NRM	6p21.33	cg27385757	6.52E-15	13	2.51E-11
AARSD1	17q21.31	cg23649161	0.02129259	13	4.63E-11
FTO	16q12.2	cg27021131	0.01596162	13	6.25E-11
PNPLA7	9q34.3	cg25812043	0.000696489	13	7.94E-11
NCDN	1p34.3	cg27564656	7.69E-14	13	6.28E-10
MRAS	3q22.3	cg22907952	0.004115066	13	7.31E-10
LRRC4	7q32.1	cg27573591	2.44E-21	13	7.94E-10
ITGA7	12q13.2	cg26979518	2.32E-07	13	8.02E-10
SNHG1	11q12.3	cg23457925	0.0403261	13	8.43E-10
CHAD	17q21.33	cg25792518	1.50E-37	13	8.76E-10
ABHD2	15q26.1	cg24109852	1.28E-09	13	1.02E-09
HNRNPL	19q13.2	cg25462795	0.008938868	13	1.28E-09
IMPDH1	7q32.1	cg27488370	0.03515117	13	1.57E-09
AKT1S1	19q13.33	cg26225646	0.01090338	13	3.22E-09
SLC37A4	11q23.3	cg24687335	0.000570491	13	6.13E-09
WNT2B	1p13.2	cg27181253	2.50E-17	13	1.11E-08
SNHG12	1p35.3	cg26328951	4.96E-06	13	2.83E-08
ALDH3B1	11q13.2	cg27145347	0.000800896	13	3.79E-08
EGFLAM	5p13.2-p13.1	cg25625968	3.25E-31	13	4.05E-08
FLAD1	1q21.3	cg27305525	2.76E-09	13	4.73E-08
CARD14	17q25.3	cg27198843	5.81E-05	13	5.34E-08
MCFD2	2p21	cg24587621	0.000115621	13	5.96E-08
PTPRJ	11p11.2	ch.11.1014025R	0.03009946	13	8.57E-08
TMEM138	11q12.2	cg26739923	0.000153363	13	1.25E-07
RAPGEF6	5q31.1	cg24935185	9.26E-08	13	1.49E-07
CALHM2	10q24.33	cg23753748	0.001550911	13	1.63E-07
KIF23	15q23	cg25142045	0.005073298	13	1.98E-07
CCDC18	1p22.1	cg24810019	0.000172641	13	2.24E-07
BUB3	10q26.13	cg24524485	7.49E-26	13	3.50E-07
HAS3	16q22.1	cg16524960	1.14E-12	13	4.72E-07
MIR17HG	13q31.3	cg25139619	3.90E-06	13	4.86E-07
TPBG	6q14.1	cg24539234	0.01081303	13	5.09E-07
ATP6V0E2	7q36.1	cg27425719	0.002301674	13	5.85E-07
ST3GAL1	8q24.22	cg27465994	4.94E-09	13	6.13E-07
SMAD9	13q13.3	cg27598979	0.000252633	13	1.45E-06
SLC38A4	12q13.11	cg27303674	0.000192148	13	1.85E-06
GRHL3	1p36.11	cg26365938	1.58E-24	13	2.15E-06
ABCC3	17q21.33	cg27222669	0.03211608	13	3.03E-06
DIS3	13q21.33	cg26597500	1.02E-24	13	3.53E-06
NAA16	13q14.11	cg25745600	0.000129714	13	4.17E-06
TRPV4	12q24.11	cg26358374	9.24E-09	13	4.39E-06
CCDC77	12p13.33	cg27509306	1.53E-34	13	6.18E-06
RAB5C	17q21.2	cg26987179	0.000595335	13	1.31E-05
AP4M1	7q22.1	cg26023204	0.00313941	13	1.50E-05
SYMPK	19q13.32	cg24303698	0.03518215	13	1.62E-05
CNTNAP2	7q35-q36.1	cg24990327	0.0305992	13	1.75E-05
PFKFB2	1q32.1	cg17808646	2.93E-39	13	2.88E-05
KIAA0895	7p14.2	cg23700778	0.004129705	13	2.97E-05
EFNA4	1q21.3	cg23647530	3.86E-05	13	4.44E-05
TRAK2	2q33.1	cg27547043	4.12E-25	13	4.94E-05
GPR155	2q31.1	cg26462055	3.49E-30	13	6.85E-05
COPS2	15q21.2	cg22549853	1.97E-05	13	8.50E-05
PIK3R5	17p13.1	cg24251850	9.99E-06	13	0.000104262
TPD52L2	20q13.33	ch.20.1527371F	8.11E-19	13	0.000115375
CDKN1A	6p21.2	cg26500144	3.08E-05	13	0.000135741
SLC26A5	7q22.1	cg25288897	1.08E-09	13	0.000158557
G3BP1	5q33.1	cg27258823	0.002010258	13	0.000160469
LIMA1	12q13.12	cg23497020	1.28E-33	13	0.000164523
NUDT6	4q28.1	cg25128471	0.04992054	13	0.000169167
RELN	7q22.1	cg27456945	1.33E-07	13	0.000198331
PLTP	20q13.12	cg27280575	1.29E-15	13	0.000213513
TNFRSF19	13q12.12	cg26805263	3.37E-15	13	0.000215122
COL8A1	3q12.1	cg24198004	4.34E-10	13	0.000216371
ZNF205	16p13.3	cg27493345	2.90E-08	13	0.000256436
GRIA2	4q32.1	cg26739975	0.002746712	13	0.000263512
SLC4A2	7q36.1	cg27384352	0.01772157	13	0.000357756
ACSL3	2q36.1	cg23325384	0.000681739	13	0.000411748
LEF1	4q25	cg26679958	3.04E-05	13	0.000457219
OSBPL9	1p32.3	cg26009944	0.000169421	13	0.000462563
PRCC	1q23.1	cg26431298	1.23E-15	13	0.000483224
CNNM2	10q24.32	cg24252723	0.004100972	13	0.000500819
INTS9	8p21.1	cg26890195	0.001129258	13	0.000533398
C11orf63		cg23507031	0.000879922	13	0.000537902
PMS1	2q32.2	cg26708280	2.58E-05	13	0.00057037
MAP4K5	14q22.1	cg26434988	0.000324603	13	0.000782693
SPTB	14q23.3	cg26210003	2.41E-12	13	0.000837849
TJP1	15q13.1	cg25050951	1.07E-19	13	0.000951745
FN1	2q35	cg26950867	9.14E-31	13	0.001215725
RPS8	1p34.1	cg22433141	1.98E-15	13	0.001282811
EPHA3	3p11.1	cg23429903	0.02003904	13	0.001452125
MOSPD3	7q22.1	cg24073080	1.06E-08	13	0.001685273
ZBTB1	14q23.3	cg27343304	3.14E-13	13	0.001794606
PHLDB2	3q13.2	cg25711003	7.12E-09	13	0.002259457
SNRPD3	22q11.23	cg23329902	0.001466941	13	0.002315562
CD34	1q32.2	cg27566858	6.68E-11	13	0.00232694
ZMYND15	17p13.2	cg24122498	8.20E-25	13	0.002505686
CASC2	10q26.11	cg27339291	1.62E-11	13	0.003246934
COL4A3BP	5q13.3	cg27282761	7.98E-38	13	0.003701134
MAGI3	1p13.2	cg26030610	4.77E-05	13	0.004165114
PRKRA	2q31.2	cg23927983	1.01E-05	13	0.005341506
LIAS	4p14	cg25669547	1.07E-10	13	0.005525705
GALE	1p36.11	cg25203007	0.000617789	13	0.006773908
NME7	1q24.2	cg27233027	0.000927711	13	0.007287719
KLC4	6p21.1	cg25967419	7.07E-09	13	0.007929365
IPCEF1	6q25.2	cg27296341	2.57E-31	13	0.008690585
U2AF1	21q22.3	cg24947615	8.86E-06	13	0.00958303
HMOX2	16p13.3	cg27380788	0.007067827	13	0.010182247
FBXO8	4q34.1	cg24930774	0.006640917	13	0.01133617
G3BP2	4q21.1	cg27283708	0.000400613	13	0.011532351
DCLK1	13q13.3	cg26995690	1.28E-29	13	0.011824148
TMEM167A	5q14.2	cg25971314	8.57E-06	13	0.012109571
HIC1	17p13.3	cg25520679	6.19E-10	13	0.012290509
CDC40	6q21	cg27216087	0.000426308	13	0.014399215
FLRT1	11q13.1	cg26029577	6.45E-38	13	0.015989481
NOX5	15q23	cg27118929	0.007669145	13	0.016703573
KBTBD4	11p11.2	cg21681756	0.0151492	13	0.018493161
SHOC2	10q25.2	cg19176816	7.25E-08	13	0.020136494
NRP1	10p11.22	cg27270412	5.37E-11	13	0.021688695
FAM135A	6q13	cg25136961	6.25E-34	13	0.023103749
ESR2	14q23.2-q23.3	cg24733475	0.02875307	13	0.023398629
ZNF274	19q13.43	cg26698460	3.49E-44	13	0.023597177
ZBTB11	3q12.3	cg22929104	2.45E-05	13	0.024063094
TMEM44	3q29	cg27558564	1.18E-05	13	0.026416035
UBOX5	20p13	cg27556861	3.80E-08	13	0.030502869
PI4KA	22q11.21	cg26919527	0.01715993	13	0.031198518
RAB1B	11q13.2	cg25618573	1.95E-05	13	0.032523886
FIG4	6q21	cg25926008	0.003180644	13	0.033402355
G6PD	Xq28	cg26279840	1.10E-20	13	0.036763328
NEDD8	14q12	cg26082757	1.01E-07	13	0.041484748
C1RL	12p13.31	cg27130630	0.02406515	13	0.043578937
USP21	1q23.3	cg26486702	4.92E-10	13	0.048697758
EZH2	7q36.1	ch.7.3102217F	0.03044229	12	1.75E-40
GTSE1	22q13.31	cg24199050	0.000396046	12	5.15E-32
TROAP	12q13.12	cg27419217	0.001157908	12	2.84E-29
ZSCAN2	15q25.2	cg26157028	0.002128686	12	2.50E-24
SLC26A1	4p16.3	cg23332689	5.16E-05	12	1.66E-23
FXYD6	11q23.3	cg26345216	0.003810631	12	8.29E-23
DSTN	20p12.1	cg25694790	7.16E-24	12	9.36E-22
SNAP25	20p12.2	cg24853589	0.04035635	12	1.18E-21
EID3	12q23.3	cg27205904	4.10E-06	12	1.07E-20
EIF2AK1	7p22.1	cg25678015	0.001904779	12	1.47E-20
TLCD1	17q11.2	cg27118062	0.002382087	12	1.68E-20
KITLG	12q21.32	cg27512205	0.000303183	12	5.04E-20
TMTC4	13q32.3	cg26151510	0.00029281	12	8.90E-20
CSK	15q24.1	cg26590834	5.10E-12	12	9.23E-20
LCA5	6q14.1	cg27038197	0.003883277	12	4.91E-19
PPP3CB	10q22.2	cg24037166	5.40E-05	12	7.37E-19
CTSB	8p23.1	cg26407100	0.000128021	12	7.37E-19
ESRP1	8q22.1	cg27655935	3.38E-29	12	7.89E-19
CPEB1	15q25.2	cg11074968	0.000330102	12	8.09E-19
C14orf159		cg26288577	1.62E-19	12	1.22E-18
USP44	12q21.33	cg26561986	1.00E-15	12	1.45E-18
TMEM43	3p25.1	cg27109131	5.26E-06	12	3.48E-18
P2RX5	17p13.2	cg23551198	0.04208911	12	1.44E-17
SLC22A17	14q11.2	cg24736764	8.30E-05	12	3.16E-17
PLXNB3	Xq28	cg26780743	0.000709775	12	9.66E-17
CEP120	5q23.2	ch.5.2235120R	0.004880726	12	1.15E-16
IRAK3	12q14.3	cg26415547	1.49E-12	12	9.88E-16
PVT1	8q24.21	cg27190014	0.03543389	12	1.68E-15
DZIP1	13q32.1	ch.13.1448446R	0.03046101	12	3.53E-15
SSX2IP	1p22.3	cg23238790	0.003034738	12	4.50E-15
DMKN	19q13.12	cg27139805	0.00073658	12	5.58E-15
ABCG1	21q22.3	cg27243685	0.000825529	12	6.79E-15
NR3C2	4q31	cg27460943	0.002664578	12	1.60E-14
BTG3	21q21.1	cg27075724	0.03774753	12	2.14E-14
AMT	3p21.31	cg25618118	0.01632915	12	5.37E-14
YPEL5	2p23.1	cg26462319	8.71E-14	12	5.61E-14
RARG	12q13.13	cg27036638	5.25E-09	12	9.02E-14
RNFT2	12q24.22	cg25283577	0.01076021	12	1.20E-13
VPS26B	11q25	cg26723847	2.08E-08	12	3.48E-13
REC8	14q12	cg24127861	2.13E-25	12	4.73E-13
ADAT2	6q24.2	cg25468277	9.10E-16	12	1.12E-12
DFFB	1p36.32	cg22671931	9.86E-12	12	1.22E-12
FOXP2	7q31.1	cg23748352	1.78E-08	12	1.32E-12
EEF2	19p13.3	cg27168033	1.45E-27	12	1.79E-12
CCNL2	1p36.33	cg25842896	0.000357221	12	6.00E-12
GAB1	4q31.21	cg25911551	1.48E-37	12	7.29E-12
ZBTB37	1q25.1	cg25883402	0.001759581	12	9.82E-12
NPM1	5q35.1	cg25980344	1.04E-06	12	4.42E-11
AKTIP	16q12.2	cg24633242	8.79E-07	12	5.51E-11
PEX3	6q24.2	cg25468277	9.10E-16	12	7.48E-11
SLC5A6	2p23.3	cg25751732	0.000171353	12	1.44E-10
HHAT	1q32.2	cg25734421	2.51E-23	12	1.46E-10
IDUA	4p16.3	cg23332689	5.16E-05	12	3.27E-10
NUMA1	11q13.4	cg22854538	0.02112795	12	4.83E-10
RTN4	2p16.1	cg26161045	0.004564079	12	5.04E-10
CCT3	1q22	ch.1.3056292F	0.001035713	12	5.87E-10
ASS1	9q34.11	cg22791453	0.01134407	12	6.06E-10
CASP1	11q22.3	cg26453230	0.000314294	12	8.95E-10
FAM196A	10q26.2	ch.10.2770541R	0.003552459	12	1.63E-09
RNF138P1	5q11.2	cg27622405	0.00082451	12	1.69E-09
BEGAIN	14q32.2	cg24033503	0.01369608	12	1.72E-09
DAZAP2	12q13.13	cg24637417	1.63E-09	12	4.19E-09
DOCK1	10q26.2	ch.10.2770541R	0.003552459	12	7.27E-09
CDK16	Xp11.3	cg23061435	4.37E-41	12	1.50E-08
FAM184A	6q22.31	cg25463749	2.23E-14	12	1.83E-08
FES	15q26.1	cg26405020	4.16E-23	12	2.02E-08
SMPD4	2q21.1	cg18012383	0.000226642	12	3.62E-08
2-Mar		cg25493992	4.46E-24	12	3.91E-08
DTL	1q32.3	cg26680009	0.007334644	12	9.97E-08
ADAMTSL4	1q21.2	cg26875450	1.79E-05	12	1.07E-07
NFATC3	16q22.1	cg23601523	1.31E-07	12	1.26E-07
SLC46A3	13q12.3	cg24321030	1.12E-06	12	1.37E-07
WDR47	1p13.3	cg26662007	0.001337714	12	1.85E-07
GPR85	7q31.1	cg25263801	0.000640777	12	3.34E-07
COL6A2	21q22.3	cg24784350	2.60E-21	12	4.34E-07
PANX2	22q13.33	cg21395191	0.0218025	12	4.34E-07
MAPK14	6p21.31	cg26974281	0.009633828	12	4.49E-07
CXCL12	10q11.21	cg26718433	7.92E-07	12	4.85E-07
MAP6	11q13.5	cg19915064	0.006711543	12	5.91E-07
RARRES1	3q25.32	cg18349298	1.49E-53	12	7.04E-07
CCNDBP1	15q15.2	cg24685109	4.68E-19	12	8.35E-07
SLC38A1	12q13.11	cg26446449	6.88E-10	12	1.02E-06
AKR7L	1p36.13	cg23625458	0.01395821	12	1.05E-06
CASP8	2q33.1	cg26799474	1.03E-12	12	1.94E-06
ACP1	2p25.3	cg27226618	3.63E-23	12	2.63E-06
CITED1	Xq13.1	cg22686892	9.22E-09	12	2.82E-06
MACROD2	20p12.1	cg26082838	0.003929281	12	2.96E-06
ZNF511	10q26.3	cg24424217	1.87E-28	12	3.62E-06
TIAM2	6q25.2-q25.3	cg25383605	6.42E-07	12	4.51E-06
NSMAF	8q12.1	cg25874782	0.002684031	12	6.61E-06
ZNF706	8q22.3	cg16269364	2.45E-17	12	7.19E-06
PDE9A	21q22.3	cg26772386	0.00054524	12	7.41E-06
SLC6A6	3p25.1	cg24331354	7.69E-09	12	8.18E-06
MSL3	Xp22.2	cg25932752	2.25E-08	12	1.05E-05
AEBP2	12p12.3	cg26259627	0.01221163	12	1.26E-05
FNBP1L	1p22.1	cg25611840	0.0261058	12	1.30E-05
MON1A	3p21.31	cg25159927	2.41E-30	12	1.37E-05
CACNA2D4	12p13.33	cg26738614	1.61E-08	12	1.51E-05
ACVR1C	2q24.1	cg27420736	3.01E-07	12	1.53E-05
PIWIL2	8p21.3	cg26039829	8.40E-11	12	1.61E-05
SKP1	5q31.1	cg26074851	7.57E-08	12	5.44E-05
FAM193B	5q35.3	cg23313005	2.82E-21	12	5.47E-05
EWSR1	22q12.2	cg27416437	0.01986276	12	8.00E-05
BBS9	7p14.3	cg27547265	2.60E-05	12	8.34E-05
LNX1	4q12	cg22241045	1.74E-34	12	0.000101137
ATF3	1q32.3	cg24365042	0.008444822	12	0.00010976
GRK6	5q35.3	cg27046306	0.003417013	12	0.000120747
TMPRSS2	21q22.3	cg26309194	5.83E-35	12	0.000144928
SLC39A6	18q12.2	cg27332026	0.01098696	12	0.000185975
IL6R	1q21.3	cg25853020	2.09E-05	12	0.00018825
ACVR2B	3p22.2	cg27244524	1.10E-10	12	0.000200417
DGKA	12q13.2	cg25416125	3.36E-09	12	0.000252816
TRIM46	1q22	cg26906021	8.97E-06	12	0.000295878
SPRED2	2p14	cg26376241	2.76E-16	12	0.000298513
SRP54	14q13.2	cg26250106	0.04059672	12	0.000302749
GANAB	11q12.3	cg26417427	0.01896595	12	0.000306644
KCNC4	1p13.3	cg26189021	7.25E-39	12	0.000424349
SLC44A2	19p13.2	cg26863085	0.03007499	12	0.000457331
TUFT1	1q21.3	cg27577972	3.04E-25	12	0.000471253
SPAG9	17q21.33	cg24488861	0.03774299	12	0.000502923
CCDC151	19p13.2	cg27646205	1.12E-33	12	0.000504114
PIK3R3	1p34.1	cg26297431	2.73E-10	12	0.0005756
HS3ST3B1	17p12	cg27369542	0.000733378	12	0.000599988
GTDC1	2q22.3	cg27559097	0.000109322	12	0.000627345
MKS1	17q22	cg26872977	3.96E-06	12	0.000738694
ART3	4q21.1	cg25799590	0.000507609	12	0.000755531
AP2M1	3q27.1	cg23679085	0.01287813	12	0.000766818
DNHD1	11p15.4	cg25368651	2.42E-19	12	0.000781359
RPL26L1	5q35.1	cg27107585	3.36E-17	12	0.000952383
TXNRD2	22q11.21	cg24547396	2.61E-09	12	0.000971761
DEPDC5	22q12.2-q12.3	ch.22.441164F	0.03551439	12	0.001107434
THAP1	8p11.21	cg24600560	0.000152795	12	0.001110905
ADCK1	14q24.3	cg24987170	6.49E-06	12	0.001285018
ALDOA	16p11.2	cg25568297	2.48E-05	12	0.001720541
SLC26A11	17q25.3	cg26233408	0.002189103	12	0.002081558
DISC1	1q42.2	cg25979244	0.001288928	12	0.002091583
YWHAH	22q12.3	cg25983317	1.34E-10	12	0.002502534
ETV4	17q21.31	cg24679082	0.000446648	12	0.002734542
CIZ1	9q34.11	cg21240523	0.002935193	12	0.003261308
APLP2	11q24.3	cg26532393	1.86E-06	12	0.003299524
PTCD3	2p11.2	cg22834052	0.01012148	12	0.004144637
MDC1	6p21.33	cg26509254	7.71E-15	12	0.004264081
EFCAB7	1p31.3	cg21877855	1.11E-22	12	0.004429602
EBAG9	8q23.2	cg26530971	0.000220309	12	0.004500657
CADM3	1q23.2	cg24580655	2.98E-23	12	0.004550621
CENPP	9q22.31	cg25927642	0.002875561	12	0.005529514
GMPR2	14q12	cg26082757	1.01E-07	12	0.00573784
IGSF9	1q23.2	cg26913306	6.80E-31	12	0.005852759
RSRC2	12q24.31	cg26794418	4.09E-08	12	0.006054171
KCNC2	12q21.1	cg27154343	0.000361831	12	0.006203461
ZAP70	2q11.2	cg27280787	2.55E-26	12	0.006349322
STMN1	1p36.11	cg23323671	7.59E-18	12	0.006697545
POMGNT1	1p34.1	cg24542714	6.91E-42	12	0.006701704
TRIM17	1q42.13	cg26896787	0.000749865	12	0.00685729
SCOC	4q31.1	cg27386292	0.000415343	12	0.00760923
HRH1	3p25.3	cg27230009	5.92E-07	12	0.007844104
MED8	1p34.2	cg24483304	1.74E-19	12	0.008736352
WISP1	8q24.22	cg26617637	1.21E-17	12	0.009070852
CDC14A	1p21.2	cg25150721	5.32E-12	12	0.009193965
LCORL	4p15.31	cg25884743	8.17E-06	12	0.010102675
UBE2M	19q13.43	cg25345422	1.27E-07	12	0.010122002
RPL4	15q22.31	cg27515681	0.03170097	12	0.010151573
KDM5A	12p13.33	cg27461800	0.001223674	12	0.010327334
KLF6	10p15.2	cg26538214	0.03743986	12	0.010636871
HSP90AA1	14q32.31	cg26174539	0.01038338	12	0.011130653
URB1	21q22.11	cg25356086	4.64E-16	12	0.011567756
RIMS1	6q13	cg27608224	5.98E-08	12	0.011933988
AVEN	15q14	cg26920451	3.44E-07	12	0.012568815
ACP5	19p13.2	cg27542552	9.82E-17	12	0.013031673
TUBGCP2	10q26.3	cg24424217	1.87E-28	12	0.014039925
MAFF	22q13.1	cg26038465	1.09E-05	12	0.014084221
KRTCAP2	1q22	cg26906021	8.97E-06	12	0.014403874
UCHL5	1q31.2	cg26803216	0.03060835	12	0.015064399
RNF212	4p16.3	cg25587868	9.53E-05	12	0.015383311
DICER1	14q32.13	cg23899649	8.12E-08	12	0.016038997
ELMO1	7p14.2-p14.1	cg24799830	1.11E-07	12	0.01616424
SH3BP2	4p16.3	cg23746574	0.01816754	12	0.020371784
RUNX1	21q22.12	cg16367085	0.03669633	12	0.020510741
FLYWCH1	16p13.3	cg27223663	0.02906663	12	0.020557711
MRPS7	17q25.1	cg27108047	1.96E-25	12	0.021439316
TFIP11	22q12.1	cg26345037	0.009092366	12	0.024023453
ANKFY1	17p13.2	cg25235380	2.20E-07	12	0.024039724
HARS	5q31.3	cg26273129	4.63E-41	12	0.025993687
HS2ST1	1p22.3	cg26823989	7.35E-11	12	0.027270742
ZNF75D	Xq26.3	cg24327587	0.006319638	12	0.027399315
AUP1	2p13.1	cg26909299	0.01809148	12	0.027804225
GLRX2	1q31.2	cg24881113	2.10E-09	12	0.027824401
TACR1	2p12	cg25797006	0.03570736	12	0.032751589
ARIH2	3p21.31	cg22951641	1.19E-07	12	0.033402355
BTRC	10q24.32	cg25123211	2.51E-07	12	0.035689335
COG2	1q42.2	cg23044068	0.02626162	12	0.037825844
KRTCAP3	2p23.3	cg26034919	1.21E-13	12	0.039385876
PQLC2	1p36.13	cg27311654	8.40E-10	12	0.039408896
MARK3	14q32.32-q32.33	cg24079591	1.12E-07	12	0.039814216
ASAH1	8p22	cg25437947	0.002134569	12	0.044226189
LYRM4	6p25.1	cg26165608	7.23E-09	12	0.047881903
PYCR1	17q25.3	cg26366360	5.58E-33	11	6.20E-35
MAT2B	5q34	cg26551187	9.67E-10	11	4.35E-29
CDC25C	5q31.2	cg25769935	4.09E-34	11	6.44E-28
IGSF1	Xq25	cg25888867	1.57E-05	11	3.00E-27
HRASLS5	11q12.3	cg23728669	4.41E-14	11	6.78E-27
FRMD6	14q22.1	cg26112846	3.16E-06	11	2.55E-26
AMACR	5p13.2	cg26893816	2.34E-17	11	9.93E-26
KCNJ15	21q22.13-q22.2	cg26235187	1.58E-05	11	7.18E-25
NCAPG	4p15.31	cg27127056	4.91E-14	11	1.53E-24
FERMT2	14q22.1	cg19909334	0.000341287	11	2.14E-24
RHPN1	8q24.3	cg26122012	6.38E-06	11	2.54E-23
ABCC4	13q32.1	ch.13.1437856R	0.04804746	11	7.39E-23
ANKMY2	7p21.1	cg25778479	8.98E-19	11	3.32E-22
SYNM	15q26.3	cg27344022	0.005101153	11	4.53E-22
P2RX6	22q11.21	cg25418528	4.67E-14	11	1.00E-21
RCC1	1p35.3	cg25596287	3.38E-29	11	8.48E-21
VCL	10q22.2	cg27119412	1.89E-20	11	2.27E-20
DIXDC1	11q23.1	cg24601030	3.98E-20	11	7.47E-20
DBNDD2	20q13.12	cg25418777	5.36E-18	11	1.80E-19
PAQR6	1q22	cg26541780	6.37E-32	11	4.64E-19
PIGW	17q12	cg25826596	2.05E-17	11	1.54E-18
TMEM14C	6p24.2	cg24842597	0.00027635	11	1.87E-18
FHL1	Xq26.3	cg22053855	2.66E-05	11	4.47E-18
PYGM	11q13.1	cg25123866	1.72E-54	11	5.42E-18
KLHL13	Xq24	cg26051590	0.008545891	11	6.94E-18
TUBA4A	2q35	cg23108728	8.52E-21	11	9.58E-18
YAP1	11q22.1	cg26608694	1.95E-26	11	3.04E-17
ACOT11	1p32.3	cg21527621	2.39E-36	11	3.32E-17
CKMT2	5q14.1	cg26416971	0.002282984	11	2.29E-16
HSPD1	2q33.1	cg25273507	0.01295782	11	2.43E-16
DUSP15	20q11.21	cg27475076	1.17E-05	11	3.58E-16
ANKRD53	2p13.3	cg23060872	6.67E-23	11	5.60E-16
TACC1	8p11.22	cg27470978	7.91E-11	11	1.69E-15
ZNF419	19q13.43	cg27546949	3.06E-06	11	1.76E-15
LAMB3	1q32.2	cg26294229	0.004502406	11	3.76E-15
PHF12	17q11.2	cg27104117	0.008047412	11	5.68E-15
CYTH2	19q13.33	cg24083067	0.02578888	11	7.44E-15
CNRIP1	2p14	cg25610029	8.15E-05	11	1.72E-14
TRPC4	13q13.3	cg23021771	1.95E-05	11	2.12E-14
MTHFD2	2p13.1	ch.2.1685112F	2.29E-06	11	9.18E-14
EFCAB1	8q11.21	cg25457832	4.68E-18	11	1.26E-13
GJC1	17q21.31	cg27170178	0.001514981	11	2.49E-13
GPSM1	9q34.3	cg14934821	0.03765767	11	3.04E-13
LRRC45	17q25.3	cg25953504	3.32E-16	11	9.73E-13
GUCY1A3		cg27662483	0.005394146	11	1.05E-12
NFATC4	14q12	cg26705574	4.33E-06	11	1.17E-12
GJB3	1p34.3	cg25279778	0.000700537	11	1.18E-12
ASB3	2p16.2	cg18256236	0.01202152	11	1.25E-12
HOMER2	15q25.2	cg27418217	2.93E-21	11	1.28E-12
GCOM1	15q21.3	cg26505663	9.44E-35	11	1.84E-12
ARFIP2	11p15.4	cg25219333	6.22E-17	11	3.37E-12
STEAP3	2q14.2	cg26888222	0.03700734	11	4.11E-12
MASP1	3q27.3	cg25513924	1.82E-36	11	4.56E-12
ARHGAP8	22q13.31	cg27321750	5.12E-20	11	6.15E-12
ACLY	17q21.2	cg27470486	7.17E-35	11	8.50E-12
SLC25A27	6p12.3	cg27612364	0.000272886	11	8.56E-12
PLD1	3q26.31	cg22920586	0.001634621	11	9.62E-12
ATP8A1	4p13	cg27015761	1.38E-07	11	1.27E-11
KCNMB3	3q26.32	cg26156179	0.03654753	11	2.76E-11
AGL	1p21.2	cg25758167	2.30E-18	11	6.62E-11
GJB1	Xq13.1	cg27633912	0.03708092	11	6.83E-11
MAX	14q23.3	cg26396452	3.23E-14	11	8.12E-11
FSCN2	17q25.3	cg27138293	1.61E-05	11	1.23E-10
SV2B	15q26.1	cg24516362	0.02687061	11	1.24E-10
BICD2	9q22.31	cg21439463	0.01478195	11	1.60E-10
IQCK	16p12.3	cg21615663	6.04E-17	11	1.97E-10
NHSL1	6q24.1	cg25781936	2.97E-12	11	3.30E-10
EARS2	16p12.2	ch.16.725323R	0.00361199	11	4.51E-10
APEX1	14q11.2	cg27054308	1.18E-17	11	5.90E-10
MDM1	12q15	cg26980138	8.34E-05	11	8.23E-10
KCNG3	2p21	cg25455659	0.01181682	11	8.68E-10
DGKH	13q14.11	cg25494665	4.13E-12	11	9.22E-10
CCT5	5p15.2	cg26556537	3.91E-23	11	9.42E-10
SLC1A3	5p13.2	cg26227298	5.22E-14	11	1.25E-09
PLAU	10q22.2	cg26713507	0.01889002	11	1.35E-09
BCAS4	20q13.13	cg23455651	0.000888531	11	1.51E-09
MAPKBP1	15q15.1	cg26788852	3.63E-35	11	2.30E-09
IKBIP	12q23.1	cg23672480	0.03631518	11	2.44E-09
RNASE1	14q11.2	cg21908129	4.11E-06	11	2.52E-09
SKIV2L2		cg25577272	0.000125032	11	3.25E-09
IRX2	5p15.33	cg26578682	1.23E-05	11	3.40E-09
NTRK2	9q21.33	cg22402007	8.19E-13	11	3.45E-09
TDP1	14q32.11	cg24023606	6.07E-06	11	4.44E-09
C1orf43	1q21.3	cg26808167	5.74E-19	11	8.65E-09
METTL1	12q14.1	cg25571184	3.16E-06	11	1.40E-08
NBL1	1p36.13	cg26671966	4.72E-15	11	1.79E-08
STX8	17p13.1	cg25964007	0.00020777	11	1.84E-08
GRK4	4p16.3	cg27488503	4.54E-38	11	2.44E-08
WDR3	1p12	cg27637895	2.72E-05	11	2.68E-08
KRT18	12q13.13	cg24969443	2.20E-06	11	2.79E-08
SNX21	20q13.12	cg27150417	6.12E-23	11	2.81E-08
ZNF207	17q11.2	cg26376749	2.37E-09	11	3.11E-08
NVL	1q42.11	cg26118737	0.000998143	11	5.53E-08
KLHL25	15q25.3	cg26291655	0.000429429	11	9.06E-08
TRMT2A	22q11.21	cg25161283	7.82E-23	11	9.83E-08
OGFOD1	16q13	cg25974870	0.009441501	11	1.14E-07
TCF4	18q21.2	cg19597776	0.004187881	11	1.35E-07
WRNIP1	6p25.2	cg20734268	0.005935624	11	2.23E-07
TMC4	19q13.42	cg27375206	5.09E-30	11	2.27E-07
NCBP2	3q29	cg25262261	7.09E-17	11	2.30E-07
SHC4	15q21.1	cg25597029	0.03649033	11	2.40E-07
MDH2	7q11.23	cg26942532	2.13E-06	11	2.46E-07
DDHD2	8p11.23	cg20000539	0.00870117	11	2.51E-07
APP	21q21.3	cg26153954	4.70E-06	11	2.54E-07
TOMM40	19q13	cg27534894	0.000482019	11	2.63E-07
ISM2	14q24.3	cg23275158	0.01026407	11	2.64E-07
ABCE1	4q31.21	ch.4.2662600F	1.90E-05	11	3.69E-07
WARS2	1p12	cg26574895	0.001312121	11	3.88E-07
PRR11	17q23.2	cg24616461	3.71E-05	11	4.01E-07
GPRASP2	Xq22.1	cg25624831	1.67E-06	11	4.21E-07
RBM10	Xp11.3	cg26104800	0.001338593	11	4.27E-07
SPRY1	4q28.1	cg27191207	0.007499859	11	4.52E-07
DNMT3B	20q11.21	cg25803642	0.000844364	11	7.28E-07
ZNF611	19q13.41	cg22529668	1.05E-06	11	7.64E-07
NME2	17q21.33	cg25022915	0.001762913	11	7.90E-07
MPHOSPH10	2p13.3	cg23513644	8.61E-05	11	8.05E-07
CSDE1	1p13.2	cg26916764	1.42E-21	11	8.49E-07
CDK17	12q23.1	cg25056994	0.000179903	11	8.96E-07
EPHA5	4q13.1-q13.2	cg23842170	0.03390019	11	9.00E-07
PIBF1	13q21.33-q22.1	cg26597500	1.02E-24	11	9.08E-07
LDHA	11p15.1	cg22837499	4.15E-15	11	1.08E-06
TMEM201	1p36.22	cg26824326	2.26E-07	11	1.10E-06
METTL4	18p11.32	cg26661543	1.19E-18	11	2.04E-06
SLC9A3R2	16p13.3	cg10332367	0.003431077	11	2.42E-06
MGLL	3q21.3	cg22928405	1.48E-12	11	2.55E-06
MRTO4	1p36.13	cg24107872	6.19E-05	11	2.76E-06
SLC7A6OS	16q22.1	cg26796563	3.80E-24	11	2.85E-06
BLZF1	1q24.2	cg26628634	5.52E-08	11	2.96E-06
SOCS5	2p21	cg27496793	1.88E-34	11	3.14E-06
ZDHHC3	3p21.31	cg25766774	2.07E-11	11	3.33E-06
AHRR	5p15.33	cg20554397	1.84E-10	11	3.85E-06
NUDT21	16q13	cg25974870	0.009441501	11	3.95E-06
NDC80	18p11.32	cg26661543	1.19E-18	11	4.64E-06
RPL18A	19p13.11	cg25563642	1.25E-06	11	4.95E-06
TMUB2	17q21	cg24615044	5.16E-10	11	5.90E-06
NDFIP2	13q31.1	ch.13.1182684F	4.71E-05	11	6.48E-06
SHE	1q21.3	cg25460143	2.47E-10	11	9.71E-06
KCNN3	1q21.3	cg23597057	0.01108994	11	1.06E-05
SARNP	12q13.2	cg22575599	7.09E-08	11	1.72E-05
ZNF830	17q12	cg26989374	1.91E-16	11	1.80E-05
DOK3	5q35.3	cg22108563	2.50E-06	11	2.24E-05
IQCC	1p35.2	cg27582994	0.005588453	11	2.57E-05
HDAC5	17q21.31	cg26543989	1.55E-12	11	2.58E-05
RNF41	12q13.3	cg23885131	1.85E-05	11	2.72E-05
TBC1D5	3p24.3	cg24713490	0.02510331	11	3.04E-05
HTRA2	2p13.1	cg26909299	0.01809148	11	3.58E-05
FAM120AOS	9q22.31	cg24761882	2.82E-06	11	4.00E-05
ERG	21q22.2	cg27471246	0.005025102	11	4.13E-05
HSD3B7	16p11.2	cg27062578	0.003433577	11	4.21E-05
TMBIM1	2q35	cg25903497	0.002603559	11	4.69E-05
MAB21L1	13q13.3	cg25628008	0.0211068	11	5.07E-05
TCP11L1	11p13	cg22272056	1.54E-14	11	5.65E-05
FAM110A	20p13	cg26275986	7.55E-05	11	6.32E-05
SUMF2	7p11.2	cg27190537	0.000238605	11	8.11E-05
CHN2	7p14.3	cg26805129	0.006558954	11	8.37E-05
UBAP2L	1q21.3	cg26808167	5.74E-19	11	8.47E-05
DFNB59		cg23927983	1.01E-05	11	9.14E-05
FAM120A	9q22.31	cg24761882	2.82E-06	11	9.78E-05
SCAMP3	1q22	cg20795117	9.94E-08	11	0.00010032
ZNF678	1q42.13	cg26882419	0.02648667	11	0.000101387
C4orf33	4q28.2	cg27286840	0.000180585	11	0.000111902
TMTC3	12q21.32	cg25398580	1.63E-05	11	0.000115453
STYXL1	7q11.23	cg26942532	2.13E-06	11	0.000130003
BCCIP	10q26.2	cg26735793	9.51E-05	11	0.000130594
RANBP1	22q11.21	cg25161283	7.82E-23	11	0.000149332
PDE11A	2q31.2	cg26120787	6.40E-34	11	0.000151115
RBM23	14q11.2	cg26937832	6.56E-07	11	0.000154541
CYB5D2	17p13.2	cg19105961	0.004530774	11	0.000156615
YARS	1p35.1	cg26816552	0.04028739	11	0.000164154
LOH12CR2	12p13.2	cg26554952	0.03234694	11	0.000166197
CCDC148	2q24.1	cg27528825	0.001314482	11	0.000178714
PTPN18	2q21.1	cg26797073	4.33E-12	11	0.000182349
CRELD2	22q13.33	cg27452651	0.002425564	11	0.000214698
NIT1	1q23.3	cg26957370	9.25E-12	11	0.000249993
POLK	5q13.3	cg27282761	7.98E-38	11	0.000291123
SLC7A8	14q11.2	cg26660414	0.03699876	11	0.000363344
OFD1	Xp22.2	cg24714666	0.02537802	11	0.000414418
TMEM92	17q21.33	cg26306572	0.0247733	11	0.000481767
SH3BP5	3p25.1	cg27104695	8.78E-21	11	0.000514262
FBXL18	7p22.1	cg25343388	7.86E-12	11	0.00062038
PTMA	2q37.1	cg25757829	9.49E-07	11	0.000766818
C1orf131	1q42.2	cg24458652	8.16E-06	11	0.000770334
MAPK10	4q21.3	cg27338511	0.000130034	11	0.000780445
MAP7D2	Xp22.12	cg24001644	1.93E-19	11	0.000901232
DUT	15q21.1	cg24106894	1.45E-09	11	0.001128761
LSM5	7p14.3	cg21639178	0.007899251	11	0.001223172
WDR89	14q23.2	cg25573488	0.004191157	11	0.00132654
ANKHD1	5q31.3	cg26153790	9.79E-06	11	0.00142278
DACH2	Xq21.2	cg27545072	0.001508827	11	0.001501188
DCTN1	2p13.1	cg25721732	1.16E-15	11	0.001617327
MVP	16p11.2	cg16583863	0.003759481	11	0.001785132
ATN1	12p13.31	cg24768463	1.85E-15	11	0.00183817
PCDH1	5q31.3	ch.5.2644049F	9.98E-09	11	0.001969379
ATP5G1		cg26023938	0.000357007	11	0.00197176
NEK6	9q33.3	cg21468416	3.07E-28	11	0.001995167
CEP290	12q21.32	cg25398580	1.63E-05	11	0.002139544
RPP38	10p13	cg27287245	0.03824859	11	0.002343012
RBM47	4p14	cg26039623	0.000277253	11	0.002479733
FBXO21	12q24.22	cg26376280	3.75E-29	11	0.002558673
SPSB3	16p13.3	cg24062767	4.43E-44	11	0.002634988
TBCK	4q24	cg27391357	2.85E-17	11	0.002789026
KIF18A	11p14.1	cg23490773	4.93E-06	11	0.002796673
ARMC5	16p11.2	cg26495393	0.01643179	11	0.003092878
DAGLB	7p22.1	cg25204742	5.28E-05	11	0.003293039
PLAT	8p11.21	cg22038738	2.10E-13	11	0.003378795
HYAL3	3p21.31	cg25754862	0.000849747	11	0.003420902
ANXA11	10q22.3	cg27254056	4.32E-06	11	0.003477352
GSK3B	3q13.33	cg14472315	1.27E-06	11	0.003539598
ERCC1	19q13.32	cg23347323	0.04198692	11	0.003642506
NFAT5	16q22.1	cg26670552	8.55E-05	11	0.003667873
EPS8L1	19q13.42	cg24815529	1.20E-10	11	0.003824817
ARNT	1q21.3	cg27572661	9.80E-07	11	0.004516804
RELA	11q13.1	cg26074088	0.002560359	11	0.004572183
PFDN2	1q23.3	cg26957370	9.25E-12	11	0.004910407
PFDN5	12q13.13	cg26931488	0.01762589	11	0.005513218
SNAI3	16q24.3	cg26768558	6.53E-17	11	0.005517712
PTPRA	20p13	cg27423323	3.90E-09	11	0.00565744
ARRDC3	5q14.3	cg26124717	0.01432406	11	0.006048964
CCT7	2p13.2	cg26478621	0.000559822	11	0.006161798
ALG9	11q23.1	cg26157333	9.96E-15	11	0.006621178
PPP4R4	14q32.2	cg27134659	0.008990684	11	0.006765254
UBE2H	7q32.2	cg27031484	7.28E-08	11	0.007239265
ATF2	2q31.1	cg26965059	0.001153864	11	0.00803008
AP2B1	17q12	cg26478249	4.72E-09	11	0.008598103
PSD	10q24.32	cg25631022	1.96E-09	11	0.009008603
CCT6B	17q12	cg26989374	1.91E-16	11	0.009839081
ZNF860	3p24.1	cg27590407	2.87E-24	11	0.010151573
TTC26	7q34	cg25594681	2.12E-38	11	0.010212404
CYP39A1	6p12.3	cg27612364	0.000272886	11	0.010410032
PKP1	1q32.1	cg22606205	1.12E-07	11	0.010432468
TIAL1	10q26.11	ch.10.2563868F	8.08E-09	11	0.010610472
ZNF385B	2q31.2-q31.3	cg19982471	7.43E-17	11	0.011111883
FAM173B	5p15.2	cg26556537	3.91E-23	11	0.015078489
SCUBE2	11p15.4	cg26723045	3.23E-23	11	0.015490277
LRRC14	8q24.3	cg24681895	2.96E-09	11	0.015983129
CHKA	11q13.2	cg18784409	1.14E-05	11	0.017917949
RPL18AP3	12q23.3	cg25563642	1.25E-06	11	0.018440269
NEDD1	12q23.1	cg21721825	4.32E-11	11	0.01970311
RPS27A	2p16.1	cg25477606	2.63E-05	11	0.020000842
VPS35	16q11.2	cg25325612	0.001871963	11	0.020582967
GIT2	12q24.11	cg19437060	1.08E-07	11	0.020937698
HOXA10	7p15.2	cg19351701	4.33E-35	11	0.021332664
MX1	21q22.3	cg26312951	1.38E-14	11	0.0229873
SLC4A8	12q13.13	cg24983105	0.03406816	11	0.023338794
FAM118A	22q13.31	cg23015157	0.04026677	11	0.023432928
ZNF829	19q13.12	cg26612849	0.0134473	11	0.023445135
PARVG	22q13.31	cg20728514	2.88E-08	11	0.0237393
RUFY1	5q35.3	cg22764044	0.000888391	11	0.026510528
PHC2	1p35.1	cg23202722	0.000287151	11	0.027337965
SDCCAG8	1q43-q44	cg24445626	0.009234708	11	0.029213913
RELT	11q13.2	cg25061131	0.003282674	11	0.029272766
DAG1	3p21.31	cg27244379	1.59E-15	11	0.029585006
FYTTD1	3q29	cg20283221	3.23E-05	11	0.032018833
AMN1	12p11.21	cg25949502	7.20E-14	11	0.034596552
TMEM80	11p15.5	cg26272260	8.92E-11	11	0.035380156
AHSA1	14q24.3	cg24123563	0.01968995	11	0.037560799
DHCR7	11q13.4	cg24826892	0.009501734	11	0.039287392
C2orf54	2q37.3	cg25390334	0.000745313	11	0.039322099
KDM4C	9p24.1	cg14497348	1.60E-17	11	0.041089739
PEPD	19q13.11	cg25698525	5.94E-24	11	0.041625675
STARD3	17q11-q12	cg27493484	4.92E-07	11	0.043481103
CASP7	10q25.3	cg24846397	1.56E-09	11	0.044449418
PQBP1	Xp11.23	cg27403913	3.75E-05	11	0.045295519
TTLL1	22q13.2	cg22637865	3.37E-16	11	0.046021179
WDR17	4q34.2	cg27486637	0.004229866	11	0.047105234
CAMK2G	10q22.2	cg27046659	0.000226131	10	2.24E-30
FAM107A	3p14.3-p14.2	cg26386826	1.03E-16	10	2.11E-28
JPH4	14q11.2	cg25832796	8.39E-05	10	2.28E-28
SCARA3	8p21.1	cg27512316	0.004596325	10	4.62E-28
HMMR	5q34	cg25028503	1.54E-08	10	5.14E-27
MFN2	1p36.22	cg26784491	2.77E-16	10	4.09E-25
TRIP13	5p15.33	cg25523559	0.000596764	10	2.14E-24
LGR6	1q32.1	cg20163796	0.00158805	10	2.14E-24
ANO6	12q12	cg24949344	0.002538149	10	1.35E-23
SPOP	17q21.33	cg26589351	9.23E-20	10	4.31E-23
FAM13B	5q31.2	ch.5.2533981R	0.03872717	10	2.93E-20
PDZRN4	12q12	cg26538093	1.02E-05	10	2.94E-20
CHRDL1	Xq23	cg27452062	0.02205764	10	5.67E-20
PPP1R12A	12q21.2-q21.31	cg24979630	0.000238699	10	1.20E-19
ERCC6L	Xq13.1	cg25402895	2.14E-15	10	4.74E-19
PARP3	3p21.2	cg26140174	9.45E-06	10	1.45E-18
RBBP8	18q11.2	cg23530053	0.008428859	10	1.45E-18
FOLR1	11q13.4	cg27642328	4.98E-05	10	4.87E-18
QSOX1	1q25.2	cg24311933	1.15E-30	10	5.10E-18
CA12	15q22.2	cg23931734	4.77E-28	10	6.58E-18
BOP1	8q24.3	cg25376924	0.002601292	10	8.68E-18
HMGCLL1	6p12.1	cg26963356	1.21E-15	10	2.18E-17
SAMD12	8q24.11-q24.12	cg26283874	0.000762119	10	3.31E-17
RGS11	16p13.3	cg27040030	0.000139412	10	4.66E-17
SHMT2	12q12-q14	cg26220528	1.80E-11	10	1.59E-16
CNN2	19p13.3	cg22902083	1.81E-07	10	2.41E-16
GPR156	3q13.33	cg25762753	1.17E-09	10	3.01E-16
GLIS3	9p24.2	cg23333878	0.000741493	10	6.12E-16
SRPX	Xp11.4	cg27485646	1.41E-11	10	6.94E-16
RRP12	10q24.1	cg27203599	8.78E-14	10	8.50E-16
MARVELD1	10q24.2	cg27165884	1.67E-26	10	1.24E-15
ANKZF1	2q35	cg27448900	2.10E-06	10	2.00E-15
CD200	3q13.2	cg26652155	4.33E-05	10	2.09E-15
KIT	4q12	cg27154163	8.70E-29	10	2.70E-15
CHMP1B	18p11.21	cg27449777	0.02735391	10	5.38E-15
PRMT2	21q22.3	cg24877093	4.73E-10	10	1.47E-14
ID1	20q11.21	cg27562717	6.21E-11	10	1.50E-14
DMPK	19q13.32	cg20908204	0.000816275	10	1.85E-14
1-Mar		cg25932496	1.14E-05	10	6.64E-14
ZP3	7q11.23	cg24663003	2.44E-16	10	9.86E-14
MANEAL	1p34.3	cg26828057	0.04115928	10	1.09E-13
PPM1M	3p21.2	cg21408716	0.03666215	10	1.67E-13
KLHL5	4p14	cg26784682	0.000492	10	4.19E-13
WDR62	19q13.12	cg26460378	0.01320114	10	4.61E-13
CPA6	8q13.2	cg24704908	0.000760995	10	6.05E-13
MECP2	Xq28	cg26602702	2.57E-05	10	6.10E-13
WFS1	4p16.1	cg25554036	2.07E-11	10	9.59E-13
ERBB3	12q13.2	cg26929894	7.98E-05	10	1.13E-12
HIST1H2BK	6p22.1	cg21269897	4.22E-05	10	1.44E-12
ELF4	Xq26.1	cg27046940	0.000322645	10	1.70E-12
ARHGAP24	4q21.23-q21.3	cg25310097	0.000788842	10	2.04E-12
RRP9	3p21.2	cg26140174	9.45E-06	10	2.54E-12
CCDC88A	2p16.1	ch.2.1294774R	0.02113837	10	5.12E-12
SLC14A1	18q12.3	cg26803305	2.50E-38	10	9.25E-12
PDE5A	4q26	cg24863706	0.007732215	10	1.26E-11
PRICKLE1	12q12	cg23591302	1.91E-06	10	1.43E-11
ATP2C1	3q22.1	cg27425755	8.46E-07	10	2.52E-11
THAP11	16q22.1	cg22637872	1.04E-08	10	6.02E-11
C17orf62		cg27381584	0.03620996	10	6.05E-11
IP6K2	3p21.31	cg26292910	1.78E-13	10	6.42E-11
ARL4A	7p21.3	cg24092907	1.13E-08	10	9.42E-11
SHMT1	17p11.2	cg26763362	3.03E-13	10	1.26E-10
ENAH	1q42.12	cg26813796	1.93E-16	10	1.38E-10
SNHG10	14q32.13	cg23581793	4.83E-23	10	1.41E-10
PSD4	2q14.1	cg27425262	0.02338106	10	1.42E-10
DIP2A	21q22.3	cg26629188	1.60E-17	10	1.50E-10
ADSL	22q13.1	ch.22.707968R	0.000777394	10	1.64E-10
CISH	3p21.2	cg25704207	3.29E-05	10	2.23E-10
BEND6	6p12.1	cg26366048	0.004580152	10	2.84E-10
GSN	9q33.2	cg21192313	0.04310266	10	3.48E-10
SLIT3	5q34-q35.1	cg26502194	0.000157792	10	4.59E-10
NARF	17q25.3	cg24975666	0.02434379	10	4.61E-10
PUS1	12q24.33	cg24775180	1.52E-22	10	5.60E-10
C10orf111	10p13	cg27287245	0.03824859	10	6.14E-10
MTHFR	1p36.22	cg27012203	0.006650792	10	8.21E-10
HIGD1A	3p22.1	cg26025557	0.000154133	10	8.47E-10
COQ10A	12q13.3	cg26804944	1.19E-13	10	9.44E-10
ATP13A2	1p36.13	cg22537328	1.11E-06	10	1.17E-09
MORF4L1	15q25.1	ch.15.1310449F	9.99E-05	10	1.34E-09
SYNGR1	22q13.1	cg24268161	1.74E-09	10	1.65E-09
DENND1A	9q33.3	cg14569423	0.000727907	10	1.90E-09
HSPE1	2q33.1	cg25273507	0.01295782	10	3.15E-09
ADAM15	1q21.3	cg27576241	0.01786076	10	3.74E-09
TSPAN19	12q21.31	cg26345971	3.36E-05	10	5.25E-09
SULF2	20q13.12	ch.20.1019750F	2.72E-20	10	6.41E-09
C4A	6p21.33	cg23928032	4.73E-06	10	8.00E-09
PARP9	3q21.1	cg27291138	3.38E-06	10	8.02E-09
LYRM2	6q15	cg27642643	0.002632359	10	9.89E-09
MADCAM1	19p13.3	cg26525091	0.008414382	10	1.22E-08
ELOVL7	5q12.1	cg27101034	4.02E-26	10	1.78E-08
TRMT1	19p13.13	cg17703834	0.04036283	10	2.20E-08
CPSF1	8q24.3	cg27617225	0.003955295	10	3.09E-08
PLCE1	10q23.33	cg16986921	0.000124882	10	3.25E-08
ERAP1	5q15	cg24705254	2.46E-07	10	4.04E-08
LAMA4	6q21	cg23082393	3.62E-13	10	4.23E-08
CES2	16q22.1	cg27163800	5.67E-15	10	4.44E-08
LRRIQ1	12q21.31	cg26345971	3.36E-05	10	5.13E-08
AIFM3	22q11.21	cg20401101	6.14E-05	10	5.53E-08
MAPK7	17p11.2	cg23314805	5.43E-22	10	7.60E-08
HDGF	1q23.1	cg19599803	2.05E-12	10	9.02E-08
ENOPH1	4q21.22	cg22595711	1.19E-32	10	9.08E-08
RTN4IP1	6q21	cg24914244	0.001300606	10	9.18E-08
PRELP	1q32.1	cg25143508	0.00350605	10	1.05E-07
C4B	6p21.33	cg23928032	4.73E-06	10	1.16E-07
GGA1	22q13.1	cg25590640	0.001300967	10	1.29E-07
MAP3K7	6q15	cg27260738	1.17E-06	10	1.36E-07
UBFD1	16p12.2	cg27514366	0.01116442	10	1.46E-07
GPATCH4	1q22-q23.1	cg27292230	1.23E-05	10	2.30E-07
HIPK3	11p13	cg22798045	0.005050693	10	2.55E-07
SERPING1	11q12.1	cg21899310	1.76E-18	10	2.62E-07
RASSF7	11p15.5	cg21849661	8.95E-14	10	2.72E-07
ZNF837	19q13.43	cg25617675	3.51E-10	10	3.06E-07
FANCI	15q26.1	cg27434233	3.55E-13	10	3.55E-07
LMAN2L	2q11.2	cg23287902	0.004917475	10	3.59E-07
ANTXR1	2p13.3	ch.2.1564633R	0.000122959	10	3.62E-07
ALDH18A1	10q24.1	cg17287984	1.32E-06	10	4.28E-07
HOMER3	19p13.11	cg27586581	0.007425478	10	4.68E-07
LUZP1	1p36.12	cg27054546	0.004412912	10	5.48E-07
PRX	19q13.2	cg26200585	2.68E-21	10	5.87E-07
PAPD4	5q14.1	cg22547851	0.001057107	10	6.02E-07
IRGQ	19q13.31	cg25453681	1.25E-09	10	6.20E-07
TG	8q24.22	cg23057485	0.007245728	10	6.83E-07
SHROOM4	Xp11.22	cg25424856	5.65E-23	10	7.53E-07
RHBDD3	22q12.2	cg27416437	0.01986276	10	8.23E-07
C3orf62	3p21.31	cg20835282	0.000273638	10	9.45E-07
SCN3B	11q24.1	cg27429045	0.003983428	10	1.05E-06
ARNTL	11p15.3	cg20995061	2.51E-06	10	1.09E-06
LINS1	15q26.3	cg25862684	0.02237259	10	1.18E-06
LCAT	16q22.1	cg26924825	2.72E-13	10	1.19E-06
MRPS33	7q34	cg26792755	0.000486158	10	1.46E-06
ZNF595	4p16.3	cg26385085	1.70E-14	10	1.47E-06
FXYD5	19q13.12	cg26824126	2.06E-05	10	1.47E-06
PRKCSH	19p13.2	cg27646205	1.12E-33	10	1.56E-06
EIF3I	1p35.2	cg27332111	0.04535697	10	1.56E-06
FAM198B	4q32.1	cg24811290	2.48E-07	10	2.32E-06
MMP2	16q12.2	cg27642062	2.59E-15	10	2.51E-06
ADPGK	15q24.1	cg21550360	4.40E-09	10	3.16E-06
SNX18	5q11.2	cg26356176	0.0041162	10	5.37E-06
PSMG3	7p22.3	cg26035201	0.000774562	10	5.59E-06
NCKAP1	2q32.1	cg25925945	1.90E-11	10	6.11E-06
GPR146	7p22.3	cg26224354	0.0199	10	6.59E-06
STAP2	19p13.3	cg25528916	3.23E-13	10	7.18E-06
TBC1D9B	5q35.3	cg23934776	5.73E-09	10	9.79E-06
BAG4	8p11.23	cg26386464	0.000192727	10	1.26E-05
RIOK1	6p24.3	cg27260630	0.01889142	10	1.27E-05
NIPA1	15q11.2	cg26955196	0.009412288	10	1.35E-05
EML4	2p21	cg27634115	0.000191571	10	1.55E-05
CALN1	7q11.22	cg24500222	2.69E-05	10	1.59E-05
SMAD2	18q21.1	cg26130023	2.69E-16	10	1.70E-05
ACOT8	20q13.12	cg26826223	1.86E-06	10	1.75E-05
RWDD1	6q22.1	cg15305172	0.002939984	10	2.07E-05
PLOD3	7q22.1	cg25527547	4.77E-07	10	2.14E-05
CMTM7	3p22.3	cg27133780	7.24E-06	10	2.29E-05
HAUS1	18q21.1	cg25388527	2.40E-14	10	2.32E-05
JRK	8q24.3	cg26325135	0.003053122	10	2.64E-05
TCERG1	5q32	cg26714517	7.74E-05	10	2.93E-05
HSD17B8	6p21.32	cg26750489	1.03E-05	10	3.10E-05
PAM	5q21.1	cg27327508	0.004986963	10	3.17E-05
RWDD2A	6q14.1	cg26933736	0.0113694	10	3.25E-05
PHOSPHO1	17q21.32	cg25257870	1.29E-05	10	3.75E-05
TMEM183A	1q32.1	cg26607248	0.001427525	10	4.70E-05
PSME2	14q12	cg23381116	5.59E-19	10	4.94E-05
PCBP2	12q13.13	cg18195986	4.04E-10	10	4.97E-05
DHX29	5q11.2	cg25577272	0.000125032	10	5.38E-05
INO80E	16p11.2	cg14496969	5.25E-10	10	5.39E-05
TJP2	9q21.11	cg17195771	2.79E-35	10	5.65E-05
CDC42BPA	1q42.13	cg25315351	5.26E-10	10	6.07E-05
RALGAPA1	14q13.2	cg23873398	0.01161482	10	6.93E-05
REPS1	6q24.1	cg24282486	0.02272586	10	7.06E-05
CCNJ	10q24.1	cg26268044	0.003618	10	7.38E-05
CLGN	4q31.1	cg25323711	0.01638803	10	8.16E-05
TIA1	2p13.3	cg24074685	0.012501	10	8.30E-05
DSTYK	1q32.1	cg24713653	0.000104098	10	8.62E-05
ZNF200	16p13.3	cg26091688	1.85E-05	10	8.73E-05
MKNK2	19p13.3	cg26647303	1.21E-27	10	8.81E-05
ZNF92	7q11.21	cg26565406	0.04367023	10	8.97E-05
ALDH3B2	11q13.2	cg27123351	4.66E-30	10	9.28E-05
ARRB2	17p13.2	cg25399818	4.30E-21	10	9.28E-05
PRDX5	11q13.1	cg25944898	0.01724236	10	0.000102624
NAT10	11p13	ch.11.721876F	0.02603102	10	0.000112701
BTBD7	14q32.12	cg22516105	1.29E-08	10	0.000131428
SOX6	11p15.3	cg23709079	3.90E-23	10	0.000156504
WDR13	Xp11.23	cg27086638	0.000151135	10	0.000167716
MLX	17q21.1	ch.17.1102270R	0.02079168	10	0.00016953
EML3	11q12.3	cg22862634	3.60E-05	10	0.00017839
ENTPD1	10q24.1	cg18054998	0.01444959	10	0.000179787
PHOSPHO2	2q31.1	cg24889653	0.001421214	10	0.000189902
ZNF662	3p22.1	cg26523005	6.04E-10	10	0.000191468
NMT1	17q21.31	cg24354954	0.000402827	10	0.000221433
PTPRR	12q15	cg25666210	2.87E-21	10	0.000224866
ADNP	20q13.13	cg22920603	7.67E-08	10	0.000235403
CDCA7L	7p15.3	ch.7.558423R	0.000625596	10	0.000246767
OAZ3	1q21.3	cg27100316	3.29E-05	10	0.000252333
CORO7	16p13.3	cg27554551	2.23E-05	10	0.00026168
HSF1	8q24.3	cg25376924	0.002601292	10	0.000267791
ERCC2	19q13.32	cg27517897	3.77E-12	10	0.000280779
RTKN	2p13.1	cg27645228	1.06E-14	10	0.000286364
NIPA2	15q11.2	cg27514038	6.11E-08	10	0.000298106
HNRNPR	1p36.12	cg23037798	8.58E-06	10	0.000326731
ZBTB25	14q23.3	cg22043361	4.85E-07	10	0.000334793
TMEM129	4p16.3	cg22352186	3.22E-32	10	0.000371036
MRPL24	1q23.1	cg26615259	3.54E-09	10	0.000378058
RNF8	6p21.2	cg27597069	6.47E-16	10	0.000378568
C2CD3	11q13.4	cg27203558	0.002575194	10	0.000396561
GAS2L1	22q12.2	cg25976170	7.44E-06	10	0.000403043
E2F6	2p25.1	cg23214755	1.61E-25	10	0.000417831
THTPA	14q11.2	cg19463228	0.001565748	10	0.000421687
MRPS12	19q13.2	cg26541001	1.32E-14	10	0.000474023
ASRGL1	11q12.3	cg26547875	0.006896122	10	0.000519343
KIAA1324	1p13.3	cg26523099	7.23E-09	10	0.000541938
ICAM2	17q23.3	cg24080793	5.15E-09	10	0.000578634
PITPNM1	11q13.2	cg19864941	0.009580677	10	0.000633709
GPR108	19p13.3	cg27066829	1.02E-09	10	0.00065836
ZNF213	16p13.3	cg26534215	0.04936054	10	0.000709831
IGF1	12q23.2	cg25924694	2.16E-07	10	0.00080961
FCHO2	5q13.2	cg25916527	4.52E-06	10	0.000895062
ZNF473	19q13.33	cg26752701	4.90E-56	10	0.000937679
FXR2	17p13.1	cg26904212	2.49E-15	10	0.000965191
FUT8	14q23.3	cg23557426	3.20E-14	10	0.000980294
KLHDC9	1q23.3	cg21437481	6.59E-06	10	0.000988797
MIS12	17p13.2	cg19775406	1.23E-16	10	0.001123307
CENPL	1q25.1	cg27539247	0.001476572	10	0.001204597
MED19	11q12.1	cg27497687	8.03E-07	10	0.001230057
SCAMP4	19p13.3	cg20243900	9.64E-14	10	0.001230987
RWDD3	1p21.3	cg26537280	4.85E-05	10	0.001314739
RPL23	17q12	cg19500949	3.46E-10	10	0.001448887
BACH1	21q21.3	cg26921846	0.005099118	10	0.001487617
LRRC23	12p13.31	cg25281183	4.82E-07	10	0.001622493
DMAP1	1p34.1	cg23451311	5.82E-06	10	0.001706886
C7orf49		cg22540129	3.90E-13	10	0.00173293
FAM192A	16q13	cg27366891	0.003612817	10	0.001861131
QRSL1	6q21	cg24914244	0.001300606	10	0.001864157
MRPL49	11q13.1	cg26594445	2.64E-11	10	0.00186548
DCAF16	4p15.31	cg27127056	4.91E-14	10	0.002185083
SEC23B	20p11.23	ch.20.393029F	2.45E-06	10	0.002215143
C9orf139	9q34.3	cg25934198	0.01665507	10	0.00222615
GDNF	5p13.2	cg26559974	0.00019242	10	0.002386579
PEX26	22q11.21	cg27391037	4.23E-05	10	0.002564498
EXOC7	17q25.1	cg22533317	1.57E-07	10	0.002648168
IGSF3	1p13.1	cg26111265	0.000464266	10	0.002803792
ZDHHC24	11q13.2	cg24912904	0.000486476	10	0.002912648
ADAT3	19p13.3	cg20243900	9.64E-14	10	0.002946672
FOXA3	19q13.32	cg24303698	0.03518215	10	0.003012962
BAG5	14q32.33	cg27029403	4.09E-07	10	0.003031145
NECAP2	1p36.13	cg26348575	0.000221406	10	0.003049168
SLC25A11	17p13.2	cg27658640	4.10E-29	10	0.003147588
COL4A2	13q34	cg27546237	9.63E-06	10	0.003225245
PRMT7	16q22.1	cg26796563	3.80E-24	10	0.003270555
DERL2	17p13.2	cg19775406	1.23E-16	10	0.003314851
IL15RA	10p15.1	cg25580782	9.60E-16	10	0.003324802
RASSF8	12p12.1	cg24674577	4.36E-05	10	0.003489689
KLHL23	2q31.1	cg24889653	0.001421214	10	0.003664928
ATP2A2	12q24.11	cg23807570	3.68E-21	10	0.00402682
ZNF597	16p13.3	cg27460547	2.30E-13	10	0.004076521
SNRPB	20p13	cg27662169	0.01770668	10	0.004395894
C1S	12p13.31	cg24535475	1.79E-19	10	0.004653442
GSDMD	8q24.3	cg26711732	4.43E-07	10	0.004741032
RANBP3	19p13.3	cg23942845	0.01569002	10	0.004888663
BCL2L1	20q11.21	cg25291404	3.41E-28	10	0.005537389
ZFYVE27	10q24.2	cg25202111	5.38E-17	10	0.006329998
UBE2K	4p14	cg22455082	4.90E-06	10	0.006575013
BBC3	19q13.32	cg25731261	1.12E-32	10	0.006759303
HSF2BP	21q22.3	cg25465606	5.22E-15	10	0.006768651
RPSA	3p22.1	cg23633526	2.70E-14	10	0.00689084
RSPRY1	16q13	cg27366891	0.003612817	10	0.006902742
CPEB2	4p15.32	cg24513071	2.47E-10	10	0.007120799
OTUD4	4q31.21	cg25424525	2.44E-09	10	0.007303888
FGFR1OP	6q27	cg25789370	0.005359703	10	0.007397104
ZFC3H1	12q21.1	cg27495623	0.01113241	10	0.007910376
ATP5B		cg22841336	0.004273535	10	0.008339755
ALG11	13q14.3	cg24167928	0.000122645	10	0.008346105
ADORA1	1q32.1	cg24141663	0.00031492	10	0.008594149
SYTL2	11q14.1	cg27312916	8.98E-10	10	0.008594246
ERLIN1	10q24.31	cg26746309	1.50E-21	10	0.008895152
KATNAL2	18q21.1	cg24750912	5.10E-07	10	0.008982153
TGS1	8q12.1	cg27127705	0.006378231	10	0.009117808
PPME1	11q13.4	cg27203558	0.002575194	10	0.009439881
CD109	6q13	cg25850808	7.30E-26	10	0.00958303
ARAP1	11q13.4	cg27090029	1.42E-08	10	0.009636724
NUDCD2	5q34	cg25028503	1.54E-08	10	0.00969137
SMARCAL1	2q35	cg27479326	5.22E-05	10	0.009873267
CASC1	12p12.1	cg26397265	6.34E-06	10	0.010541067
TPRA1	3q21.3	cg26057969	6.55E-18	10	0.010554838
YIPF2	19p13.2	cg27512018	5.05E-14	10	0.010805198
LSM1	8p11.23	cg26386464	0.000192727	10	0.010826197
EXOC3	5p15.33	cg27001534	0.006875841	10	0.011103891
ENPP2	8q24.12	cg20162626	1.05E-09	10	0.011302016
HACL1	3p25.1	cg27209130	2.87E-06	10	0.011633866
CHRNA3	15q25.1	cg23880581	6.67E-22	10	0.012719965
VTI1A	10q25.2	cg26879696	0.001457255	10	0.013014751
EEF1D	8q24.3	cg27466766	0.003777327	10	0.013512027
APOO	Xp22.11	cg26896756	0.02023198	10	0.014048188
SARS2	19q13.2	cg26541001	1.32E-14	10	0.01478267
PGM3	6q14.1	cg26933736	0.0113694	10	0.01506532
CAB39	2q37.1	cg25122433	1.39E-10	10	0.01579561
IRF5	7q32.1	cg26616347	3.78E-31	10	0.017111826
FLCN	17p11.2	cg26297950	0.000107584	10	0.019697202
ZSCAN12	6p22.1	cg27577527	1.34E-22	10	0.01995427
TMEM126B	11q14.1	cg25820704	0.03917271	10	0.021705873
CD63	12q13.2	cg26418880	0.0209607	10	0.022143617
NDUFB11	Xp11.3	cg24627619	0.006967104	10	0.022851511
USMG5		cg26719024	1.24E-12	10	0.0229873
FAM129B	9q34.11	cg21169267	6.75E-11	10	0.023375329
LRRFIP2	3p22.2	cg27373390	4.79E-16	10	0.023662975
LRRN2	1q32.1	cg23959366	2.75E-05	10	0.024220661
FDXACB1	11q23.1	cg25856450	1.30E-08	10	0.024355239
SUPT6H	17q11.2	cg25026715	7.35E-05	10	0.025626836
SERAC1	6q25.3	cg24362790	0.02898485	10	0.026423986
LYRM1	16p12.3	cg27367721	2.46E-27	10	0.02690544
RRP1B	21q22.3	cg25465606	5.22E-15	10	0.02711758
C11orf1	11q23.1	cg25856450	1.30E-08	10	0.028781686
VEGFA	6p21.1	cg25373579	0.001326514	10	0.030563932
CLIC1	6p21.33	cg14647877	9.99E-08	10	0.030821596
FBXO9	6p12.1	cg20907105	0.007602377	10	0.031172762
SLC2A11	22q11.23	cg26133068	0.001767671	10	0.031721866
RNF113A	Xq24	cg25375329	4.23E-07	10	0.034358706
CACYBP	1q25.1	cg24338780	0.005945466	10	0.038265068
UBQLN4	1q22	cg26941033	0.007441305	10	0.038457668
TFRC	3q29	cg25276849	1.03E-13	10	0.039005745
ASB13	10p15.1	cg25310700	0.002094774	10	0.042298049
TGFBRAP1	2q12.1-q12.2	cg27273675	8.34E-24	10	0.044834908
HPN	19q13.11	cg25341560	1.52E-14	9	1.66E-38
SNHG4	5q31.2	cg25512903	7.82E-27	9	7.42E-31
RRM2	2p25.1	cg24419094	4.89E-05	9	2.67E-30
SNCG	10q23.2	cg23315423	3.86E-32	9	3.57E-29
CSRP1	1q32.1	cg25018049	1.01E-12	9	1.39E-28
COL4A6	Xq22.3	cg26947474	9.84E-24	9	1.97E-27
CRYAB	11q23.1	cg15227610	5.73E-26	9	1.34E-26
DUSP19	2q32.1	cg21364150	0.000116644	9	1.04E-25
C22orf23	22q13.1	cg25786406	2.17E-08	9	1.30E-23
LPAR1	9q31.3	cg14563260	1.74E-34	9	5.63E-22
SNX7	1p21.3	cg24841257	0.009345659	9	9.10E-22
DEPDC1B	5q12.1	cg19775071	8.68E-14	9	2.16E-21
CCDC40	17q25.3	cg26417779	0.03215971	9	6.37E-21
MXRA7	17q25.1	cg27546012	1.86E-06	9	7.96E-21
CD300LG	17q21.31	cg27583853	0.006874619	9	3.69E-20
PIK3R1	5q13.1	cg25195415	6.99E-05	9	4.85E-20
DPH2	1p34.1	cg25955969	0.000316905	9	1.75E-18
LONRF3	Xq24	cg23992130	2.09E-09	9	2.07E-18
GNB5	15q21.2	cg24086869	3.34E-07	9	2.66E-18
KATNAL1	13q12.3	cg20236877	1.61E-12	9	3.72E-18
TAX1BP3	17p13.2	cg26682649	0.02946381	9	8.12E-18
DBF4	7q21.12	cg22802739	4.13E-07	9	8.31E-18
KCTD9	8p21.2	cg27411370	2.49E-09	9	1.04E-17
CYB5R3	22q13.2	cg27191921	5.64E-14	9	1.17E-17
IL6ST	5q11.2	cg21950518	2.36E-16	9	1.45E-17
NLGN3	Xq13.1	cg24354925	1.97E-09	9	2.41E-17
KIF9	3p21.31	cg23415489	3.29E-38	9	4.31E-17
NNT	5p12	cg26233374	1.11E-26	9	4.89E-17
MDFIC	7q31.1-q31.2	cg25274468	0.001568661	9	5.77E-17
TEPP	16q21	cg26293512	1.95E-09	9	6.02E-17
FAM111A	11q12.1	cg26278703	1.87E-06	9	7.08E-17
FOXI1	5q35.1	cg21503476	2.40E-06	9	2.22E-16
NKIRAS1	3p24.2	cg25937832	1.11E-06	9	4.89E-16
EDN3	20q13.32	cg21163415	0.003653164	9	7.23E-16
DPF1	19q13.2	cg27493151	7.93E-28	9	1.20E-15
ISCU	12q23.3	cg24903225	1.06E-08	9	1.20E-15
FUT3	19p13.3	cg25387410	1.91E-05	9	1.27E-15
BYSL	6p21.1	cg15629018	7.95E-05	9	1.28E-15
HELQ	4q21.23	cg26606265	0.000806789	9	2.78E-15
HSPB2	11q23.1	cg15227610	5.73E-26	9	3.25E-15
DTX3L	3q21.1	cg27291138	3.38E-06	9	3.98E-15
FOXRED2	22q12.3	cg25551362	6.74E-06	9	1.25E-14
CCDC82	11q21	cg26752884	0.000389801	9	2.88E-14
TOX3	16q12.1	cg09678615	2.74E-40	9	5.29E-14
RELL2	5q31.3	cg24385322	3.11E-06	9	7.18E-14
RGS9	17q24.1	cg21234914	0.009296293	9	1.18E-13
EFHD1	2q37.1	cg24936500	0.000407862	9	1.26E-13
DLEU1	13q14.2-q14.3	cg25328417	3.77E-17	9	2.51E-13
SERPINF2	17p13.3	cg25803583	3.15E-06	9	3.92E-13
TMEM127	2q11.2	cg17939434	1.15E-06	9	9.34E-13
[truncated: 4,489 more rows]
