# Supplementary material for: Elucidation of the Genomic-Epigenomic Interaction Landscape of Aggressive Prostate Cancer
Source: Biomed Res Int. 2021 Jan 13;2021:6641429. doi: 10.1155/2021/6641429 (PMC7825361; doi:10.1155/2021/6641429)
Supplement: Supplementary 6 — Table S6: a complete list of all the 1702 genes containing somatic, epigenetic and gene expression variation associated with aggressive PCa. [file 6641429.f6.txt]

Supplementary Table S6 A complete list of all the 1,702 genes containing somatic, epigenetic and gene expression variation associated with aggressive PCa
Genes	Cytoband	Methylation			RNAseq
		Probes	adj.P.Val	Hotspots	adj.P.Val	Somatic events
SPOP	17q21.33	cg14245135	1.69E-60	10	4.31E-23	29
FOXA1	14q21.1	cg01824511	3.51E-23	1	2.24E-30	12
LRP1B	2q22.1	cg21484213	1.17E-09	5	1.11E-17	10
OBSCN	1q42.13	cg05794117	2.11E-32	57	0.000500653	9
CSMD3	8q23.3	cg22433418	1.82E-43	31	0.026425098	8
FREM2	13q13.3	cg24087887	1.53E-05	2	3.57E-06	8
AHNAK	11q12.3	cg05427381	1.67E-28	14	0.001910356	7
PLCB4	20p12.3-p12.2	cg09143713	2.34E-21	6	9.80E-07	7
SYNE1	6q25.2	cg11318342	1.42E-20	46	2.38E-05	7
PCDH18	4q28.3	cg12033966	0.01904623	2	3.03E-09	7
CDH23	10q22.1	cg24331301	7.70E-56	40	1.35E-19	6
DCHS2	4q31.3	cg00067274	7.70E-37	18	1.97E-17	6
VPS13D	1p36.22-p36.21	cg20931951	1.58E-33	35	0.006686005	6
MACF1	1p34.3	cg14713026	1.56E-27	16	0.010636871	6
PTPRD	9p24.1-p23	cg14258031	1.12E-17	17	0.034733727	6
HFM1	1p22.2	cg25188594	6.08E-11	3	0.008452593	6
AHNAK2	14q32.33	cg06903818	3.01E-28	1	2.92E-17	5
CTNNB1	3p22.1	cg05726118	6.92E-16	6	0.023067598	5
SACS	13q12.12	cg18653350	8.60E-12	1	0.000468723	5
TACC2	10q26.13	cg06733794	2.09E-58	37	0.023942474	4
GRIN2A	16p13.2	cg01348055	1.07E-43	45	4.89E-12	4
HSPA8	11q24.1	cg03309938	2.68E-43	8	0.001264655	4
PCDHGA9	5q31	cg12648074	3.97E-39	145	6.14E-07	4
SALL1	16q12.1	cg01679108	1.39E-38	34	0.000120646	4
TNS1	2q35	cg18328334	1.23E-37	2	5.00E-19	4
NPAT	11q22.3	cg19288979	4.06E-37	26	0.002404167	4
DST	6p12.1	cg08882472	5.70E-35	38	2.09E-11	4
CACNA1C	12p13.33	cg27501686	1.78E-34	77	8.62E-08	4
ZFHX3	16q22.2-q22.3	cg27364780	3.28E-31	45	0.002272935	4
PCDHA1	5q31.3	cg15122993	7.12E-28	147	1.86E-05	4
CHD6	20q12	cg04139300	1.72E-24	2	0.000156753	4
KLHL2	4q32.3	cg13508949	2.44E-24	9	4.60E-10	4
EPHA3	3p11.1	cg16797972	8.13E-23	13	0.001452125	4
ZNF521	18q11.2	cg14783285	1.54E-17	1	0.001783539	4
DEPDC1	1p31.3	cg18167921	3.51E-17	5	3.44E-05	4
PTEN	10q23.31	cg07263825	2.65E-14	34	3.62E-08	4
FILIP1	6q14.1	cg10447080	5.53E-11	1	8.08E-15	4
SETD5	3p25.3	cg22811818	3.93E-10	5	0.030098906	4
TLK1	2q31.1	cg24772525	3.23E-09	7	8.50E-06	4
COL11A1	1p21.1	cg26913669	9.30E-09	7	0.000893403	4
SMAD4	18q21.2	cg10315128	7.56E-06	1	0.000185965	4
CSMD1	8p23.2	cg12258042	0.000151861	1	0.046320536	4
ZFPM2	8q23	cg17154315	0.00444656	1	1.41E-11	4
MTOR	1p36.22	cg03956606	0.004851786	1	0.000206602	4
TBC1D2	9q22.33	cg13732677	0.02091685	1	1.48E-14	4
PPFIA3	19q13.33	cg01481970	8.71E-45	8	0.000769476	3
WDR7	18q21.31	cg27574168	9.19E-43	9	0.000158012	3
ATP2B4	1q32.1	cg13115222	1.80E-42	23	4.07E-21	3
EGFR	7p11.2	cg18809076	6.57E-40	38	5.46E-06	3
KIF13A	6p22.3	cg09723635	1.07E-39	17	0.041975961	3
PHLDB1	11q23.3	cg19350020	2.79E-39	17	0.000419148	3
TRIOBP	22q13.1	cg06521852	5.93E-39	6	1.07E-06	3
BCL6	3q27.3	cg06070445	8.55E-38	15	0.001224658	3
CMIP	16q23.2-q23.3	cg06823060	1.23E-37	47	0.000144143	3
PKD1	16p13.3	cg07568117	8.79E-37	26	0.00080961	3
SIPA1L3	19q13.13-q13.2	cg14875093	8.93E-37	5	6.79E-13	3
FRAS1	4q21.21	cg02467765	1.69E-36	27	0.009485174	3
ARID1B	6q25.3	cg11520719	9.74E-36	50	0.033786301	3
ITSN1	21q22.11	cg16452651	1.13E-30	19	9.54E-20	3
OTUD4	4q31.21	cg07680589	4.45E-30	10	0.007303888	3
GPR158	10p12.1	cg26249873	6.50E-29	14	0.016636044	3
ZAP70	2q11.2	cg13703948	9.53E-28	12	0.006349322	3
LILRB5	19q13.4	cg20649991	4.19E-27	5	0.006096697	3
SSRP1	11q12.1	cg27273643	1.03E-26	2	9.77E-06	3
DIP2A	21q22.3	cg16636721	1.84E-26	10	1.50E-10	3
C1S	12p13.31	cg05538432	4.17E-23	10	0.004653442	3
ST3GAL1	8q24.22	cg02915215	5.65E-23	13	6.13E-07	3
EFCAB7	1p31.3	cg21877855	1.11E-22	12	0.004429602	3
NYNRIN	14q12	cg08111832	1.97E-21	2	2.04E-27	3
HDAC3	5q31.3	cg17033391	7.88E-20	8	0.00016605	3
ADAMTS13	9q34.2	cg22110492	1.20E-19	8	2.61E-05	3
ANK3	10q21.2	cg15627145	3.75E-19	5	0.026142037	3
ERBB4	2q34	cg00326719	1.72E-18	20	9.42E-08	3
ZNF518A	10q24.1	cg01457986	3.14E-18	2	0.041277541	3
F8	Xq28	cg00917362	3.67E-18	5	0.000236777	3
ACAN	15q26.1	cg07884251	1.34E-17	16	0.017683747	3
IL4R	16p12.1	cg16649560	1.90E-17	4	3.23E-06	3
DIRC2	3q21.1	cg27539627	5.66E-17	7	0.005116867	3
RUNX1T1	8q21.3	cg01851874	1.28E-16	17	3.67E-08	3
MAP2	2q34	cg10562586	2.29E-16	6	0.018661877	3
IL6ST	5q11.2	cg21950518	2.36E-16	9	1.45E-17	3
FAM196A	10q26.2	cg08218734	1.73E-15	12	1.63E-09	3
HIPK1	1p13.2	cg20784259	5.44E-14	17	0.046070008	3
TRIP12	2q36.3	cg26125244	4.74E-13	7	0.012040775	3
GAB2	11q14.1	cg02544540	1.85E-11	6	0.020710066	3
ROCK1	18q11.1	cg05451413	4.65E-11	2	0.039262406	3
MME	3q25.2	cg23273897	6.59E-11	9	1.86E-07	3
MYL6	12q13.2	cg07315445	9.32E-11	6	1.30E-11	3
NCOR1	17p12-p11.2	cg08206308	1.43E-10	2	0.015055858	3
EPB41L3	18p11.31	cg16304950	1.88E-10	1	1.92E-14	3
ITPR2	12p11.23	cg24082826	2.15E-10	2	0.003632575	3
MYO9A	15q23	cg14100211	1.75E-09	8	8.41E-06	3
DOCK7	1p31.3	cg21409833	4.82E-08	2	0.013400664	3
ZFC3H1	12q21.1	cg02737759	3.02E-07	10	0.007910376	3
DNAJC13	3q22.1	cg18352988	6.15E-07	1	0.000156019	3
NOS1	12q24.22	cg03538436	1.16E-06	2	2.09E-12	3
HDAC6	Xp11.23	cg12510923	8.52E-06	1	0.046109956	3
TRPM6	9q21.13	cg16509045	0.000101926	1	0.001756766	3
MKI67	10q26.2	cg18691055	0.000177331	4	1.03E-33	3
GMIP	19p13.11	cg20038169	0.000233179	1	0.02590287	3
TGFBR3	1p22.1	cg24879809	0.000329378	3	3.24E-24	3
ZNF536	19q13.11	cg18680834	0.000434413	1	2.37E-13	3
CUL2	10p11.21	cg10949322	0.006328571	1	7.44E-06	3
ATP11B	3q26.33	cg06348081	0.02051534	1	2.14E-09	3
BAZ2B	2q24.2	cg21319458	0.02393912	1	0.001641048	3
ATF7IP	12p13.1	cg00236831	0.02638396	1	0.001392108	3
TIGD3	11q13.1	cg23780683	0.02773655	1	8.32E-08	3
SLTM	15q22.1	cg26218411	1.61E-59	6	0.004136446	2
DSP	6p24.3	cg13251891	1.07E-53	20	0.047102564	2
FILIP1L	3q12.1	cg00991994	1.09E-52	27	1.23E-07	2
AOX1	2q33.1	cg12627583	1.31E-48	2	1.82E-31	2
ZNF146	19q13.1	cg10667810	3.75E-46	13	3.08E-13	2
PRDM16	1p36.32	cg01196079	3.05E-45	472	3.48E-10	2
CLK2	1q22	cg17854654	4.06E-45	5	8.06E-06	2
ISLR	15q24.1	cg15480336	2.37E-44	7	0.005872587	2
GSTM2	1p13.3	cg03942855	5.57E-43	7	3.69E-19	2
SLC25A27	6p12.3	cg09906752	7.48E-43	11	8.56E-12	2
PAK6	15q15.1	cg10462820	3.33E-42	20	0.000223934	2
MYLK	3q21.1	cg04376312	3.74E-42	32	1.47E-24	2
GRHL3	1p36.11	cg22176324	4.25E-42	13	2.15E-06	2
DNMT3A	2p23.3	cg05896193	1.05E-40	44	4.03E-12	2
DHX38	16q22.2	cg07956936	1.96E-40	19	0.000860803	2
LIMCH1	4p13	cg26187965	5.69E-40	29	0.000714059	2
SKIV2L	6p21.33	cg11565585	6.75E-40	23	2.71E-09	2
VPS13A	9q21.2	cg14447077	1.22E-39	7	0.009847157	2
PCDHGA2	5q31.3	cg12648074	3.97E-39	288	0.048677787	2
ENPP2	8q24.12	cg06998282	8.80E-39	10	0.011302016	2
EIF4G1	3q27.1	cg08681689	1.10E-38	29	3.66E-14	2
JUP	17q21.2	cg04066453	1.14E-38	16	0.000980363	2
HIPK3	11p13	cg03737984	1.24E-38	10	2.55E-07	2
BICD1	12p11.21	cg07409680	1.38E-38	13	2.22E-25	2
COL11A2	6p21.32	cg04464727	2.44E-38	178	0.001095249	2
NCKAP5	2q21.2	cg26428069	4.38E-38	30	0.000574632	2
ETV3	1q23.1	cg02332577	9.39E-38	8	9.44E-05	2
P4HA2	5q31.1	cg09830083	1.01E-37	6	1.51E-14	2
TYW1	7q11.21	cg24448245	3.39E-37	6	0.00062038	2
TGFB1I1	16p11.2	cg03100639	5.70E-37	14	3.93E-18	2
PPFIBP1	12p11.23-p11.22	cg05897030	7.00E-37	14	8.69E-09	2
REC8	14q12	cg19989295	1.05E-36	12	4.73E-13	2
MKS1	17q22	cg14593033	2.71E-36	12	0.000738694	2
LTBP3	11q13.1	cg19332572	2.99E-36	23	0.000147019	2
SMOC1	14q24.1	cg18653195	3.61E-36	14	1.76E-19	2
KDM4C	9p24.1	cg14161821	1.15E-35	11	0.041089739	2
TG	8q24.22	cg11155356	2.16E-35	10	6.83E-07	2
TJP2	9q21.11	cg17195771	2.79E-35	10	5.65E-05	2
AKT1	14q32.33	cg13121732	5.59E-35	18	0.00080782	2
SCN5A	3p22.2	cg07439618	7.13E-35	18	1.76E-23	2
CDK13	7p14.1	cg10671167	1.44E-34	7	0.011292229	2
CNOT4	7q33	cg20833128	4.82E-34	8	0.038727869	2
PDE8A	15q25.3	cg25941682	6.06E-34	16	0.000137862	2
ZFAT	8q24.22	cg06293872	9.61E-34	14	0.000105289	2
CACNB4	2q23.3	cg05105477	1.56E-33	18	1.93E-09	2
ELF4	Xq26.1	cg06428055	2.00E-33	10	1.70E-12	2
PI4KA	22q11.21	cg00335892	2.09E-33	13	0.031198518	2
LARP1	5q33.2	cg13303229	2.98E-33	16	1.35E-13	2
CAD	2p23.3	cg09947274	3.66E-33	3	1.82E-11	2
PRPF40B	12q13.12	cg21643295	4.58E-33	5	0.010595754	2
SLC12A5	20q13.12	cg20003638	7.40E-33	23	1.55E-08	2
SMCR8	17p11.2	cg08951907	7.49E-33	7	0.001374919	2
TOP3A	17p11.2	cg08951907	7.49E-33	7	6.75E-06	2
NAV2	11p15.1	cg12711760	4.64E-32	60	1.16E-16	2
ZNF616	19q13.41	cg00231521	7.74E-32	4	0.00060505	2
ASTN1	1q25.2	cg12033297	2.06E-31	17	6.18E-12	2
G3BP2	4q21.1	cg03862987	2.39E-31	13	0.011532351	2
BCOR	Xp11.4	cg08384999	2.57E-31	75	9.23E-07	2
DNMT1	19p13.2	cg21063296	6.15E-31	4	0.00021283	2
TCF7L2	10q25.2-q25.3	cg10983115	7.26E-31	37	2.96E-05	2
SETBP1	18q12.3	cg06907842	7.81E-31	17	1.48E-08	2
FN1	2q35	cg26950867	9.14E-31	13	0.001215725	2
MAP1A	15q15.3	cg15159104	1.07E-30	1	1.89E-19	2
TRIM33	1p13.2	cg18199720	1.38E-30	7	0.008703025	2
CCDC81	11q14.2	cg18121003	2.43E-30	9	1.19E-11	2
GMPPB	3p21.31	cg00589488	7.11E-30	4	0.022212334	2
STAU2	8q21.11	cg16017979	8.76E-30	16	0.010210633	2
SHANK2	11q13.3-q13.4	cg17627654	1.35E-29	50	1.57E-06	2
DGKD	2q37.1	cg26215113	3.27E-29	27	6.45E-20	2
TMEM176A	7q36.1	cg05017199	3.57E-29	15	1.23E-05	2
VARS2	6p21.33	cg00244776	4.47E-29	32	7.37E-12	2
MCTP2	15q26.2	cg22378237	5.65E-29	5	0.020647799	2
JPH2	20q13.12	cg26040816	7.28E-29	8	3.12E-17	2
ZNF750	17q25.3	cg00492269	1.25E-28	14	5.00E-13	2
PLEKHA6	1q32.1	cg27549944	1.38E-28	2	4.69E-11	2
COMP	19p13.11	cg19485202	1.80E-28	2	7.60E-19	2
SDK1	7p22.2	cg13818127	2.50E-28	73	1.51E-11	2
FRMPD2	10q11.22	cg17545399	2.56E-28	9	0.036671466	2
COL6A3	2q37.3	cg00779216	2.82E-28	43	0.000157725	2
TLN1	9p13.3	cg00910297	3.71E-28	6	1.49E-16	2
SDHC	1q23.3	cg15152945	4.54E-28	5	0.039722881	2
URB2	1q42.13	cg26691175	1.02E-27	7	1.46E-06	2
ECE2	3q27.1	cg01596834	1.57E-27	29	4.26E-09	2
CENPP	9q22.31	cg14024321	1.64E-27	12	0.005529514	2
OSBPL3	7p15.3	cg23191354	5.05E-27	24	5.02E-05	2
FES	15q26.1	cg09397246	5.44E-27	12	2.02E-08	2
CD63	12q13.2	cg01711272	7.05E-27	10	0.022143617	2
NNT	5p12	cg26233374	1.11E-26	9	4.89E-17	2
DZIP1L	3q22.3	cg09375033	1.38E-26	4	0.004492223	2
ABCC5	3q27.1	cg11320499	1.58E-26	9	0.000852051	2
DNAH5	5p15.2	cg05149258	1.61E-26	1	4.17E-25	2
PTPRG	3p14.2	cg05362669	2.30E-26	5	0.011289308	2
RYR1	19q13.2	cg22846876	2.93E-26	40	6.13E-05	2
SRRD	22q12.1	cg04626574	3.02E-26	6	0.019355788	2
GPR87	3q25.1	cg19926250	3.22E-26	4	3.34E-12	2
TRIM9	14q22.1	cg17347389	6.60E-26	14	1.55E-22	2
MOSPD3	7q22.1	cg22144125	1.24E-25	13	0.001685273	2
NEFM	8p21.2	cg23290344	2.36E-25	22	7.62E-11	2
VPS13B	8q22.2	cg15584486	2.84E-25	20	0.000707191	2
TIAM2	6q25.2-q25.3	cg03679544	3.51E-25	12	4.51E-06	2
ANKHD1	5q31.3	cg00361696	4.72E-25	11	0.00142278	2
THTPA	14q11.2	cg03047554	8.02E-25	10	0.000421687	2
CACNA1A	19p13.13	cg00350503	9.45E-25	31	0.00012222	2
PEG3	19q13.4	cg07310951	1.22E-24	37	2.90E-16	2
TAF15	17q12	cg04578738	1.88E-24	15	3.32E-07	2
RELN	7q22.1	cg07670722	2.14E-24	13	0.000198331	2
USP12	13q12.13	cg09037025	3.41E-24	1	0.000469824	2
KIFC1	6p21.32	cg03157610	3.70E-24	6	2.10E-23	2
MTMR7	8p22	cg06763054	1.03E-23	2	4.57E-10	2
VPS35	16q11.2	cg06250734	1.08E-23	11	0.020582967	2
HSP90AA1	14q32.31	cg13797425	1.45E-23	12	0.011130653	2
SV2A	1q21.2	cg01705587	1.45E-23	3	2.11E-12	2
LAMA3	18q11.2	cg20937934	1.55E-23	16	0.000498657	2
TDRKH	1q21.3	cg22339486	1.99E-23	8	0.041365437	2
DEPDC5	22q12.2-q12.3	cg09974566	3.44E-23	12	0.001107434	2
SOX6	11p15.3	cg21992400	3.79E-23	10	0.000156504	2
PRDM15	21q22.3	cg06555093	1.20E-22	22	5.44E-12	2
UHRF1BP1L	12q23.1	cg02392575	1.60E-22	8	0.007371083	2
SLIT3	5q34-q35.1	cg00534479	3.36E-22	10	4.59E-10	2
RAB37	17q25.1	cg10187792	4.07E-22	18	4.37E-05	2
ACACA	17q12	cg25417551	5.85E-22	22	4.39E-15	2
NRXN3	14q24.3-q31.1	cg13833923	6.10E-22	18	4.95E-14	2
BRD1	22q13.33	cg00606900	8.89E-22	9	0.001262057	2
ZNF638	2p13.3-p13.2	cg09922871	9.70E-22	9	0.006709872	2
PLD1	3q26.31	cg15216899	2.06E-21	11	9.62E-12	2
PSD	10q24.32	cg20683565	2.08E-21	11	0.009008603	2
BYSL	6p21.1	cg01595397	2.12E-21	9	1.28E-15	2
ARSB	5q14.1	cg13121490	2.65E-21	16	0.000104731	2
DMD	Xp21.2-p21.1	cg07804196	2.76E-21	20	2.07E-16	2
MTUS1	8p22	cg12716367	3.12E-21	21	6.18E-11	2
SP1	12q13.13	cg25186332	3.62E-21	9	0.026079837	2
DCLRE1C	10p13	cg25015290	9.94E-21	6	1.30E-07	2
PDS5B	13q13.1	cg24902113	1.27E-20	2	0.011360318	2
PLXNA2	1q32.2	cg06942064	1.54E-20	2	1.33E-12	2
ACAD10	12q24.12	cg09427417	2.31E-20	9	8.92E-07	2
COL12A1	6q13-q14.1	cg10364041	3.01E-20	26	0.027992745	2
HEATR5B	2p22.2	cg00314660	5.27E-20	5	0.000563356	2
MET	7q31	cg23992886	6.50E-20	8	5.05E-11	2
LCN2	9q34.11	cg22438810	7.88E-20	1	0.000158711	2
KIF5A	12q13.3	cg24405617	9.53E-20	2	1.21E-05	2
MTMR3	22q12.2	cg22115126	1.03E-19	5	0.001913968	2
INPP5D	2q37.1	cg25926572	1.12E-19	17	3.86E-12	2
TTLL11	9q33.2	cg11527279	1.72E-19	4	0.000257731	2
BBS9	7p14.3	cg00933859	2.32E-19	12	8.34E-05	2
NTNG2	9q34.13	cg21224977	2.81E-19	1	0.000100682	2
DUOX2	15q21.1	cg02550961	3.66E-19	16	1.41E-17	2
CDCA2	8p21.2	cg14778644	6.28E-19	9	2.56E-11	2
CLCN3	4q33	cg23337845	1.33E-18	5	0.000466159	2
ALKBH1	14q24.3	cg21974996	2.57E-18	6	0.000866404	2
CLCNKB	1p36.13	cg18284590	1.47E-17	6	9.15E-21	2
ATP6V1A	3q13.31	cg24950336	1.99E-17	3	0.016558965	2
PFKP	10p15.2	cg10831391	2.02E-17	1	2.53E-07	2
HOOK2	19p13.13	cg10810394	2.27E-17	9	1.09E-07	2
DLEC1	3p22.2	cg13063313	3.17E-17	8	0.000243404	2
KCTD10	12q24.11	cg20092036	3.59E-17	6	2.66E-05	2
MDM4	1q32.1	cg20286844	9.68E-17	6	0.000470878	2
CFH	1q31.3	cg06377993	1.02E-16	2	7.12E-10	2
ABCC9	12p12.1	cg09185990	1.07E-16	5	4.66E-09	2
FUT8	14q23.3	cg14053727	1.38E-16	10	0.000980294	2
CACNA1D	3p21.1	cg27335600	1.56E-16	17	4.30E-20	2
KLHL4	Xq21.31	cg16948369	2.19E-16	2	1.70E-19	2
PAQR4	16p13.3	cg05169951	2.27E-16	5	0.000115268	2
FAS	10q23.31	cg03520966	3.31E-16	15	1.43E-08	2
ISM2	14q24.3	cg21822146	5.76E-16	11	2.64E-07	2
ERCC2	19q13.32	cg07950158	7.39E-16	10	0.000280779	2
PCDH10	4q28.3	cg06667761	1.04E-15	19	4.18E-09	2
ROBO1	3p12.3	cg13300630	1.32E-15	20	5.59E-14	2
RHBDD1	2q36.3	cg11093040	1.43E-15	14	5.13E-10	2
KIAA0319L	1p34.3	cg26669410	2.48E-15	9	3.22E-09	2
HSPG2	1p36.12	cg00309945	2.64E-15	4	0.004219412	2
BCL11A	2p16.1	cg01616628	5.31E-15	28	9.29E-11	2
CD83	6p23	cg26525121	5.54E-15	6	0.000181525	2
LRRC49	15q23	cg00347862	8.78E-15	9	2.56E-07	2
NR1D2	3p24.2	cg06103301	8.96E-15	6	0.021930463	2
PRMT5	14q11.2	cg13769672	1.05E-14	7	0.000891588	2
VAV3	1p13.3	cg07243548	1.14E-14	3	5.80E-14	2
HIST2H2BF	1q21.2	cg12769994	4.01E-14	7	1.28E-07	2
PASK	2q37.3	cg12453300	7.81E-14	3	0.000109863	2
NUP188	9q34.11	cg23255280	8.78E-14	7	3.55E-05	2
AGPS	2q31.2	cg19113530	3.10E-13	14	3.86E-12	2
PRKD2	19q13.2	cg03340501	3.60E-13	18	0.017157559	2
ADRA1A	8p21.2	cg23289779	5.19E-13	14	8.09E-19	2
MAST2	1p34.1	cg16730386	7.54E-13	2	5.58E-11	2
ARHGEF19	1p36.13	cg18669381	1.18E-12	2	3.85E-14	2
SSH3	11q13.2	cg16449084	2.13E-12	2	2.59E-11	2
STK36	2q35	cg03270376	2.45E-12	6	3.27E-17	2
ANKRD52	12q13.3	cg05013783	2.58E-12	1	2.16E-08	2
EVPL	17q25.1	cg11241278	3.43E-12	1	1.98E-12	2
CILP	15q22.31	cg00481600	3.46E-12	2	0.002411886	2
CDH24	14q11.2	cg09834049	3.74E-12	6	0.001398244	2
XPR1	1q25.3	cg21776577	4.10E-12	8	0.002751145	2
MBD1	18q21.1	cg12272198	5.26E-12	8	1.53E-05	2
PRMT3	11p15.1	cg08934607	7.81E-12	7	7.61E-05	2
VHL	3p25.3	cg16869108	8.33E-12	8	8.34E-06	2
ALS2CL	3p21.31	cg12424624	1.39E-11	3	1.89E-05	2
HHIP	4q31.21	cg13150467	1.63E-11	4	4.65E-05	2
WFS1	4p16.1	cg25554036	2.07E-11	10	9.59E-13	2
UBQLNL	11p15.4	cg16649375	2.46E-11	1	0.002590019	2
MUC15	11p14.3	cg16215361	3.47E-11	3	5.06E-09	2
DACT1	14q23.1	cg20820982	7.46E-11	8	4.23E-05	2
IFIT2	10q23.31	cg06476606	7.89E-11	1	0.002504901	2
PDP1	8q22.1	cg06991732	8.11E-11	6	4.54E-05	2
CD163	12p13.31	cg05939324	2.71E-10	2	0.007154102	2
TMEM71	8q24.22	cg12156167	5.18E-10	8	6.29E-08	2
CKAP2L	2q14.1	cg06117184	8.97E-10	1	8.32E-14	2
C19orf57	19p13.12	cg14269716	1.05E-09	6	0.008335909	2
EXOC4	7q33	cg10880863	1.16E-09	15	0.002707465	2
DDX50	10q22.1	cg02241235	1.28E-09	2	2.27E-07	2
KIAA1211	4q12	cg12879013	1.75E-09	1	0.006964361	2
ANKS3	16p13.3	cg09585834	2.36E-09	1	1.96E-07	2
ATF2	2q31.1	cg12480658	2.49E-09	11	0.00803008	2
GUCY2C	12p12.3	cg12095505	2.52E-09	1	1.59E-21	2
COL27A1	9q32	cg18717689	3.44E-09	2	1.16E-06	2
AKAP9	7q21.2	cg23723933	4.35E-09	8	6.81E-05	2
CIT	12q24.23	cg12704462	4.41E-09	7	4.84E-16	2
DPYD	1p21.3	cg24440854	4.65E-09	4	6.86E-09	2
TTLL3	3p25.3	cg14195958	5.06E-09	1	0.026619271	2
BRWD3	Xq21.1	cg05835545	7.70E-09	1	0.031669436	2
SEMA6D	15q21.1	cg01320211	8.89E-09	15	2.50E-24	2
TRPC4	13q13.3	cg17071063	1.02E-08	11	2.12E-14	2
DDIT4	10q22.1	cg18605441	1.04E-08	1	5.64E-11	2
KDM6A	Xp11.3	cg22133177	1.53E-08	1	0.002313861	2
TBX3	12q24.21	cg06211872	2.47E-08	7	0.001995872	2
IFT81	12q24.11	cg04682192	3.23E-08	9	0.031711733	2
FANCB	Xp22.2	cg08437835	5.35E-08	7	0.008602938	2
MPP2	17q21.31	cg07112154	6.83E-08	2	1.41E-23	2
EIF2AK3	2p11.2	cg19219560	1.10E-07	1	7.72E-05	2
CASC1	12p12.1	cg22349126	1.46E-07	10	0.010541067	2
SLC44A5	1p31.1	cg17868936	1.60E-07	3	0.000291289	2
ANO4	12q23.1	cg17963193	2.27E-07	1	1.06E-14	2
PNPLA7	9q34.3	cg18559901	2.73E-07	13	7.94E-11	2
CNTN2	1q32.1	cg03142956	4.29E-07	1	1.47E-06	2
DSCC1	8q24.12	cg21125452	5.25E-07	1	8.25E-08	2
POLE	12q24.33	cg00630583	8.37E-07	4	6.89E-08	2
GRIN3A	9q31.1	cg08997253	1.05E-06	2	1.03E-05	2
KCNH8	3p24.3	cg23011597	1.58E-06	1	3.08E-05	2
LTBR	12p13	cg26306994	1.68E-06	1	0.000689792	2
VAV1	19p13.3	cg19791630	1.83E-06	1	0.000465238	2
FAM71F2	7q32.1	cg11747142	2.31E-06	2	5.28E-08	2
PIKFYVE	2q34	cg01046174	2.39E-06	8	0.046924513	2
ARSE	Xp22.33	cg11964613	2.79E-06	2	4.31E-06	2
ATP13A3	3q29	cg08059402	2.87E-06	1	4.47E-05	2
PIK3CD	1p36.22	cg00231528	2.90E-06	4	0.000474408	2
ZNF516	18q23	cg19277926	3.78E-06	1	2.96E-20	2
ACE	17q23.3	cg10468385	5.17E-06	5	2.72E-13	2
SLC4A10	2q24.2	cg16640027	5.47E-06	1	0.007048532	2
NPHP4	1p36.31	cg10715425	7.22E-06	2	3.18E-10	2
SUPT5H	19q13.2	cg11450094	7.30E-06	8	0.000522631	2
LAMB1	7q31.1	cg22032894	7.59E-06	1	0.00083904	2
TARS2	1q21.2	cg26799398	7.95E-06	2	3.29E-05	2
HELQ	4q21.23	cg11975718	1.34E-05	9	2.78E-15	2
USP45	6q16.2	cg21257892	1.61E-05	2	0.008430508	2
ZBTB32	19q13.12	cg08539991	1.70E-05	2	9.47E-06	2
USP34	2p15	cg16411160	1.72E-05	3	0.032965265	2
AVPR1A	12q14.2	cg12516059	1.76E-05	3	1.22E-05	2
SAMD9	7q21.2	cg08986767	2.16E-05	1	0.015324918	2
GAPVD1	9q33.3	cg14566698	2.30E-05	1	0.022727539	2
SMPD2	6q21	cg23832061	3.53E-05	5	3.51E-05	2
MBD6	12q13.3	cg09687907	4.64E-05	4	0.000869766	2
ENO1	1p36.23	cg09819654	5.45E-05	1	0.036719638	2
SNX31	8q22.3	cg10715223	6.91E-05	2	0.000104963	2
C16orf89	16p13.3	cg27063540	7.73E-05	3	2.14E-13	2
ACTA1	1q42.13	cg08652487	0.000119766	1	8.20E-09	2
IPO8	12p11.21	cg25943131	0.000126399	1	3.73E-06	2
SHKBP1	19q13.2	cg22249281	0.000181166	1	0.000301712	2
CAMTA1	1p36.31-p36.23	cg06760068	0.000250306	1	4.08E-06	2
SLC38A11	2q24.3	cg03464655	0.000290557	2	0.000782599	2
DUS3L	19p13.3	cg09211336	0.000375	4	0.000404005	2
FNDC1	6q25.3	cg14971597	0.000377229	1	0.006400719	2
WSCD2	12q23.3	cg15873673	0.000377682	1	1.16E-11	2
TRIM62	1p35.1	cg17932726	0.000491404	1	5.33E-09	2
PLK3	1p34.1	cg27287808	0.000579131	1	0.000215227	2
PER3	1p36.23	cg08764927	0.000936494	1	5.88E-07	2
ATP10D	4p12	cg12769566	0.001005814	1	5.36E-07	2
KANK1	9p24.3	cg14399863	0.001090013	3	1.23E-20	2
GSDMB	17q21.1	cg21300187	0.001134301	2	1.58E-05	2
SLITRK4	Xq27.3	cg05801573	0.001439376	1	0.002024037	2
ZRANB1	10q26.13	cg17607024	0.002104064	2	0.002954276	2
PHIP	6q14.1	cg21607066	0.002342954	1	0.008572971	2
RHOBTB3	5q15	cg11017269	0.002610426	2	0.043703477	2
USP30	12q24.11	cg18552940	0.002833083	1	0.035066411	2
TXNIP	1q21.1	cg10713626	0.003319712	1	5.64E-11	2
PTGS1	9q33.2	cg13630095	0.003509415	3	6.07E-23	2
COL21A1	6p12.1	cg13830624	0.004565592	1	2.42E-13	2
CDH6	5p13.3	cg02496256	0.005292716	2	0.024941401	2
HECW1	7p14.1-p13	cg08039116	0.006077744	1	2.27E-09	2
ABCA4	1p22.1	cg20746830	0.009329734	1	0.000914228	2
NUDT12	5q21.2	cg02976617	0.009953063	2	0.000488068	2
MAP7D3	Xq26.3	cg27047283	0.01067125	2	1.35E-10	2
MYO15A	17p11.2	cg22315048	0.01210532	1	2.96E-06	2
ADRA1D	20p13	cg12215340	0.01296898	1	5.91E-18	2
ZC3H13	13q14.13	cg22415594	0.01475292	1	1.91E-10	2
LIG1	19q13.33	cg08377010	0.01570526	1	0.002370246	2
GCC1	7q32.1	cg14018807	0.01759396	1	0.001390844	2
SNCAIP	5q23.2	cg04684516	0.01901465	1	4.82E-05	2
DNAH17	17q25.3	cg15939973	0.02389249	1	0.01321043	2
MYLIP	6p22.3	cg24201109	0.02706321	2	0.001599236	2
MS4A14	11q12.2	cg00318606	0.02871611	1	0.003027126	2
PTPN9	15q24.2	cg23127201	0.03474999	1	6.83E-05	2
MAPRE1	20q11.21	cg01238679	0.03489536	1	1.40E-18	2
MAOA	Xp11.3	cg14191108	0.0402324	1	6.90E-05	2
ROBO4	11q24.2	cg16143578	0.04061711	1	0.00154266	2
POLQ	3q13.33	cg21097199	0.04301114	1	1.25E-15	2
PROM1	4p15.32	cg14736058	1.06E-56	22	1.97E-13	1
ZNF154	19q13.43	cg05661282	3.15E-56	3	1.72E-24	1
ZNF473	19q13.33	cg26752701	4.90E-56	10	0.000937679	1
DPP8	15q22.31	cg06993413	1.20E-53	9	7.86E-10	1
HOXC4	12q13.13	cg16765387	1.33E-53	92	2.11E-35	1
HOXB3	17q21.32	cg06395298	3.81E-52	4	3.69E-08	1
JMJD4	1q42.13	cg24513684	5.30E-52	5	0.000404226	1
AFAP1L1	5q32	cg09651145	1.40E-51	6	4.75E-08	1
PDE3B	11p15.2	cg25606978	1.44E-51	7	2.00E-15	1
PSMA1	11p15.2	cg25606978	1.44E-51	17	0.002440787	1
EEF1E1	6p24.3	cg05806054	4.20E-51	7	4.49E-08	1
HLTF	3q24	cg15438497	4.20E-51	14	3.39E-09	1
GAD1	2q31.1	cg16911423	3.23E-50	19	2.95E-08	1
CLCN5	Xp11.23	cg01760027	7.72E-50	22	1.65E-05	1
WDR46	6p21.32	cg06494670	1.91E-49	57	0.002569519	1
TEX14	17q22	cg01109337	2.46E-49	15	0.004198907	1
MCAT	22q13.2	cg23937138	3.08E-49	4	9.68E-07	1
TPM4	19p13.12-p13.11	cg16232979	1.16E-48	16	0.000207315	1
CCNL2	1p36.33	cg24837149	1.36E-48	12	6.00E-12	1
E2F8	11p15.1	cg07085895	2.40E-48	4	0.000353338	1
ZMYND11	10p15.3	cg26100059	1.17E-47	17	2.71E-10	1
HGS	17q25.3	cg08543952	2.10E-47	14	0.005079931	1
PTBP1	19p13.3	cg10828401	2.70E-47	19	8.66E-14	1
XKR9	8q13.3	cg19632760	3.03E-47	9	0.020888256	1
GNAI2	3p21.31	cg06181697	3.95E-47	6	4.77E-24	1
HNRNPA1	12q13.13	cg02583484	4.26E-47	15	0.000203971	1
FERMT2	14q22.1	cg02232988	5.19E-47	11	2.14E-24	1
TRIM36	5q22.3	cg09312149	8.06E-47	15	6.37E-36	1
PSME3	17q21.31	cg06088282	1.11E-46	8	0.020381719	1
CASZ1	1p36.22	cg11233000	4.21E-46	94	4.67E-06	1
LAMB3	1q32.2	cg22789976	7.50E-46	11	3.76E-15	1
ADRB2	5q32	cg11654769	1.02E-45	4	3.95E-12	1
SMAD3	15q22.33	cg19679123	2.08E-45	19	5.81E-13	1
KIAA1217	10p12.2-p12.1	cg08727316	2.30E-45	27	1.73E-06	1
FHIT	3p14.2	cg24295653	4.96E-45	20	1.99E-07	1
GABRE	Xq28	cg05880897	7.70E-45	5	0.000287456	1
ITGB4	17q25.1	cg21850852	1.21E-44	18	4.05E-13	1
TACC1	8p11.22	cg10786043	2.35E-44	11	1.69E-15	1
ZNF274	19q13.43	cg26698460	3.49E-44	13	0.023597177	1
CYFIP2	5q33.3	cg05358175	3.53E-44	19	2.93E-10	1
AXL	19q13.2	cg20964856	4.03E-44	9	3.69E-08	1
ANXA2	15q22.2	cg27554954	8.93E-44	18	4.81E-19	1
ZNF276	16q24.3	cg04044418	1.14E-43	8	1.04E-05	1
ZDHHC9	Xq26.1	cg00994038	1.46E-43	7	3.23E-24	1
PYCR1	17q25.3	cg19202384	1.55E-43	11	6.20E-35	1
SYNPO	5q33.1	cg16440442	2.63E-43	27	1.94E-09	1
KLK2	19q13.33	cg05935086	2.92E-43	5	1.49E-14	1
HARS	5q31.3	cg06712340	5.07E-43	12	0.025993687	1
MCF2L	13q34	cg19028462	6.17E-43	105	1.46E-10	1
CLGN	4q31.1	cg03710295	6.57E-43	10	8.16E-05	1
HK2	2p12	cg23157190	6.82E-43	3	1.50E-08	1
DAB1	1p32.2	cg24351410	7.60E-43	6	4.61E-17	1
MYO9B	19p13.11	cg24679890	7.85E-43	21	0.00510158	1
VPS54	2p15-p14	cg20841134	1.13E-42	6	7.92E-05	1
SMAD6	15q22.31	cg01678084	2.41E-42	23	1.44E-09	1
GANAB	11q12.3	cg05962404	2.50E-42	12	0.000306644	1
INTS5	11q12.3	cg05962404	2.50E-42	3	1.63E-08	1
NRG2	5q31.2	cg01167755	2.56E-42	30	2.50E-23	1
BLCAP	20q11.23	cg13690564	3.46E-42	70	2.97E-06	1
SV2B	15q26.1	cg03940484	4.03E-42	11	1.24E-10	1
HINFP	11q23.3	cg08419918	4.78E-42	7	0.04146379	1
SHC1	1q21.3	cg24441022	5.74E-42	16	0.002267974	1
PIGO	9p13.3	cg14396035	6.23E-42	9	3.09E-05	1
POMGNT1	1p34.1	cg24542714	6.91E-42	12	0.006701704	1
TRAF3IP2	6q21	cg21044968	8.50E-42	15	1.13E-20	1
CDK5	7q36.1	cg09641486	1.36E-41	21	5.26E-05	1
LGR6	1q32.1	cg11683364	1.49E-41	10	2.14E-24	1
TRMT2A	22q11.21	cg18045395	1.59E-41	11	9.83E-08	1
PDK3	Xp22.11	cg20258741	1.66E-41	5	0.019144154	1
ZEB2	2q22.3	cg14807945	1.75E-41	29	3.75E-09	1
PPP2R3A	3q22.2-q22.3	cg02773019	1.99E-41	4	7.89E-11	1
C1orf116	1q32.1	cg20738274	2.40E-41	6	2.80E-15	1
CCDC82	11q21	cg03075605	2.69E-41	9	2.88E-14	1
SLC23A2	20p13	cg08435683	3.11E-41	5	0.012140228	1
RBM6	3p21.31	cg05635617	5.65E-41	9	1.09E-06	1
SERINC1	6q22.31	cg09244754	6.40E-41	7	9.02E-06	1
PKNOX2	11q24.2	cg22956116	6.90E-41	2	0.002474852	1
PYCARD	16p11.2	cg12100791	7.95E-41	15	4.29E-10	1
CACNB2	10p12	cg19998294	1.63E-40	26	4.48E-06	1
IQCG	3q29	cg08035872	2.60E-40	9	0.048658453	1
PTPRE	10q26.2	cg00982799	3.35E-40	6	0.031352989	1
RPP38	10p13	cg04004904	3.72E-40	11	0.002343012	1
GPR75	2p16.2	cg11939825	6.21E-40	15	2.31E-09	1
ITGA6	2q31.1	cg24530074	6.79E-40	22	4.86E-06	1
CAMK2D	4q26	cg02379856	8.72E-40	14	6.42E-06	1
MAN2B1	19p13.13	cg09920427	1.06E-39	15	3.40E-08	1
APBB2	4p14-p13	cg24992745	1.08E-39	30	0.022819567	1
GPR107	9q34.11	cg14588406	1.16E-39	7	0.000738945	1
PMFBP1	16q22.2	cg05961145	1.30E-39	4	0.00947537	1
ABCA3	16p13.3	cg02331561	1.41E-39	5	4.32E-12	1
NELL2	12q12	cg19830000	1.46E-39	23	1.57E-07	1
MATR3	5q31.2	cg03931027	1.82E-39	18	2.71E-22	1
CYP2W1	7p22.3	cg25428297	2.18E-39	1	5.71E-07	1
CRK	17p13.3	cg09594075	2.21E-39	5	4.64E-07	1
LMNA	1q22	cg27182012	2.23E-39	28	2.07E-06	1
DGKZ	11p11.2	cg21770622	2.95E-39	34	0.044581912	1
PCDHGA10	5q31.3	cg12648074	3.97E-39	124	0.013509085	1
PCDHGA6	5q31	cg12648074	3.97E-39	211	0.002876698	1
PCDHGB1	5q31	cg12648074	3.97E-39	264	4.76E-10	1
PCDHGB6	5q31	cg12648074	3.97E-39	136	0.006860742	1
PCDHGB7	5q31.3	cg12648074	3.97E-39	109	8.81E-05	1
TANK	2q24.2	cg19914919	4.56E-39	7	6.60E-06	1
ANAPC2	9q34.3	cg27291231	4.59E-39	6	5.31E-08	1
RBP1	3q23	cg15229124	6.54E-39	19	8.96E-27	1
GRHL2	8q22.3	cg23973429	6.97E-39	2	3.80E-13	1
KCNC4	1p13.3	cg26189021	7.25E-39	12	0.000424349	1
PRG4	1q31.1	cg00066270	8.29E-39	4	2.27E-09	1
SYT11	1q22	cg17930201	1.12E-38	4	9.75E-08	1
FGFR2	10q26.13	cg18566515	1.31E-38	42	1.83E-20	1
EEF2	19p13.3	cg08844770	1.57E-38	12	1.79E-12	1
TTC26	7q34	cg25594681	2.12E-38	11	0.010212404	1
BACE1	11q23.3	cg11523350	4.00E-38	8	0.00063096	1
TP53INP1	8q22.1	cg08755736	4.19E-38	7	9.18E-22	1
FTO	16q12.2	cg12495954	5.00E-38	13	6.25E-11	1
ST6GALNAC4	9q34.11	cg14081251	6.06E-38	7	1.97E-25	1
ZEB1	10p11.22	cg03719128	6.28E-38	34	6.33E-11	1
ARHGAP11A	15q13.3	cg19554522	6.76E-38	3	2.49E-12	1
MPHOSPH10	2p13.3	cg18750833	7.27E-38	11	8.05E-07	1
UHRF1	19p13.3	cg07392101	7.58E-38	15	1.02E-14	1
ATP8A1	4p13	cg07557423	7.94E-38	11	1.27E-11	1
COL4A3BP	5q13.3	cg27282761	7.98E-38	13	0.003701134	1
PLAU	10q22.2	cg23837109	8.55E-38	11	1.35E-09	1
GOLM1	9q21.33	cg13850654	1.11E-37	5	1.06E-26	1
TBC1D2B	15q24.3-q25.1	cg17734273	1.11E-37	15	5.73E-06	1
LPP	3q27.3-q28	cg17809494	1.48E-37	30	1.85E-16	1
MCC	5q22.2	cg21081729	1.78E-37	40	7.26E-23	1
EHMT2	6p21.33	cg25644015	2.18E-37	89	0.000528278	1
SLC44A4	6p21.33	cg25644015	2.18E-37	20	2.89E-14	1
LYAR	4p16.3	cg10816700	2.25E-37	6	1.04E-05	1
EDNRA	4q31.22-q31.23	cg05102394	3.08E-37	7	1.91E-16	1
SCARA5	8p21.1	cg07634191	4.06E-37	2	1.02E-14	1
HDLBP	2q37.3	cg09564509	6.20E-37	37	7.11E-08	1
TAF6	7q22.1	cg09623771	7.18E-37	8	0.003152606	1
RFC3	13q13.2	cg02294249	8.70E-37	9	8.52E-06	1
NSDHL	Xq28	cg05074623	1.36E-36	6	8.09E-13	1
MCM3AP	21q22.3	cg11715092	1.72E-36	8	9.96E-10	1
TRIP13	5p15.33	cg21160852	1.76E-36	10	2.14E-24	1
MASP1	3q27.3	cg25513924	1.82E-36	11	4.56E-12	1
NTRK3	15q25.3	cg18055585	1.90E-36	29	1.87E-11	1
NAT10	11p13	cg24774154	2.16E-36	10	0.000112701	1
SH3BP2	4p16.3	cg01710886	2.19E-36	12	0.020371784	1
RAB34	17q11.2	cg03452174	2.81E-36	14	8.21E-17	1
ATG12	5q22.3	cg09523691	2.91E-36	7	3.27E-09	1
TMEM184A	7p22.3	cg00411097	3.13E-36	5	1.51E-27	1
MYOF	10q23.33	cg14428166	4.43E-36	17	2.09E-19	1
PLCB1	20p12.3	cg23797439	5.01E-36	5	6.88E-12	1
SLC7A8	14q11.2	cg21523574	5.53E-36	11	0.000363344	1
GNL1	6p21.33	cg02926965	6.53E-36	32	2.97E-06	1
TTC13	1q42.2	cg00018229	1.01E-35	8	1.34E-07	1
TCF12	15q21.3	cg25688583	1.40E-35	30	0.000533398	1
CCDC115	2q21.1	cg06115535	1.41E-35	14	3.17E-14	1
MECR	1p35.3	cg12802086	1.46E-35	8	0.003536443	1
PBX3	9q33.3	cg14136420	1.54E-35	14	7.14E-05	1
KRT23	17q21.2	cg21336116	1.79E-35	2	1.02E-11	1
ANXA6	5q33.1	cg21623671	1.94E-35	8	6.50E-23	1
ASCC3	6q16.3	cg03664139	2.16E-35	8	0.021912714	1
ENOPH1	4q21.22	cg13873733	2.17E-35	10	9.08E-08	1
FIBP	11q13.1	cg14783074	2.23E-35	7	0.00019806	1
ARHGEF2	1q22	cg12065285	2.28E-35	15	6.23E-09	1
PCSK6	15q26	cg02952451	2.54E-35	33	3.32E-30	1
ACLY	17q21.2	cg14583225	2.86E-35	11	8.50E-12	1
LILRB2	19q13.4	cg04742671	2.95E-35	5	0.040308124	1
DPP6	7q36.2	cg01921323	3.45E-35	76	6.68E-06	1
NAAA	4q21.1	cg01092528	4.19E-35	9	2.27E-08	1
KIF18A	11p14.1	cg10470873	4.76E-35	11	0.002796673	1
FLNC	7q32.1	cg25664034	6.63E-35	25	9.02E-17	1
NOTCH4	6p21.32	cg11753286	7.37E-35	29	0.000522244	1
MCM7	7q22.1	cg23860451	7.54E-35	27	1.72E-07	1
AGL	1p21.2	cg10772169	8.26E-35	11	6.62E-11	1
CD8A	2p11.2	cg13803976	8.53E-35	15	0.036121034	1
SLC6A6	3p25.1	cg08926287	8.77E-35	12	8.18E-06	1
SPARCL1	4q22.1	cg15552249	9.44E-35	3	3.10E-14	1
HIPK2	7q34	cg23646343	1.05E-34	32	5.21E-10	1
TMEM132A	11q12.2	cg07962043	1.11E-34	8	5.54E-30	1
TAF6L	11q12.3	cg14712784	1.15E-34	4	7.50E-08	1
TRAK1	3p22.1	cg01486558	1.20E-34	14	0.004677774	1
DNHD1	11p15.4	cg04292941	1.30E-34	12	0.000781359	1
PRDM2	1p36.21	cg03945895	1.41E-34	27	4.64E-05	1
AUTS2	7q11.22	cg10665616	2.94E-34	57	0.009926087	1
ESRP1	8q22.1	cg18565355	3.89E-34	12	7.89E-19	1
MAST4	5q12.3	cg06045225	4.14E-34	43	4.81E-11	1
EIF2AK1	7p22.1	cg24533720	4.62E-34	12	1.47E-20	1
MYBPC1	12q23.2	cg23891273	4.69E-34	9	0.020070664	1
FAM135A	6q13	cg25136961	6.25E-34	13	0.023103749	1
SYTL2	11q14.1	cg09855212	6.73E-34	10	0.008594246	1
GHRHR	7p14.3	cg11828203	7.90E-34	5	1.41E-09	1
CD82	11p11.2	cg01889574	9.01E-34	14	6.18E-12	1
SLC2A9	4p16.1	cg14959260	1.22E-33	14	3.06E-34	1
TBC1D1	4p14	cg01043831	1.49E-33	4	2.69E-19	1
NLE1	17q12	cg26217633	1.56E-33	4	3.78E-16	1
KIF14	1q32.1	cg23915111	1.60E-33	1	6.07E-22	1
ERLEC1	2p16.2	cg14669921	1.70E-33	8	1.46E-05	1
IL1RL1	2q12.1	cg19795292	1.85E-33	4	2.35E-08	1
MSN	Xq12	cg22222592	1.91E-33	2	5.46E-11	1
TBX15	1p12	cg10703826	3.52E-33	4	0.000414345	1
ACSS3	12q21.31	cg13273396	3.73E-33	3	1.51E-20	1
NLRP12	19q13.42	cg00420742	3.75E-33	1	1.06E-14	1
KLK3	19q13.33	cg17687962	4.00E-33	5	1.64E-09	1
DUSP4	8p12	cg24420395	4.45E-33	8	8.76E-06	1
SEZ6L2	16p11.2	cg27267227	4.52E-33	15	0.00023617	1
WDR13	Xp11.23	cg21910711	4.60E-33	10	0.000167716	1
KCNQ5	6q13	cg13209822	5.00E-33	27	1.80E-18	1
STRN3	14q12	cg09528111	5.00E-33	19	0.034624695	1
TCF4	18q21.2	cg00657460	5.45E-33	11	1.35E-07	1
SNX18	5q11.2	cg07249919	7.62E-33	10	5.37E-06	1
NEDD4	15q21.3	cg05129572	9.62E-33	5	7.04E-06	1
BCL11B	14q32.2	cg04162647	1.06E-32	41	0.006696253	1
FHOD1	16q22.1	cg11530914	1.06E-32	7	6.34E-07	1
SLC9A5	16q22.1	cg11530914	1.06E-32	5	7.34E-05	1
EPHA10	1p34.3	cg01967642	1.07E-32	15	3.32E-44	1
SIRT7	17q25.3	cg20687553	1.26E-32	6	6.79E-06	1
GYPC	2q14.3	cg11611448	1.78E-32	8	2.07E-11	1
MMP16	8q21.3	cg11630103	1.86E-32	19	1.51E-06	1
IGF2BP2	3q27.2	cg12781915	1.90E-32	18	2.46E-08	1
PHC2	1p35.1	cg21416692	2.12E-32	11	0.027337965	1
CA12	15q22.2	cg04192393	2.24E-32	10	6.58E-18	1
SUPT6H	17q11.2	cg22463517	2.32E-32	10	0.025626836	1
C9orf139	9q34.3	cg13806966	2.55E-32	10	0.00222615	1
BRCA1	17q21.31	cg19531713	2.65E-32	25	0.015169317	1
LTBP1	2p22.3	cg08818866	2.66E-32	16	0.001416893	1
ITGA2	5q11.2	cg15676241	2.67E-32	2	1.79E-18	1
ENOX1	13q14.11	cg24658360	3.16E-32	21	7.18E-07	1
PARN	16p13.12	cg03628000	3.19E-32	14	0.000203399	1
SGSH	17q25.3	cg25561754	3.51E-32	6	7.71E-09	1
SLC22A17	14q11.2	cg14920289	3.54E-32	12	3.16E-17	1
MKRN1	7q34	cg05782078	3.77E-32	5	3.98E-06	1
MMRN2	10q23.2	cg23315423	3.86E-32	9	0.001787442	1
GRIN1	9q34.3	cg14090916	4.39E-32	25	4.21E-09	1
SF3B1	2q33.1	cg18854872	5.54E-32	8	0.024395066	1
LEF1	4q25	cg16642281	5.97E-32	13	0.000457219	1
SLC22A10	11q12.3	cg01306183	6.12E-32	2	1.01E-09	1
DNASE2B	1p31.1-p22.3	cg24868292	6.38E-32	3	3.55E-10	1
BANP	16q24.2	cg01325188	7.10E-32	82	0.001859237	1
CTNND2	5p15.2	cg25302419	7.70E-32	3	1.09E-24	1
ZDHHC14	6q25.3	cg01112643	7.83E-32	39	0.00250562	1
PCDH1	5q31.3	cg08971595	9.15E-32	11	0.001969379	1
KRT18	12q13.13	cg04799958	1.69E-31	11	2.79E-08	1
NTM	11q25	cg14778531	2.03E-31	68	3.22E-07	1
TRPV6	7q34	cg06429466	2.10E-31	2	5.72E-08	1
SGSM1	22q11.23	cg01081083	2.18E-31	5	1.77E-05	1
SUMF2	7p11.2	cg19956914	2.59E-31	11	8.11E-05	1
EPHB2	1p36.12	cg02974898	2.72E-31	23	0.002446641	1
MAPKAPK2	1q32.1	cg06650246	2.75E-31	14	0.036553105	1
EGFLAM	5p13.2-p13.1	cg25625968	3.25E-31	13	4.05E-08	1
KCNAB1	3q25.31	cg24926465	3.30E-31	19	2.33E-19	1
PPP3CA	4q24	cg13993764	3.46E-31	22	3.07E-12	1
AKAP12	6q25.1	cg13500720	4.44E-31	16	2.93E-05	1
CHTF18	16p13.3	cg12689475	6.22E-31	8	1.75E-22	1
TBCK	4q24	cg09560658	6.94E-31	11	0.002789026	1
SLC16A3	17q25.3	cg14654468	8.52E-31	29	2.03E-05	1
PACS2	14q32.33	cg16162970	1.32E-30	55	0.009849504	1
BDNF	11p14.1	cg05189570	1.36E-30	39	2.32E-13	1
GCC2	2q12.3	cg12287813	1.45E-30	5	0.030050544	1
SNX19	11q24.3-q25	cg02264943	1.74E-30	2	0.025825889	1
LRRC17	7q22.1	cg19561297	1.93E-30	13	1.76E-18	1
SSX2IP	1p22.3	cg04132851	2.03E-30	12	4.50E-15	1
ACCS	11p11.2	cg18265608	2.37E-30	8	0.000426352	1
SORBS1	10q24.1	cg18318006	2.56E-30	21	9.86E-18	1
LOX	5q23.1	cg03619973	2.88E-30	3	0.000237102	1
SCARB1	12q24.31	cg13075279	3.44E-30	16	1.47E-18	1
GPR155	2q31.1	cg26462055	3.49E-30	13	6.85E-05	1
PSAT1	9q21.2	cg15289658	4.02E-30	1	3.87E-08	1
IVD	15q15.1	cg08129084	4.68E-30	2	0.019466246	1
ATXN1	6p22.3	cg00151370	4.86E-30	35	0.000715378	1
NOS3	7q36.1	cg25025646	5.96E-30	9	0.000950969	1
RBMX	Xq26.3	cg00940232	6.06E-30	9	2.73E-06	1
CTAGE5	14q21.1	cg13277939	6.72E-30	7	0.015550531	1
FXR2	17p13.1	cg01807919	7.23E-30	10	0.000965191	1
NDC80	18p11.32	cg14868726	7.69E-30	11	4.64E-06	1
TSGA10	2q11.2	cg27524361	8.20E-30	15	1.13E-11	1
BUB1	2q13	cg23465967	8.66E-30	2	4.00E-19	1
SLC34A2	4p15.2	cg27513574	9.47E-30	1	0.000536518	1
CDYL	6p25.1	cg08249424	9.85E-30	29	0.011623889	1
HRASLS5	11q12.3	cg02399524	1.17E-29	11	6.78E-27	1
ZNF286A	17p12	cg12232866	1.30E-29	6	0.000117247	1
AOC3	17q21.31	cg21602160	1.33E-29	4	2.73E-12	1
SSH1	12q24.11	cg19256314	1.43E-29	24	2.74E-06	1
RTKN	2p13.1	cg22052672	1.44E-29	10	0.000286364	1
TTC4	1p32.3	cg01736252	1.45E-29	1	0.028892035	1
CKMT2	5q14.1	cg07727547	1.63E-29	11	2.29E-16	1
HNRNPF	10q11.21	cg08343600	1.73E-29	29	6.77E-16	1
B3GAT1	11q25	cg22777979	1.80E-29	15	4.02E-12	1
LRRC14	8q24.3	cg01978246	1.84E-29	11	0.015983129	1
ABHD2	15q26.1	cg10173620	1.89E-29	13	1.02E-09	1
DUOX1	15q21.1	cg07320850	1.89E-29	23	1.51E-24	1
BBS12	4q27	cg17338352	2.03E-29	5	0.004472573	1
DLG2	11q14.1	cg08432013	2.04E-29	48	0.005056535	1
NTRK1	1q23.1	cg11793699	2.29E-29	32	2.53E-09	1
CDC27	17q21.32	cg10910775	2.51E-29	5	0.009530353	1
DMXL2	15q21.2	cg08986416	2.83E-29	1	0.000156615	1
SGSM2	17p13.3	cg15344021	3.11E-29	14	0.04562448	1
FBXO21	12q24.22	cg26376280	3.75E-29	11	0.002558673	1
SUSD4	1q41	cg08892600	3.77E-29	14	3.30E-10	1
NVL	1q42.11	cg25882709	5.56E-29	11	5.53E-08	1
DOPEY1	6q14.1	cg13674558	5.72E-29	2	2.20E-08	1
SORCS1	10q25.1	cg12848417	5.87E-29	16	1.60E-08	1
CHFR	12q24.33	cg24532476	6.14E-29	38	3.70E-10	1
FCGRT	19q13.33	cg18081863	6.26E-29	8	1.17E-11	1
SRPX	Xp11.4	cg17407511	6.98E-29	10	6.94E-16	1
CLDN12	7q21.13	cg06845991	7.03E-29	1	0.000641846	1
CYP27A1	2q35	cg20601919	7.21E-29	3	4.90E-19	1
RAP1GAP2	17p13.3	cg16807061	8.85E-29	31	1.06E-10	1
MAP7D2	Xp22.12	cg06016684	9.80E-29	11	0.000901232	1
PRX	19q13.2	cg00478479	9.92E-29	10	5.87E-07	1
BOLA3	2p13.1	cg04542030	9.98E-29	9	0.004935637	1
BPHL	6p25.2	cg00266592	1.00E-28	9	7.66E-11	1
ZNF836	19q13.33	cg18678067	1.13E-28	1	0.033559432	1
TBCD	17q25.3	cg00492269	1.25E-28	17	1.15E-09	1
TJP1	15q13.1	cg12430467	1.44E-28	13	0.000951745	1
RAB24	5q35.3	cg08293303	2.15E-28	7	2.09E-08	1
EVC2	4p16.2	cg06426416	2.30E-28	25	1.86E-15	1
DDO	6q21	cg13266496	2.60E-28	7	2.64E-16	1
WNK3	Xp11.22	cg02896496	2.66E-28	6	0.017763221	1
LRRFIP2	3p22.2	cg15934958	2.86E-28	10	0.023662975	1
ITPR1	3p26.1	cg10901633	3.02E-28	21	1.32E-11	1
CREB3	9p13.3	cg00910297	3.71E-28	6	8.63E-05	1
MPRIP	17p11.2	cg16455894	3.72E-28	24	2.87E-09	1
C9orf85	9q21.13	cg00034039	3.87E-28	4	2.87E-05	1
MTHFR	1p36.22	cg14472778	4.02E-28	10	8.21E-10	1
HNRNPD	4q21.22	cg20118957	4.39E-28	4	2.88E-05	1
GALNT10	5q33.2	cg16226669	4.47E-28	5	1.68E-08	1
APBA2	15q13.1	cg08438435	4.48E-28	23	2.54E-15	1
SERPING1	11q12.1	cg12783776	6.89E-28	10	2.62E-07	1
ADAMTS2	5q35.3	cg01274233	7.06E-28	68	6.22E-08	1
INPP5E	9q34.3	cg14215689	7.13E-28	1	0.00938857	1
TACR1	2p12	cg04582974	7.32E-28	12	0.032751589	1
ZNF365	10q21.2	cg20180513	9.18E-28	17	0.000494418	1
DIO1	1p32.3	cg20932440	9.50E-28	4	3.97E-06	1
BTBD7	14q32.12	cg10213488	1.17E-27	10	0.000131428	1
KIAA1549	7q34	cg03684886	1.35E-27	17	0.015698211	1
FLNA	Xq28	cg16742675	1.36E-27	17	2.88E-17	1
TCF19	6p21.33	cg22150763	1.40E-27	36	0.005001549	1
BTG3	21q21.1	cg03232933	1.52E-27	12	2.14E-14	1
TRPV4	12q24.11	cg17183905	1.74E-27	13	4.39E-06	1
TAGAP	6q25.3	cg07516148	1.84E-27	8	0.003519703	1
EIF2B1	12q24.31	cg02976109	1.85E-27	9	0.002530647	1
NPHP1	2q13	cg22304555	2.11E-27	6	0.017560673	1
TBC1D22B	6p21.2	cg12118863	2.32E-27	7	6.02E-05	1
GNAZ	22q11.22-q11.23	cg18412730	2.51E-27	8	4.35E-29	1
ZFYVE16	5q14.1	cg06815614	3.47E-27	14	0.003011126	1
B3GALT4	6p21.32	cg09730719	3.86E-27	8	1.18E-10	1
ALOX12B	17p13.1	cg05952715	4.01E-27	1	0.042339947	1
INTS9	8p21.1	cg04041942	4.46E-27	13	0.000533398	1
ERBB3	12q13.2	cg10056728	4.59E-27	10	1.13E-12	1
C19orf24	19p13.3	cg13795840	4.65E-27	2	0.000510588	1
ANK2	4q25-q26	cg16931969	4.77E-27	31	4.78E-15	1
SLC35C2	20q13.12	cg21516291	5.16E-27	5	2.20E-08	1
TANC1	2q24.2	cg01754028	5.36E-27	20	0.000282494	1
SLC43A3	11q12.1	cg07067982	5.55E-27	8	0.000639218	1
SLC4A8	12q13.13	cg08759770	7.83E-27	11	0.023338794	1
DCN	12q21.33	cg02442619	8.41E-27	7	3.69E-09	1
CD34	1q32.2	cg03990033	9.46E-27	13	0.00232694	1
MRVI1	11p15.4	cg06595154	1.08E-26	21	1.10E-15	1
APLF	2p13.3	cg12924588	1.15E-26	7	1.39E-11	1
POLR1B	2q14.1	cg25123308	1.19E-26	5	3.63E-09	1
QKI	6q26	cg06844545	1.29E-26	17	5.37E-05	1
EARS2	16p12.2	cg09977031	1.40E-26	11	4.51E-10	1
SPTBN1	2p16.2	cg00883689	1.41E-26	27	2.72E-08	1
ANAPC5	12q24.31	cg02328403	1.46E-26	8	1.16E-13	1
NFYC	1p34.2	cg12421282	1.46E-26	14	0.000278606	1
SMARCAL1	2q35	cg18750819	1.59E-26	10	0.009873267	1
FAM122A	9q21.11	cg13544184	1.65E-26	4	7.60E-08	1
TNNI2	11p15.5	cg20371378	1.80E-26	15	0.003396086	1
FZD7	2q33.1	cg03345454	1.95E-26	4	1.15E-14	1
TRPM3	9q21.12-q21.13	cg21251785	1.97E-26	6	3.87E-16	1
RUSC1	1q22	cg19516515	2.08E-26	23	8.99E-15	1
FRMPD1	9p13.2	cg17228093	2.66E-26	1	0.017316731	1
TUBGCP6	22q13.33	cg01215339	2.85E-26	3	6.48E-05	1
WWC2	4q35.1	cg13423172	3.47E-26	8	3.05E-05	1
NR2F1	5q15	cg26937148	3.83E-26	4	0.000931312	1
GNB1L	22q11.21	cg26646411	3.97E-26	7	0.0033086	1
SHISA4	1q32.1	cg06775570	4.06E-26	6	0.000555107	1
ACP1	2p25.3	cg00431236	4.20E-26	12	2.63E-06	1
TSPAN9	12p13.33-p13.32	cg09313745	4.37E-26	30	0.016703573	1
DSC3	18q12.1	cg20029745	4.57E-26	20	3.73E-10	1
TAF2	8q24.12	cg21659575	4.67E-26	3	0.021446096	1
FUT2	19q13.33	cg16867584	5.03E-26	8	1.85E-11	1
CSDE1	1p13.2	cg24141198	5.21E-26	11	8.49E-07	1
DPH2	1p34.1	cg04099264	5.86E-26	9	1.75E-18	1
KIF20A	5q31.2	cg07632946	7.05E-26	14	1.28E-24	1
AOC2	17q21.31	cg08783253	7.97E-26	5	3.25E-07	1
ZSWIM3	20q13.12	cg05202720	8.29E-26	8	0.000118448	1
IL1B	2q14.1	cg20157753	8.35E-26	1	0.009455053	1
LRRC43	12q24.31	cg09213964	8.36E-26	18	1.69E-07	1
DNAJC2	7q22.1	cg11033709	8.71E-26	9	2.31E-09	1
PRDM8	4q21.21	cg02732915	8.88E-26	19	2.15E-18	1
ZNF319	16q21	cg07113322	9.91E-26	7	0.000379525	1
ZMIZ2	7p13	cg05141341	1.17E-25	6	4.07E-11	1
CD200R1	3q13.2	cg17069590	1.25E-25	6	0.037967129	1
CAPZA1	1p13.2	cg00065071	1.36E-25	9	0.004468205	1
PEG10	7q21.3	cg15696408	1.64E-25	80	4.75E-12	1
CEP55	10q23.33	cg09145139	2.32E-25	13	1.39E-20	1
SLC25A13	7q21.3	cg07997634	2.37E-25	17	5.65E-05	1
ANKMY2	7p21.1	cg00884529	2.40E-25	11	3.32E-22	1
STS	Xp22.31	cg01887803	2.48E-25	2	4.25E-05	1
TBC1D7	6p24.1	cg22192069	2.69E-25	9	5.53E-05	1
C1orf43	1q21.3	cg18262993	2.71E-25	11	8.65E-09	1
WDR3	1p12	cg04500239	2.89E-25	11	2.68E-08	1
DSTN	20p12.1	cg22276571	3.09E-25	12	9.36E-22	1
ADCY6	12q13.12	cg26266429	3.16E-25	5	2.99E-15	1
DNM1L	12p11.21	cg07687610	3.19E-25	8	0.001780627	1
COPZ2	17q21.32	cg24389730	3.25E-25	7	8.58E-16	1
PAK1	11q13.5-q14.1	cg15003737	3.35E-25	14	1.50E-08	1
PFKM	12q13.11	cg09525994	3.37E-25	17	0.032965265	1
ITGA1	5q11.2	cg26924465	3.53E-25	18	1.82E-10	1
CPT1C	19q13.33	cg21604803	3.79E-25	8	4.79E-05	1
CCDC136	7q32.1	cg03489382	3.87E-25	3	1.96E-13	1
SERINC3	20q13.12	cg13933409	4.04E-25	6	0.002983455	1
ACADSB	10q26.13	cg17834180	4.24E-25	6	0.003506796	1
DMAP1	1p34.1	cg21437596	4.57E-25	10	0.001706886	1
CCDC8	19q13.32	cg15984661	4.77E-25	3	3.04E-21	1
NIT1	1q23.3	cg17827632	4.90E-25	11	0.000249993	1
STRA6	15q24.1	cg01332054	4.92E-25	17	0.016960525	1
MCOLN1	19p13.2	cg06586599	5.02E-25	4	0.00442874	1
MLC1	22q13.33	cg11674130	5.80E-25	15	6.67E-11	1
HSPA1L	6p21.33	cg19850535	5.86E-25	5	4.23E-07	1
LAMA2	6q22.33	cg27120934	6.22E-25	25	0.002565682	1
HDAC9	7p21.1	cg16925459	6.73E-25	15	0.024815224	1
PLAT	8p11.21	cg12091331	7.51E-25	11	0.003378795	1
PSRC1	1p13.3	cg20569855	7.72E-25	5	0.009599164	1
SLC39A14	8p21.3	cg02479022	7.95E-25	18	5.43E-05	1
MCM10	10p13	cg12241367	8.27E-25	8	5.19E-13	1
EPN1	19q13.42	cg19437852	8.90E-25	8	4.60E-05	1
PLXNB3	Xq28	cg19406003	9.55E-25	12	9.66E-17	1
LRP10	14q11.2	cg25412384	9.62E-25	4	0.007160146	1
PIBF1	13q21.33-q22.1	cg26597500	1.02E-24	11	9.08E-07	1
SEC14L1	17q25.2-q25.3	cg13868393	1.08E-24	22	0.040990564	1
APLP2	11q24.3	cg01738638	1.15E-24	12	0.003299524	1
SF1	11q13.1	cg06832820	1.63E-24	8	0.004565665	1
KBTBD3	11q22.3	cg24931592	1.81E-24	20	1.63E-06	1
CCDC40	17q25.3	cg04040925	1.95E-24	9	6.37E-21	1
PDGFD	11q22.3	cg02175321	2.09E-24	31	1.22E-17	1
MIPEP	13q12.12	cg11549848	2.34E-24	9	0.001364961	1
SH3TC2	5q32	cg01965939	2.75E-24	1	0.021719548	1
SORCS2	4p16.1	cg03194122	2.81E-24	9	1.16E-09	1
SGCD	5q33.2-q33.3	cg26267483	3.32E-24	17	0.000692139	1
SMAD9	13q13.3	cg03283486	3.35E-24	13	1.45E-06	1
EPB41L1	20q11.23	cg25015662	3.91E-24	3	8.43E-19	1
U2AF1	21q22.3	cg03307717	4.31E-24	13	0.00958303	1
TNFRSF18	1p36.33	cg00086243	4.56E-24	9	1.54E-05	1
TBX5	12q24.21	cg25556579	4.59E-24	40	1.49E-05	1
PIP5KL1	9q34.11	cg04457423	5.32E-24	6	1.60E-10	1
MCTP1	5q15	cg19511748	6.59E-24	3	6.01E-06	1
SCUBE2	11p15.4	cg20930815	6.83E-24	11	0.015490277	1
ZNF721	4p16.3	cg05856015	6.86E-24	13	1.34E-15	1
CROT	7q21.12	cg04962738	7.09E-24	4	6.60E-08	1
FAM83G	17p11.2	cg11281396	7.99E-24	9	0.029767635	1
PPP2R1B	11q23.1	cg14640751	9.19E-24	8	6.11E-09	1
SUOX	12q13.2	cg03532253	1.12E-23	6	0.025222363	1
INPP5B	1p34.3	cg10784030	1.18E-23	3	3.41E-13	1
SHE	1q21.3	cg02457680	1.29E-23	11	9.71E-06	1
EPB41L2	6q23.1-q23.2	cg27355739	1.73E-23	22	4.98E-08	1
LIFR	5p13.1	cg06182018	1.92E-23	7	0.027865783	1
AADAT	4q33	cg02602915	2.27E-23	8	7.32E-10	1
HHAT	1q32.2	cg25734421	2.51E-23	12	1.46E-10	1
DDX56	7p13	cg26815802	2.68E-23	1	7.77E-07	1
PTPN3	9q31	cg13715502	2.72E-23	3	0.002076893	1
SLC37A4	11q23.3	cg12636538	3.20E-23	13	6.13E-09	1
CD40	20q13.12	cg07222575	3.30E-23	15	8.48E-19	1
PLEKHA8	7p14.3	cg18449345	3.50E-23	1	0.000599295	1
ZNF143	11p15.4	cg14037413	3.53E-23	1	0.001274095	1
TRMT1	19p13.13	cg07598522	3.69E-23	10	2.20E-08	1
PFDN5	12q13.13	cg20408175	4.97E-23	11	0.005513218	1
ADAMTS14	10q22.1	cg25315400	5.81E-23	9	0.028215846	1
TEK	9p21.2	cg04995717	5.96E-23	2	0.002231706	1
ITGA3	17q21.33	cg26184501	6.49E-23	8	7.09E-17	1
RNF31	14q12	cg05341425	8.01E-23	14	0.010795242	1
AJAP1	1p36.32	cg04292104	8.09E-23	39	7.76E-08	1
THY1	11q23.3	cg16566400	9.79E-23	3	0.018304754	1
NUMA1	11q13.4	cg06854487	1.04E-22	12	4.83E-10	1
CES1	16q12.2	cg03993839	1.09E-22	6	6.84E-14	1
RGL1	1q25.3	cg19264170	1.15E-22	16	1.51E-11	1
CSGALNACT1	8p21.3	cg05800416	1.17E-22	27	0.001992766	1
PYROXD2	10q24.2	cg10581650	1.19E-22	3	0.001103751	1
PPM1G	2p23.3	cg15661865	1.89E-22	15	2.99E-08	1
PSMG3	7p22.3	cg03862760	1.91E-22	10	5.59E-06	1
USP48	1p36.12	cg02108176	2.15E-22	7	0.019606058	1
VAPA	18p11.22	cg09172817	2.17E-22	14	2.08E-05	1
ABCG1	21q22.3	cg20214535	2.18E-22	12	6.79E-15	1
NCAM1	11q23.2	cg02323699	2.22E-22	17	1.19E-18	1
CACYBP	1q25.1	cg00820581	2.36E-22	10	0.038265068	1
HYAL1	3p21.31	cg12930727	2.39E-22	4	5.02E-07	1
ARHGEF10L	1p36.13	cg10543503	2.44E-22	23	2.02E-13	1
RNF113A	Xq24	cg18122289	2.54E-22	10	0.034358706	1
NELL1	11p15.1	cg27258696	2.63E-22	28	0.00039908	1
ABCC3	17q21.33	cg01054938	3.05E-22	13	3.03E-06	1
GTSE1	22q13.31	cg01773692	3.24E-22	12	5.15E-32	1
HAUS4	14q11.2	cg10979020	3.33E-22	3	1.21E-08	1
NDUFS2	1q23.3	cg16275967	3.37E-22	17	0.011977938	1
IQGAP2	5q13.3	cg22828110	4.14E-22	5	0.019964176	1
BEST1	11q12.3	cg20119487	4.85E-22	9	7.11E-10	1
ELOVL6	4q25	cg26675129	5.10E-22	8	0.004681332	1
NUFIP1	13q14.12	cg18830978	6.69E-22	8	0.005558292	1
BMP4	14q22.2	cg20297199	7.42E-22	20	5.92E-07	1
EXOSC5	19q13.2	cg21675770	7.70E-22	7	3.19E-06	1
STOX1	10q22.1	cg00377915	9.38E-22	5	0.006201323	1
KLHL5	4p14	cg04747180	9.59E-22	10	4.19E-13	1
HIRIP3	16p11.2	cg10497918	1.18E-21	9	3.03E-07	1
MEX3B	15q25.2	cg08703950	1.23E-21	1	0.002119143	1
PLB1	2p23.2	cg10823785	1.25E-21	14	0.000219837	1
PTN	7q33	cg22979093	1.27E-21	5	4.83E-08	1
SURF4	9q34.2	cg14476756	1.30E-21	5	0.000637114	1
ABCC4	13q32.1	cg15396799	1.44E-21	11	7.39E-23	1
RAC3	17q25.3	cg08170637	1.50E-21	2	7.88E-16	1
DPP3	11q13.2	cg06434874	1.53E-21	6	7.05E-10	1
HSPA5	9q33.3	cg14190817	1.53E-21	1	0.026061817	1
CCDC39	3q26.33	cg21733911	1.56E-21	1	1.14E-05	1
SERPINB5	18q21.33	cg08411049	2.05E-21	2	3.27E-14	1
SLC25A21	14q13.3	cg07120097	2.15E-21	15	0.000872437	1
PKP2	12p11.21	cg03762760	2.50E-21	7	1.46E-06	1
XPO5	6p21.1	cg16697775	3.16E-21	6	4.08E-12	1
PIK3C3	18q12.3	cg19762644	3.18E-21	1	2.83E-08	1
CUTC	10q24.2	cg17885402	3.90E-21	8	1.02E-05	1
STK24	13q32.2	cg11944797	4.75E-21	24	3.02E-05	1
FAM181B	11q14.1	cg13806741	5.16E-21	1	7.00E-14	1
CACNB1	17q12	cg27456951	5.22E-21	3	8.79E-07	1
MRTO4	1p36.13	cg00894870	5.22E-21	11	2.76E-06	1
API5	11p12	cg04995826	5.62E-21	8	0.000546834	1
THOC5	22q12.2	cg01209278	5.70E-21	5	0.043654725	1
PICK1	22q13.1	cg14938844	6.03E-21	8	0.011361339	1
RSPRY1	16q13	cg07609391	6.14E-21	10	0.006902742	1
ATP2C1	3q22.1	cg18070470	6.89E-21	10	2.52E-11	1
KLHL13	Xq24	cg20786418	6.90E-21	11	6.94E-18	1
OPA1	3q29	cg18062138	7.80E-21	18	7.71E-06	1
DNAJB11	3q27.3	cg00838250	7.81E-21	5	5.35E-07	1
KHNYN	14q12	cg10759590	8.13E-21	7	0.00696336	1
RPRD1B	20q11.23	cg03792653	8.15E-21	5	2.09E-06	1
GAL3ST3	11q13.1	cg15916004	8.35E-21	3	2.05E-07	1
WSB1	17q11.1	cg07487925	9.81E-21	8	5.56E-05	1
PGM3	6q14.1	cg09658987	1.02E-20	10	0.01506532	1
RWDD2A	6q14.1	cg09658987	1.02E-20	10	3.25E-05	1
ENAH	1q42.12	cg00164458	1.13E-20	10	1.38E-10	1
C21orf62	21q22.11	cg03803086	1.17E-20	5	1.10E-14	1
PRPH2	6p21.1	cg17859772	1.26E-20	2	2.50E-17	1
RNF213	17q25.3	cg04499792	1.55E-20	28	0.003209814	1
ARHGAP5	14q12	cg20550520	1.89E-20	7	0.001279268	1
HERPUD1	16q13	cg05062620	1.89E-20	6	0.000102028	1
MTIF2	2p16.1	cg27478579	1.92E-20	8	0.008550238	1
TNFRSF10B	8p21.3	cg26918957	2.01E-20	9	0.004358091	1
WDR90	16p13.3	cg01120509	2.11E-20	7	3.06E-16	1
PIK3R5	17p13.1	cg05244974	2.12E-20	13	0.000104262	1
MAGI2	7q21.11	cg11407989	2.21E-20	4	9.36E-18	1
NR4A3	9q22	cg13480493	2.25E-20	15	1.47E-06	1
TF	3q22.1	cg24879335	2.76E-20	1	0.001508601	1
SLC6A15	12q21.31	cg07811110	2.77E-20	21	0.028573633	1
FBXO5	6q25.2	cg22417733	2.93E-20	8	2.58E-06	1
LRRN3	7q31.1	cg09837977	4.75E-20	4	5.53E-20	1
RNF8	6p21.2	cg20974482	4.78E-20	10	0.000378568	1
ZNF142	2q35	cg04104609	5.00E-20	4	1.23E-05	1
ANTXR2	4q21.21	cg03358982	5.31E-20	8	6.24E-09	1
GBP2	1p22.2	cg13629753	5.44E-20	1	1.53E-09	1
OGT	Xq13.1	cg12054566	6.12E-20	7	6.97E-19	1
CPEB1	15q25.2	cg01776825	7.39E-20	12	8.09E-19	1
TBX1	22q11.21	cg24753662	7.76E-20	26	4.61E-08	1
CARS	11p15.4	cg14312661	8.29E-20	16	0.028098475	1
MDFIC	7q31.1-q31.2	cg10436410	8.55E-20	9	5.77E-17	1
DHX40	17q23.1	cg27611412	9.22E-20	8	0.015497184	1
PDLIM5	4q22.3	cg09885664	9.66E-20	18	2.99E-20	1
ATXN7	3p14.1	cg18411108	9.70E-20	23	0.001085277	1
ILF3	19p13.2	cg02948468	1.03E-19	20	5.48E-13	1
PABPC4	1p34.3	cg01858866	1.03E-19	8	8.76E-09	1
GTDC1	2q22.3	cg14691499	1.18E-19	12	0.000627345	1
CACNA2D4	12p13.33	cg04980928	1.45E-19	12	1.51E-05	1
MICAL3	22q11.21	cg11945372	1.45E-19	25	0.006843173	1
ADNP	20q13.13	cg13940160	1.56E-19	10	0.000235403	1
ABCD3	1p21.3	cg17906523	2.10E-19	8	5.26E-13	1
ARHGAP25	2p13.3	cg25754195	2.11E-19	18	0.000404672	1
PRKAR1A	17q24.2	cg07425204	2.11E-19	3	3.42E-08	1
SCYL1	11q13.1	cg22417398	2.84E-19	5	0.000140463	1
GGN	19q13.2	cg26853640	2.93E-19	3	0.016550984	1
CES2	16q22.1	cg01328416	3.19E-19	10	4.44E-08	1
UBE2D3	4q24	cg03648631	3.61E-19	24	0.046935443	1
DNAH10	12q24.31	cg01240444	3.63E-19	1	0.000121786	1
NR3C2	4q31	cg13996731	3.86E-19	12	1.60E-14	1
HSPH1	13q12.3	cg06901392	5.53E-19	2	0.000967873	1
ACSM3	16p12.3	cg00394823	7.03E-19	4	0.005357131	1
ZNF678	1q42.13	cg21580998	7.36E-19	11	0.000101387	1
ADAM28	8p21.2	cg22915945	7.37E-19	4	3.13E-06	1
C12orf57	12p13.31	cg22335340	9.63E-19	2	0.016306291	1
TTC39B	9p22.3	cg14520573	9.80E-19	5	0.000614502	1
HIST1H2AG	6p22.1	cg26027780	9.89E-19	5	0.003124543	1
TYW3	1p31.1	cg17719053	1.03E-18	8	5.92E-05	1
RAPGEF2	4q32.1	cg04399899	1.07E-18	1	0.026163618	1
SLC8A1	2p22.1	cg25073563	1.09E-18	15	2.32E-16	1
PLEKHA5	12p12.3	cg11802843	1.12E-18	16	0.000530192	1
NTN5	19q13.33	cg05231480	1.16E-18	6	0.023845178	1
CSF3	17q21.1	cg23207054	1.54E-18	6	5.13E-06	1
GRM2	3p21.2	cg07114886	1.58E-18	15	4.66E-05	1
JAG2	14q32.33	cg06801852	1.70E-18	17	0.000456777	1
GPATCH2	1q41	cg03511754	1.80E-18	5	0.014613156	1
PNKD	2q35	cg13835894	1.86E-18	21	0.000768384	1
SRP54	14q13.2	cg25077389	1.88E-18	12	0.000302749	1
CFL1	11q13.1	cg09539256	1.90E-18	8	0.000584601	1
MUS81	11q13	cg09539256	1.90E-18	6	0.035201661	1
IRGQ	19q13.31	cg13331136	2.02E-18	10	6.20E-07	1
GBGT1	9q34.2	cg24340029	2.26E-18	2	0.000169948	1
SLC27A5	19q13.43	cg19469742	2.40E-18	1	0.001491582	1
TSHZ2	20q13.2	cg00417421	2.47E-18	3	1.20E-09	1
LILRB3	19q13.42	cg15627251	2.60E-18	3	7.15E-05	1
ATN1	12p13.31	cg10201141	2.85E-18	11	0.00183817	1
SDC1	2p24.1	cg15339720	2.88E-18	15	4.69E-07	1
THBS3	1q22	cg11211259	2.98E-18	5	2.06E-09	1
IRX3	16q12.2	cg17745122	3.02E-18	1	9.23E-06	1
DDX41	5q35.3	cg04067506	3.64E-18	2	0.000506455	1
GLUL	1q25.3	cg26430597	3.79E-18	9	1.29E-11	1
C15orf56	15q15.1	cg06084073	4.00E-18	6	7.19E-06	1
DLG5	10q22.3	cg27586487	4.21E-18	6	0.010182334	1
WDR73	15q25.2	cg24134342	4.58E-18	1	0.02158203	1
TRIM35	8p21.2	cg23725592	4.73E-18	8	3.39E-15	1
XRCC4	5q14.2	cg08769852	4.96E-18	15	0.001085122	1
SYCP2L	6p24.2	cg26237681	5.01E-18	1	0.02178328	1
FER1L5	2q11.2	cg14163484	5.29E-18	7	4.48E-08	1
PYGL	14q22.1	cg18125479	5.44E-18	4	1.64E-09	1
PSD4	2q14.1	cg00499539	5.55E-18	10	1.42E-10	1
LAMA4	6q21	cg05512869	7.25E-18	10	4.23E-08	1
PPEF1	Xp22.13	cg18811184	7.34E-18	2	6.07E-07	1
DPY19L2P2	7q22.1	cg14337134	8.82E-18	9	2.15E-06	1
TTC22	1p32.3	cg18972998	1.00E-17	8	2.90E-07	1
TRIM37	17q22	cg05425664	1.03E-17	4	6.04E-05	1
TCERG1	5q32	cg01880902	1.06E-17	10	2.93E-05	1
KIAA0319	6p22.3	cg12659381	1.07E-17	8	0.000460499	1
KIFC3	16q21	cg16429725	1.17E-17	17	2.03E-10	1
SPATA5L1	15q21.1	cg14582100	1.22E-17	8	0.004342415	1
ANXA11	10q22.3	cg10664971	1.48E-17	11	0.003477352	1
DISC1	1q42.2	cg22367981	1.48E-17	12	0.002091583	1
ALDH6A1	14q24.3	cg02207491	1.70E-17	8	0.000587082	1
ZNF646	16p11.2	cg15239263	1.87E-17	9	0.000252816	1
ZNF668	16p11.2	cg15239263	1.87E-17	9	2.00E-07	1
DRP2	Xq22.1	cg19499945	2.15E-17	6	0.000952377	1
CSRP1	1q32.1	cg13561226	2.17E-17	9	1.39E-28	1
TTC31	2p13.1	cg05470203	2.29E-17	9	1.23E-06	1
SS18L1	20q13.33	cg08833432	2.34E-17	8	6.72E-22	1
MDC1	6p21.33	cg22596454	2.44E-17	12	0.004264081	1
KLHDC9	1q23.3	cg20747741	2.48E-17	10	0.000988797	1
MYO5C	15q21.2	cg07567679	2.53E-17	5	0.000139433	1
SPAG1	8q22.2	cg17292100	2.66E-17	14	0.042668816	1
EDF1	9q34.3	cg00138497	2.75E-17	1	0.005332751	1
HSPA12A	10q25.3	cg10616411	3.21E-17	1	1.26E-09	1
HIST1H2AD	6p22.2	cg16774276	3.57E-17	5	5.97E-11	1
TATDN3	1q32.3	cg01785514	4.23E-17	7	0.011612417	1
C16orf46	16q23.2	cg05965700	4.50E-17	9	0.032349604	1
MEF2C	5q14.3	cg16105594	4.63E-17	16	3.11E-07	1
KLK12	19q13.41	cg25564443	5.34E-17	6	0.000498578	1
L1CAM	Xq28	cg09661041	5.37E-17	8	1.08E-09	1
TMC7	16p12.3	cg05860566	5.69E-17	5	0.001631847	1
SH3D19	4q31.3	cg20778600	5.99E-17	7	0.004158681	1
SLITRK2	Xq27.3	cg02352295	6.48E-17	18	5.82E-11	1
ZC3H6	2q14.1	cg06529027	6.82E-17	1	0.003269272	1
GOSR1	17q11.2	cg08664652	7.66E-17	7	0.018609015	1
MIS12	17p13.2	cg04721790	8.47E-17	10	0.001123307	1
SS18	18q11.2	cg13022174	8.65E-17	5	0.021039142	1
RECQL	12p12.1	cg09170652	9.03E-17	8	0.002985504	1
RBM12B	8q22.1	cg03796543	9.08E-17	6	3.69E-05	1
IDE	10q23.33	cg26301078	1.11E-16	1	0.025298067	1
AVL9	7p14.3	cg14728415	1.15E-16	4	3.06E-14	1
C22orf23	22q13.1	cg10583647	1.17E-16	9	1.30E-23	1
EPHX1	1q42.12	cg26187962	1.18E-16	6	0.009684533	1
TBC1D15	12q21.1	cg11565911	1.18E-16	9	9.60E-06	1
YTHDC2	5q22.2	cg09868597	1.23E-16	2	0.000282634	1
CNTN1	12q12	cg01443755	1.40E-16	23	2.27E-10	1
TCF21	6q23.2	cg04467618	1.43E-16	14	3.48E-08	1
NGLY1	3p24.2	cg00516597	1.45E-16	8	1.46E-07	1
SMOX	20p13	cg21038957	1.56E-16	8	0.031417126	1
BMPR2	2q33.1-q33.2	cg07274776	1.75E-16	4	0.027028315	1
GRID1	10q23.1-q23.2	cg26271970	1.86E-16	6	4.35E-08	1
EI24	11q24.2	cg00222982	1.93E-16	8	0.030532871	1
COL4A4	2q36.3	cg16640096	2.58E-16	3	2.07E-06	1
VILL	3p22.2	cg21210630	2.65E-16	1	4.76E-13	1
DEK	6p22.3	cg24583131	2.66E-16	3	0.000914228	1
ARID3B	15q24.1	cg26705930	3.01E-16	1	1.30E-05	1
UBXN10	1p36.12	cg06911113	3.46E-16	1	1.25E-24	1
NUPR1	16p11.2	cg08818284	3.49E-16	7	0.033454781	1
HMGCS1	5p12	cg27610178	3.69E-16	5	3.17E-05	1
FSCN2	17q25.3	cg02090762	3.76E-16	11	1.23E-10	1
CASP1	11q22.3	cg04181079	3.91E-16	12	8.95E-10	1
GPATCH4	1q22-q23.1	cg24356799	3.98E-16	10	2.30E-07	1
RFFL	17q12	cg25408314	4.41E-16	4	3.04E-06	1
SSBP2	5q14.1	cg03577157	4.74E-16	1	3.08E-21	1
JUN	1p32.1	cg24946133	5.77E-16	4	0.017396582	1
TBC1D5	3p24.3	cg00370962	5.98E-16	11	3.04E-05	1
CHRDL1	Xq23	cg21906379	6.50E-16	10	5.67E-20	1
RAB5C	17q21.2	cg13470069	8.63E-16	13	1.31E-05	1
PEX3	6q24.2	cg25468277	9.10E-16	12	7.48E-11	1
FOXP2	7q31.1	cg17356750	9.93E-16	12	1.32E-12	1
TBC1D19	4p15.2	cg25969673	1.26E-15	3	2.12E-07	1
NMNAT1	1p36.22	cg25188832	1.36E-15	8	1.05E-07	1
ELMO3	16q22.1	cg04505809	1.46E-15	4	0.004058928	1
AMIGO2	12q13.11	cg08135379	1.71E-15	9	1.78E-05	1
DOCK1	10q26.2	cg08218734	1.73E-15	12	7.27E-09	1
GSDMD	8q24.3	cg23101464	1.74E-15	10	0.004741032	1
ZIC5	13q32.3	cg12907379	1.92E-15	2	2.13E-22	1
DTL	1q32.3	cg01061025	2.03E-15	12	9.97E-08	1
BAZ1A	14q13.1-q13.2	cg09327582	2.07E-15	5	1.89E-10	1
SCN3A	2q24.3	cg03180819	2.17E-15	3	0.00036857	1
UTP15	5q13.2	cg19001703	2.50E-15	8	0.03591763	1
UBQLN4	1q22	cg19863630	2.61E-15	10	0.038457668	1
ALDH1L1	3q21.3	cg01566526	2.73E-15	2	0.003376763	1
EEA1	12q22	cg06186940	2.86E-15	1	0.014386859	1
LRRC8B	1p22.2	cg24336730	3.12E-15	3	5.17E-14	1
ATPAF2	17p11.2	cg06836338	3.32E-15	6	0.006023578	1
NDEL1	17p13.1	cg08852989	3.35E-15	8	9.78E-05	1
RASL12	15q22.31	cg10604168	3.62E-15	2	4.16E-23	1
MCM4	8q11.21	cg16104446	3.77E-15	8	0.031332816	1
BACH2	6q15	cg09790829	4.14E-15	29	1.59E-05	1
NXF1	11q12.3	cg00724662	4.62E-15	9	0.045939261	1
NME1	17q21.33	cg09959084	5.65E-15	8	1.04E-12	1
TIPARP	3q25.31	cg26343667	5.67E-15	7	3.45E-10	1
SGIP1	1p31.3	cg19406367	5.88E-15	1	0.00347712	1
CAMK2N2	3q27.1	cg09970348	6.19E-15	5	3.94E-13	1
C3orf14	3p14.2	cg18080370	6.40E-15	1	0.037584749	1
NWD1	19p13.11	cg21035374	7.32E-15	1	1.28E-09	1
GOLGA2	9q34.11	cg24840228	7.99E-15	5	3.63E-09	1
RBM26	13q31.1	cg19824897	9.08E-15	1	0.040345301	1
XPOT	12q14.2	cg12373195	9.60E-15	2	2.52E-11	1
FLRT3	20p12.1	cg17696268	9.75E-15	8	4.97E-11	1
CNPY2	12q13.3	cg03326470	1.00E-14	5	1.14E-05	1
MAP3K7	6q15	cg01087382	1.02E-14	10	1.36E-07	1
HSPA14	10p13	cg04683551	1.06E-14	4	0.035751603	1
MAGED1	Xp11.22	cg05896813	1.16E-14	6	1.45E-06	1
TTC7A	2p21	cg04574383	1.24E-14	5	3.66E-10	1
MYBBP1A	17p13.2	cg09726279	1.30E-14	8	2.04E-12	1
PICALM	11q14.2	cg23478124	1.30E-14	8	0.000460217	1
CA14	1q21.2	cg00102955	1.47E-14	1	1.66E-38	1
TLN2	15q22.2	cg23486561	1.85E-14	5	0.002382717	1
CCDC7	10p11.22	cg16949933	1.88E-14	7	4.04E-11	1
GGA1	22q13.1	cg05946920	1.88E-14	10	1.29E-07	1
TLL1	4q32.3	cg09669853	2.38E-14	1	0.000239137	1
NRBP1	2p23.3	cg04845466	2.39E-14	3	2.31E-06	1
HAUS1	18q21.1	cg25388527	2.40E-14	10	2.32E-05	1
CDC14B	9q22.32-q22.33	cg02024846	2.51E-14	5	1.12E-07	1
APOL1	22q12.3	cg18448426	2.90E-14	5	9.48E-08	1
PPP1CA	11q13	cg04075024	3.05E-14	8	0.026929237	1
MAMDC2	9q21.12	cg11656547	3.09E-14	2	6.11E-18	1
STARD8	Xq13.1	cg27253485	3.46E-14	18	1.02E-14	1
C6orf62	6p22.3	cg02888247	3.47E-14	1	2.37E-05	1
MYO16	13q33.3	cg18946226	3.49E-14	1	4.87E-06	1
FDXR	17q25.1	cg24737900	3.56E-14	9	0.003196453	1
PLBD2	12q24.13	cg02760555	4.05E-14	7	0.000606195	1
CD81	11p15.5	cg02541231	4.08E-14	3	6.54E-18	1
PPARG	3p25.2	cg25929976	4.24E-14	14	0.001185428	1
MOV10L1	22q13.33	cg12971867	4.30E-14	17	5.05E-14	1
ADD1	4p16.3	cg00162104	4.45E-14	13	2.95E-16	1
GNB5	15q21.2	cg13934625	4.46E-14	9	2.66E-18	1
CSNK1G3	5q23.2	cg27054084	4.51E-14	8	0.007289553	1
JPH4	14q11.2	cg04839289	4.71E-14	10	2.28E-28	1
FAM126A	7p15.3	cg05748691	4.75E-14	2	0.012131557	1
ZNF652	17q21.32	cg07164631	5.54E-14	9	3.89E-07	1
GALNT3	2q24.3	cg22280705	6.29E-14	2	2.92E-10	1
BBS4	15q24.1	cg25924688	6.37E-14	8	3.81E-05	1
PLOD3	7q22.1	cg04074766	6.48E-14	10	2.14E-05	1
HTATSF1	Xq26.3	cg03104298	6.76E-14	8	1.29E-05	1
ZFYVE1	14q24.2	cg06744057	7.13E-14	4	0.000174544	1
HIST1H2BF	6p22.2	cg24743682	9.36E-14	4	3.27E-09	1
ACVR1C	2q24.1	cg18156033	1.00E-13	12	1.53E-05	1
CCDC110	4q35.1	cg12347792	1.10E-13	4	1.90E-12	1
KCNJ5	11q24.3	cg19546057	1.29E-13	6	1.80E-17	1
ZFP64	20q13.2	cg23052081	1.30E-13	7	0.000370625	1
KCNN3	1q21.3	cg12058501	1.32E-13	11	1.06E-05	1
GNAO1	16q13	cg00348762	1.60E-13	25	2.25E-27	1
MAP3K11	11q13.1	cg17493164	1.66E-13	3	3.93E-09	1
APOBEC3D	22q13.1	cg16066354	1.70E-13	1	1.03E-17	1
ANKRD13B	17q11.2	cg12000131	1.71E-13	1	5.14E-09	1
CRHBP	5q13.3	cg01071966	1.98E-13	2	1.73E-10	1
FRMD5	15q15.3	cg22550003	2.25E-13	4	0.038074414	1
ZNF597	16p13.3	cg27460547	2.30E-13	10	0.004076521	1
MEN1	11q13	cg22527280	2.46E-13	7	7.69E-21	1
SPTAN1	9q34.11	cg13508904	2.53E-13	1	8.89E-05	1
WDR43	2p23.2	cg21005412	2.71E-13	5	4.25E-07	1
EDIL3	5q14.3	cg16773899	2.87E-13	2	5.78E-10	1
ATP2B1	12q21.33	cg00508575	3.41E-13	5	0.000588336	1
PHF20L1	8q24.22	cg27342122	3.77E-13	5	0.036861987	1
IGFBP6	12q13.13	cg23906641	4.02E-13	1	9.81E-09	1
XPC	3p25.1	cg15679153	4.55E-13	6	1.30E-07	1
FGF7	15q21.2	cg03981793	4.74E-13	6	1.47E-14	1
ARF4	3p14.3	cg00777555	5.42E-13	1	0.021197302	1
PCDH9	13q21.32	cg25155679	5.55E-13	28	7.62E-15	1
DHFR	5q14.1	cg24059623	5.58E-13	6	0.001428096	1
NLGN4X	Xp22.32-p22.31	cg19506407	5.95E-13	9	0.016723135	1
UBA6	4q13.2	cg01855760	6.02E-13	6	0.004202188	1
ZNF512	2p23.3	cg10208934	6.03E-13	3	0.000204634	1
TRIL	7p14.3	cg03797906	6.63E-13	4	0.015310496	1
UTP3	4q13.3	cg15961887	6.80E-13	1	1.33E-07	1
TRMT6	20p12.3	cg10308682	7.90E-13	9	0.001230057	1
RAB35	12q24.23	cg19368679	9.46E-13	8	0.001431235	1
GLE1	9q34.11	cg13880868	9.83E-13	3	0.023161639	1
LYST	1q42.3	cg03678274	9.87E-13	3	4.95E-08	1
UNC93A	6q27	cg27203351	1.16E-12	7	0.001364778	1
PDCD11	10q24.33	cg26719024	1.24E-12	8	8.00E-11	1
COL4A2	13q34	cg13596497	1.26E-12	10	0.003225245	1
EPN2	17p11.2	cg12137220	1.32E-12	14	1.20E-06	1
HNRNPL	19q13.2	cg05655987	1.39E-12	13	1.28E-09	1
MEGF10	5q23.2	cg26465611	1.63E-12	3	2.58E-06	1
HAVCR2	5q33.3	cg17484237	1.64E-12	2	0.037352732	1
CSTF3	11p13	cg06714086	1.68E-12	7	1.08E-06	1
LSR	19q13.12	cg24348114	1.79E-12	9	1.41E-09	1
NLN	5q12.3	cg26705583	1.83E-12	9	4.09E-10	1
FBN3	19p13.2	cg18497587	1.84E-12	1	0.000111069	1
PLA2G2A	1p36.13	cg13211559	1.96E-12	6	1.46E-05	1
USP9X	Xp11.4	cg01501252	2.00E-12	7	0.002437214	1
GART	21q22.11	cg16826753	2.08E-12	8	4.24E-12	1
NSMAF	8q12.1	cg17153382	2.18E-12	12	6.61E-06	1
XPNPEP3	22q13.2	cg03619118	2.19E-12	8	3.77E-07	1
MID1	Xp22	cg20521035	2.39E-12	7	4.44E-07	1
ACVR2A	2q22.3-q23.1	cg22464182	2.63E-12	2	0.001216289	1
ZCWPW1	7q22.1	cg13369981	2.63E-12	7	2.29E-05	1
RASGRF2	5q14.1	cg21514723	2.67E-12	2	1.46E-11	1
SDCBP2	20p13	cg16786297	2.86E-12	6	7.85E-06	1
ZNF181	19q13.11	cg07096032	3.10E-12	5	5.24E-05	1
GOLGA4	3p22.2	cg15065896	3.19E-12	1	0.000663662	1
PPARGC1A	4p15.2	cg20723350	3.97E-12	1	4.61E-27	1
PROC	2q14.3	cg06038358	3.98E-12	1	0.019085039	1
HIST2H2AC	1q21.2	cg03597540	4.21E-12	6	4.30E-07	1
CCL14	17q12	cg14250838	5.32E-12	2	7.09E-05	1
PCNT	21q22.3	cg10486505	5.65E-12	5	3.92E-06	1
ELMO1	7p14.2-p14.1	cg22492271	5.71E-12	12	0.01616424	1
SP140L	2q37.1	cg04002454	6.43E-12	2	1.08E-07	1
LIG3	17q12	cg21207593	7.10E-12	8	1.53E-14	1
ETFA	15q24.2-q24.3	cg19259030	7.29E-12	4	4.11E-05	1
SH3PXD2A	10q24.33	cg20999901	8.08E-12	1	4.53E-11	1
SORBS3	8p21.3	cg27049070	8.86E-12	3	3.42E-07	1
METTL14	4q26	cg19941439	1.01E-11	1	0.020266794	1
MBNL3	Xq26.2	cg14520512	1.14E-11	8	6.07E-08	1
DHPS	19p13.13	cg06853325	1.28E-11	6	3.87E-07	1
OXSM	3p24.2	cg13244293	1.39E-11	1	1.65E-13	1
SLFN5	17q12	cg06194421	1.49E-11	1	4.78E-07	1
SPON1	11p15.2	cg20693209	1.81E-11	3	4.49E-16	1
AQP4	18q11.2	cg21962450	1.98E-11	9	2.68E-06	1
RIOK1	6p24.3	cg03969138	2.00E-11	10	1.27E-05	1
SLC16A7	12q14.1	cg17089486	2.11E-11	1	4.71E-10	1
HAPLN1	5q14.3	cg18343881	2.18E-11	3	0.011964897	1
TOR1AIP2	1q25.2	cg18262679	2.46E-11	2	0.000474298	1
MAPKAPK5	12q24.12-q24.13	cg00049502	2.47E-11	9	2.75E-10	1
ARRDC3	5q14.3	cg11240212	2.92E-11	11	0.006048964	1
CXCR2	2q35	cg15657330	3.32E-11	4	4.84E-25	1
AP4B1	1p13.2	cg11717557	3.42E-11	7	0.009521241	1
AKAP7	6q23.2	cg00665374	3.46E-11	2	1.75E-09	1
CLTC	17q23.1	cg21745184	3.83E-11	3	0.030193354	1
TEAD2	19q13.3	cg27024876	4.08E-11	5	0.000161784	1
CRISP2	6p12.3	cg12440062	4.54E-11	8	0.000393701	1
PHF14	7p21.3	cg17558214	4.62E-11	6	3.77E-12	1
PSMD6	3p14.1	cg22512322	5.00E-11	1	0.003696163	1
ISCU	12q23.3	cg22277972	5.06E-11	9	1.20E-15	1
DCAF4	14q24.2	cg21117139	5.66E-11	8	0.000207003	1
SLC19A2	1q24.2	cg00893538	5.84E-11	2	3.62E-12	1
IRF9	14q12	cg08464897	5.97E-11	5	1.20E-05	1
RBMS2	12q13.3	cg10681328	6.61E-11	2	1.02E-11	1
FAM193A	4p16.3	cg00097088	7.14E-11	1	0.002762405	1
INTS6	13q14.3	cg21185187	7.97E-11	14	0.011991822	1
CARD16	11q22.3	cg19405868	8.88E-11	4	7.31E-07	1
MLLT3	9p21.3	cg18264687	9.11E-11	1	0.040825795	1
RANBP17	5q35.1	cg20780811	9.85E-11	1	3.85E-23	1
CACNA2D3	3p21.1-p14.3	cg09890989	1.13E-10	7	4.85E-12	1
METTL6	3p25.1	cg25148336	1.16E-10	9	0.000396349	1
SHC4	15q21.1	cg07313679	1.23E-10	11	2.40E-07	1
WDR75	2q32.2	cg06522063	1.33E-10	1	5.72E-11	1
EIF5	14q32.32	cg02198017	1.40E-10	9	2.44E-05	1
MLH3	14q24.3	cg05361542	1.61E-10	6	0.001723992	1
ICK	6p12.1	cg25393576	1.63E-10	6	0.001184284	1
CKAP5	11p11.2	cg14669500	1.70E-10	8	0.007236484	1
MID2	Xq22.3	cg02773151	1.71E-10	3	0.032348832	1
FRG1	4q35.2	cg14036097	1.94E-10	2	0.000390761	1
LIMK2	22q12.2	cg02055988	2.05E-10	7	0.000168183	1
CNNM1	10q24.2	cg01968793	2.10E-10	2	0.028339314	1
TFG	3q12.2	cg18986451	2.15E-10	4	0.005586351	1
CSPP1	8q13.1-q13.2	cg24190223	2.88E-10	3	2.30E-05	1
ESYT1	12q13.2	cg07147234	2.90E-10	1	0.000908928	1
MUT	6p12.3	cg02627747	2.90E-10	6	0.001273472	1
YY2	Xp22.12	cg09622432	2.90E-10	7	0.003832959	1
TYMS	18p11.32	cg15712413	3.09E-10	7	0.015540554	1
SIGLEC9	19q13.3-q13.4	cg02412123	3.35E-10	1	0.000982754	1
MTHFD1L	6q25.1	cg21610516	3.39E-10	2	2.07E-08	1
MAP6	11q13.5	cg08792677	3.52E-10	12	5.91E-07	1
PPP2R5E	14q23.2	cg27214652	3.62E-10	1	0.009230788	1
AAMP	2q35	cg00379302	4.03E-10	7	0.000167705	1
SLC16A13	17p13.1	cg02805871	4.08E-10	1	0.001972923	1
RALGAPA2	20p11.23	cg09281539	4.77E-10	1	9.96E-21	1
TMOD2	15q21.2	cg26341661	5.07E-10	6	2.46E-13	1
HEY2	6q22.31	cg05901451	7.17E-10	1	6.75E-08	1
MBNL2	13q32.1	cg11510043	7.25E-10	22	1.31E-20	1
EPM2A	6q24.3	cg24315340	8.04E-10	5	9.49E-24	1
NAGS	17q21.31	cg03902729	8.14E-10	8	1.15E-17	1
C19orf44	19p13.11	cg17847607	9.08E-10	6	0.009594011	1
ZNF215	11p15.4	cg26870460	9.27E-10	2	1.01E-05	1
GSTM5	1p13.3	cg23719124	9.46E-10	2	1.76E-22	1
ZNF804A	2q32.1	cg21245277	1.01E-09	5	3.48E-14	1
STAT5A	17q21.2	cg15774391	1.03E-09	1	3.20E-14	1
ASAP1	8q24.21-q24.22	cg03295852	1.06E-09	1	7.97E-05	1
CRNKL1	20p11.23	cg11382945	1.13E-09	5	0.003100187	1
ANKLE1	19p13.11	cg00433770	1.40E-09	1	0.007812694	1
SLC5A8	12q23.1-q23.2	cg16178491	1.46E-09	3	6.59E-09	1
CDKL2	4q21.1	cg14988503	1.55E-09	2	6.30E-10	1
VSIG10	12q24.23	cg11124443	1.58E-09	2	4.61E-06	1
COPB1	11p15.2	cg13849196	1.60E-09	8	0.001561557	1
KRT16	17q21.2	cg27478659	1.65E-09	2	2.31E-13	1
CDK19	6q21	cg22174191	1.69E-09	2	1.83E-07	1
C3orf62	3p21.31	cg14798641	1.74E-09	10	9.45E-07	1
IGSF1	Xq25	cg18452672	1.77E-09	11	3.00E-27	1
FGFR1OP2	12p11.23	cg02301006	1.81E-09	8	5.57E-07	1
XPO7	8p21.3	cg22872857	1.83E-09	8	1.10E-07	1
ANKRD12	18p11.22	cg02695219	1.89E-09	5	0.020690708	1
TMCO3	13q34	cg04340435	2.01E-09	3	0.010663596	1
HCFC1	Xq28	cg10155960	2.05E-09	8	0.000407864	1
DKK1	10q21.1	cg09445939	2.20E-09	2	0.001016294	1
CAPN12	19q13.2	cg03666309	2.24E-09	1	0.000170622	1
MAMLD1	Xq28	cg16440909	2.34E-09	2	1.09E-25	1
RHOT1	17q11.2	cg00231405	2.44E-09	8	2.65E-06	1
CEP290	12q21.32	cg18498537	2.46E-09	11	0.002139544	1
TMTC3	12q21.32	cg18498537	2.46E-09	11	0.000115453	1
C2orf40	2q12.2	cg17161250	2.51E-09	1	5.97E-13	1
LCP1	13q14.13	cg03627295	2.66E-09	1	0.032592703	1
XG	Xp22.33	cg13176022	2.92E-09	3	1.13E-11	1
COL14A1	8q24.12	cg23196831	2.95E-09	1	0.001609806	1
ZWILCH	15q22.31	cg11846912	3.11E-09	5	1.15E-09	1
ICA1L	2q33.2	cg01104198	3.53E-09	7	9.52E-20	1
NPC2	14q24.3	cg16467105	3.66E-09	7	0.000928917	1
RAB4A	1q42.13	cg24808442	3.94E-09	4	0.014648645	1
TRAIP	3p21.31	cg01090445	4.61E-09	2	1.09E-07	1
INSIG1	7q36.3	cg04811098	4.88E-09	7	2.01E-06	1
SHROOM3	4q21.1	cg05951609	5.05E-09	2	0.00023181	1
ASXL2	2p23.3	cg05165989	5.54E-09	1	0.041431449	1
UBA5	3q22.1	cg25087553	5.76E-09	2	0.002556915	1
MEOX2	7p21.2	cg25859468	5.95E-09	2	0.001532478	1
CALCOCO1	12q13.13	cg06157435	7.20E-09	8	5.73E-06	1
PTCD3	2p11.2	cg01287788	9.09E-09	12	0.004144637	1
KLK14	19q13.41	cg25263454	9.11E-09	1	0.00015111	1
CPEB4	5q35.2	cg14747322	9.56E-09	3	0.000469259	1
DACH2	Xq21.2	cg13939549	9.85E-09	11	0.001501188	1
TAOK2	16p11.2	cg04170460	1.04E-08	9	0.00012075	1
LRRTM4	2p12	cg15057359	1.05E-08	1	0.011131721	1
KLHL14	18q12.1	cg13353999	1.07E-08	1	2.93E-25	1
POLR1A	2p11.2	cg04771206	1.07E-08	9	3.05E-11	1
ADAMTSL1	9p22.2-p22.1	cg00116234	1.19E-08	4	0.042329671	1
COG6	13q14.11	cg07192243	1.21E-08	6	9.98E-06	1
TTC21A	3p22.2	cg18180181	1.23E-08	8	1.09E-05	1
SFT2D1	6q27	cg03979905	1.28E-08	1	0.000190641	1
VGLL3	3p12.1	cg16373010	1.29E-08	1	0.003786878	1
BLM	15q26.1	cg11429664	1.42E-08	2	2.94E-14	1
BUD13	11q23.3	cg05862431	1.47E-08	8	0.000433991	1
BUB1B	15q15.1	cg18039797	1.49E-08	2	1.14E-28	1
ADCY3	2p23.3	cg08266286	1.50E-08	3	1.52E-07	1
CYFIP1	15q11.2	cg10837685	1.51E-08	20	0.001552308	1
FADS2	11q12.2	cg25303599	1.57E-08	1	1.44E-09	1
TDRD6	6p12.3	cg22329831	1.60E-08	9	2.93E-07	1
OXR1	8q23.1	cg17212289	1.98E-08	5	1.53E-12	1
ZNF483	9q31.3	cg13813533	2.09E-08	2	3.07E-13	1
WDR77	1p13.2	cg01724336	2.15E-08	7	4.62E-05	1
EFNA5	5q21.3	cg12564026	2.20E-08	2	1.58E-10	1
NID2	14q22.1	cg13592399	2.33E-08	2	2.80E-06	1
TDRD1	10q25.3	cg26600802	2.35E-08	1	3.05E-19	1
EFHC1	6p12.2	cg02567144	2.37E-08	1	0.000963593	1
NSL1	1q32.3	cg15025054	2.38E-08	6	0.002709889	1
VCP	9p13.3	cg01210520	2.39E-08	1	3.36E-06	1
SUMF1	3p26.1	cg24840601	2.99E-08	9	0.008123316	1
LUC7L	16p13.3	cg07080946	3.11E-08	7	2.30E-05	1
EVX1	7p15.2	cg25160286	3.21E-08	6	1.34E-07	1
ALCAM	3q13.11	cg08454485	3.22E-08	2	6.00E-11	1
PDE1C	7p14.3	cg22131691	3.23E-08	1	6.07E-23	1
TECPR2	14q32.33	cg00773205	3.28E-08	5	3.47E-10	1
ARL2	11q13.1	cg10391895	3.71E-08	1	0.004045717	1
PRKACA	19p13.1	cg09906922	3.80E-08	3	1.32E-09	1
AP4E1	15q21.2	cg18077032	3.84E-08	2	3.28E-07	1
PAX5	9p13.2	cg02538199	3.93E-08	1	0.000324616	1
CHRDL2	11q13.4	cg22994720	4.00E-08	1	0.00010113	1
TMEM189	20q13.13	cg20800758	4.18E-08	5	2.18E-07	1
GLDN	15q21.2	cg00184732	4.23E-08	2	1.26E-19	1
PLEKHA2	8p11.22	cg10788321	4.29E-08	3	1.17E-25	1
POLG	15q26.1	cg24365117	4.65E-08	6	6.35E-07	1
RANBP6	9p24.1	cg08689940	5.63E-08	3	0.010110469	1
MIPOL1	14q13.3-q21.1	cg10644361	7.63E-08	1	8.06E-08	1
BANK1	4q24	cg05935311	7.85E-08	7	0.001518255	1
GSTM3	1p13.3	cg10807101	8.15E-08	2	5.35E-37	1
RIC3	11p15.4	cg13788027	8.49E-08	6	0.000675694	1
SECTM1	17q25	cg02553663	8.61E-08	2	0.013383846	1
VGF	7q22.1	cg21186299	8.83E-08	1	4.99E-14	1
PFN1	17p13.2	cg01926595	9.00E-08	2	0.027112359	1
BIRC5	17q25.3	cg26267341	9.08E-08	7	7.84E-30	1
PLEKHH3	17q21.2	cg16825173	9.44E-08	2	0.003642506	1
BAZ2A	12q13.3	cg25880980	9.75E-08	2	0.000937679	1
SEC61A1	3q21.3	cg22508569	9.79E-08	2	1.06E-06	1
PABPC3	13q12.13	cg21341928	1.23E-07	2	8.41E-07	1
ANXA4	2p13.3	cg11056435	1.30E-07	2	5.58E-15	1
PREX2	8q13.2	cg21239940	1.47E-07	8	6.68E-06	1
XPO6	16p11.2	cg26512406	1.50E-07	1	2.56E-14	1
RB1	13q14.2	cg07320819	1.78E-07	7	6.54E-05	1
PLEKHM1	17q21.31	cg09397557	2.15E-07	8	9.67E-09	1
RBL1	20q11.23	cg12569089	2.31E-07	9	0.007287719	1
HSPA9	5q31.2	cg26829184	2.50E-07	5	6.91E-07	1
SBNO1	12q24.31	cg23749536	2.54E-07	2	0.001267729	1
E4F1	16p13.3	cg10470408	2.55E-07	4	2.01E-08	1
KIF5B	10p11.22	cg08012454	3.32E-07	2	0.009160568	1
CEACAM1	19q13.2	cg19776453	3.50E-07	3	0.001859326	1
LIMK1	7q11.23	cg21437766	3.61E-07	1	0.000371881	1
PON2	7q21.3	cg23285573	4.02E-07	8	0.00187435	1
CCDC69	5q33.1	cg18223117	4.06E-07	1	3.30E-24	1
PRR16	5q23.1	cg25584626	4.37E-07	1	4.62E-17	1
DDX24	14q32.12	cg12444840	4.46E-07	5	4.14E-11	1
TDRD5	1q25.2	cg15545772	4.67E-07	1	0.044554269	1
KIF2A	5q12.1	cg27058811	5.09E-07	7	0.004651877	1
FZD5	2q33.3	cg09805055	5.19E-07	1	0.026225834	1
SESN2	1p35.3	cg19902918	5.65E-07	1	0.006673058	1
SYPL1	7q22.2	cg03948452	5.86E-07	5	1.57E-07	1
ARMC5	16p11.2	cg06112206	6.00E-07	11	0.003092878	1
KIF17	1p36.12	cg07105891	6.67E-07	4	9.60E-08	1
ZNF846	19p13.2	cg20688297	6.79E-07	2	8.50E-19	1
ENC1	5q13.3	cg20951821	6.96E-07	2	6.24E-06	1
DHRS13	17q11.2	cg24127656	7.32E-07	4	0.004921296	1
MYOT	5q31.2	cg13660086	7.36E-07	4	6.85E-08	1
LRRC7	1p31.1	cg12607967	7.37E-07	7	1.18E-06	1
NCF2	1q25.3	cg09173681	8.66E-07	5	0.022120105	1
NUMB	14q24.3	cg26378183	8.78E-07	8	0.004888681	1
FANCD2	3p25.3	cg12788970	1.03E-06	6	9.03E-14	1
NANP	20p11.21	cg06575763	1.08E-06	1	0.013706038	1
STK4	20q13.12	cg03554702	1.11E-06	1	0.012616521	1
DDX17	22q13.1	cg13604020	1.25E-06	2	1.10E-05	1
NOL6	9p13.3	cg03863549	1.30E-06	3	3.62E-15	1
PCDHB14	5q31.3	cg09816420	1.33E-06	1	0.007351349	1
NUFIP2	17q11.1	cg26991812	1.40E-06	2	0.005588936	1
NSFL1C	20p13	cg06688875	1.45E-06	6	1.49E-05	1
RNF26	11q23	cg17112182	1.87E-06	2	0.001749985	1
CLEC1A	12p13.2	cg02507181	2.27E-06	2	0.001830877	1
MYL12B	18p11.31	cg19146448	2.39E-06	5	0.0110589	1
TRPM4	19q13.3	cg15606819	2.42E-06	1	3.85E-25	1
KCNAB3	17p13.1	cg13697368	2.50E-06	1	8.11E-06	1
CCNG1	5q34	cg17877485	2.79E-06	3	0.008550413	1
TMEM143	19q13.32	cg06730468	3.10E-06	4	8.43E-13	1
PARP9	3q21.1	cg27291138	3.38E-06	10	8.02E-09	1
ANGPT1	8q23.1	cg03245734	3.66E-06	1	2.19E-28	1
ZDHHC15	Xq13.3	cg05361475	3.73E-06	7	1.16E-13	1
ZNF549	19q13.43	cg07054095	3.94E-06	1	1.27E-06	1
ZNF689	16p11.2	cg05096398	5.15E-06	2	0.000313675	1
DUSP1	5q35.1	cg17946497	5.26E-06	1	1.74E-05	1
BCHE	3q26.1	cg16102247	5.55E-06	2	1.08E-11	1
SSTR1	14q13	cg09400092	5.70E-06	2	9.38E-11	1
TNKS	8p23.1	cg00678005	5.84E-06	2	3.36E-06	1
CYP27B1	12q14.1	cg24722099	6.23E-06	2	7.52E-08	1
PLK4	4q28.1	cg10393416	6.84E-06	1	0.007301751	1
GARS	7p14.3	cg00543658	7.12E-06	3	4.35E-14	1
GBP3	1p22.2	cg22074858	7.17E-06	1	0.002892327	1
ZWINT	10q21-q22	cg18534872	8.18E-06	6	1.11E-10	1
CACNA2D1	7q21.11	cg04008901	8.57E-06	1	8.87E-07	1
STK11IP	2q35	cg05242218	8.73E-06	1	2.50E-05	1
ACSS2	20q11.22	cg25971823	9.01E-06	1	1.60E-11	1
KDSR	18q21.33	cg14909906	1.01E-05	1	2.41E-12	1
BMI1	10p12.2	cg01077178	1.17E-05	2	0.019330385	1
CLSTN3	12p13.31	cg15882878	1.17E-05	5	0.010094965	1
HSD11B1	1q32.2	cg16897216	1.18E-05	3	7.66E-11	1
HAP1	17q21.2	cg05325699	1.20E-05	5	8.54E-05	1
FLVCR2	14q24.3	cg18971241	1.27E-05	2	0.048180173	1
RASSF9	12q21.31	cg00310523	1.28E-05	2	0.000931312	1
CDK5RAP3	17q21.32	cg14007442	1.38E-05	1	3.48E-08	1
UBA7	3p21.31	cg16970828	1.39E-05	1	0.000140613	1
DCBLD1	6q22.1	cg18181975	1.44E-05	1	8.18E-05	1
DONSON	21q22.11	cg10277546	1.45E-05	2	3.97E-05	1
CCBE1	18q21.32	cg02774186	1.52E-05	1	3.65E-22	1
PTPN23	3p21.31	cg26318116	1.52E-05	1	6.96E-05	1
POU2F2	19q13.2	cg07716663	1.75E-05	1	4.03E-09	1
COMMD6	13q22.2	cg11593656	1.88E-05	7	0.000245211	1
ZNF44	19p13.2	cg08360297	2.01E-05	6	0.01977588	1
NOP58	2q33.1	cg02486590	2.27E-05	3	1.87E-11	1
IARS2	1q41	cg23617067	2.40E-05	1	0.00089376	1
ZNF423	16q12.1	cg06968354	2.46E-05	1	1.03E-11	1
IER5	1q25.3	cg26612165	2.67E-05	2	4.59E-11	1
FMO4	1q24.3	cg27397236	3.04E-05	1	2.84E-10	1
CHST2	3q24	cg09638407	3.10E-05	2	2.64E-19	1
SLC11A1	2q35	cg18854666	3.11E-05	2	0.001258619	1
DHX32	10q26.2	cg03786842	3.14E-05	4	5.70E-06	1
FBN1	15q21.1	cg19908534	3.14E-05	1	0.008112387	1
CLN5	13q22.3	cg00770636	3.28E-05	1	1.15E-13	1
PRKD3	2p22.2	cg14509437	3.46E-05	1	2.29E-10	1
CYP2D6	22q13.2	cg10840135	3.50E-05	4	9.67E-07	1
P2RX2	12q24.33	cg20717123	3.53E-05	5	2.96E-11	1
NLRP1	17p13	cg14649267	3.55E-05	5	1.38E-09	1
SEPHS2	16p11.2	cg07842593	3.70E-05	2	1.75E-05	1
CCDC148	2q24.1	cg00993543	3.78E-05	11	0.000178714	1
DNAJB4	1p31.1	cg21968580	3.81E-05	1	9.09E-19	1
SOD3	4p15.2	cg21411366	4.15E-05	3	0.000885169	1
TTLL6	17q21.32	cg08137716	4.38E-05	2	2.64E-16	1
UBR1	15q15.2	cg21590616	4.43E-05	1	0.00060917	1
DYRK1B	19q13.2	cg03116917	4.61E-05	9	1.42E-09	1
ZNF165	6p22.1	cg05261824	4.63E-05	1	0.03020625	1
PRKCA	17q24.2	cg20152382	4.65E-05	2	5.64E-15	1
LRRK1	15q26.3	cg18269826	4.71E-05	1	0.005021247	1
SCAF1	19q13.3-q13.4	cg18157435	4.78E-05	1	0.000105075	1
ETV6	12p13.2	cg14429393	4.79E-05	2	3.35E-07	1
KRCC1	2p11.2	cg26900034	5.00E-05	2	0.017339529	1
S100A4	1q21.3	cg07587610	5.11E-05	3	4.44E-11	1
SGPL1	10q22.1	cg16260355	5.13E-05	1	0.000927704	1
PPRC1	10q24.32	cg27230711	5.22E-05	1	5.61E-05	1
ERAP2	5q15	cg25583619	5.80E-05	5	0.027738239	1
TIMM13	19p13.3	cg09365533	5.88E-05	6	1.29E-09	1
ADAMTS5	21q21.3	cg15237494	5.91E-05	2	4.30E-18	1
C6orf89	6p21.2	cg04226386	6.61E-05	1	2.53E-07	1
PRSS12	4q26	cg19972558	6.82E-05	1	1.80E-09	1
LARS2	3p21.31	cg10920302	7.31E-05	1	5.04E-05	1
STAT5B	17q21.2	cg06210147	7.50E-05	1	1.01E-27	1
ZNF707	8q24.3	cg20984614	7.82E-05	7	7.35E-12	1
PAXIP1	7q36.2	cg02824291	8.02E-05	5	2.19E-16	1
LZTR1	22q11.21	cg19508107	8.49E-05	2	1.80E-06	1
PPARGC1B	5q32	cg15219393	9.33E-05	1	1.16E-16	1
DAGLA	11q12.2	cg03949158	9.55E-05	1	0.007491892	1
MMP12	11q22.2	cg20487452	9.71E-05	1	0.003572219	1
FER	5q21.3	cg18151987	0.000100681	1	1.52E-15	1
BAIAP2L2	22q13.1	cg21007971	0.000101605	1	1.26E-09	1
SAMD3	6q23.1	cg02227813	0.000104628	2	0.043261368	1
ARHGEF10	8p23.3	cg06458358	0.000105685	1	0.036315654	1
GIMAP8	7q36.1	cg14719722	0.000106599	4	0.014568131	1
ASPN	9q22.31	cg14318680	0.000110294	2	3.48E-21	1
SLC25A38	3p22.1	cg01962018	0.000112878	1	0.000144079	1
GIPR	19q13.32	cg02869289	0.000136763	5	0.000365132	1
GTF3C1	16p12.1	cg04179668	0.000136965	2	2.00E-09	1
CCNB1IP1	14q11.2	cg13984103	0.000143421	2	0.000168398	1
PCDHB16	5q31.3	cg25596215	0.000145481	3	1.58E-06	1
POLR3A	10q22.3	cg24289167	0.000150329	1	2.32E-06	1
GLT8D2	12q23.3	cg07328579	0.000151079	2	3.52E-05	1
ZBTB24	6q21	cg05856399	0.000151639	2	0.01475404	1
IRF6	1q32.2	cg10074409	0.000153972	1	0.00038561	1
ZNF43	19p12	cg13604887	0.00015656	2	0.00011082	1
PDK4	7q21.3	cg07372602	0.000157725	1	8.16E-19	1
RPS6KA5	14q32.11	cg03298341	0.00016997	6	9.28E-08	1
ITGAX	16p11.2	cg26233914	0.000181443	1	3.00E-11	1
DIO3	14q32.31	cg15238382	0.000191599	4	1.07E-05	1
ELOVL4	6q14.1	cg21992350	0.000216131	1	0.031801568	1
TOP1	20q12	cg16376234	0.000236767	3	0.000166649	1
APRT	16q24.3	cg27454894	0.000242333	3	3.52E-05	1
RPL7	8q21.11	cg04703844	0.000251569	3	0.000285146	1
KIF5C	2q23.1-q23.2	cg08808720	0.00026427	2	2.29E-05	1
KIFAP3	1q24.2	cg10753582	0.000286685	1	0.012299363	1
SPINK5	5q32	cg11543937	0.00028883	2	0.004807707	1
SP100	2q37.1	cg23539753	0.000331171	5	5.87E-06	1
CDS1	4q21.23	cg08220628	0.000349909	1	0.000203971	1
PPP2R5A	1q32.3	cg01059126	0.000370554	3	3.49E-11	1
AMOT	Xq23	cg10028049	0.000378499	3	1.45E-14	1
MED26	19p13.11	cg05668205	0.000380183	1	3.84E-06	1
TPSG1	16p13.3	cg03553819	0.000385843	1	1.93E-08	1
SLC38A2	12q13.11	cg23123694	0.000407594	2	0.007384552	1
BTBD10	11p15.3	cg13393276	0.000424975	1	0.028361166	1
POLD3	11q13.4	cg10330248	0.000434225	1	2.09E-07	1
PPP1R3B	8p23.1	cg19508701	0.000445058	1	1.34E-15	1
CA13	8q21.2	cg06906980	0.000451123	2	0.031660372	1
EPHA7	6q16.1	cg22363783	0.000460965	1	0.001684759	1
RNF149	2q11.2	cg14461650	0.000466326	1	4.48E-09	1
ATG2A	11q13.1	cg23306295	0.000484886	1	0.022319313	1
ZNF83	19q13.41	cg03525011	0.000488951	3	9.06E-05	1
SF3A3	1p34.3	cg04339290	0.000593848	1	1.29E-06	1
INHA	2q35	cg23977011	0.000599018	4	4.95E-05	1
BTN3A1	6p22.2	cg27314482	0.000644242	3	0.020707236	1
PGBD2	1q	cg00765710	0.000653373	3	0.007923599	1
SLC25A28	10q24.2	cg10536120	0.000729758	1	0.012210747	1
PI4K2A	10q24.2	cg08949011	0.000746718	2	4.29E-09	1
PNRC1	6q15	cg06985640	0.000789713	1	0.000222437	1
MRPS25	3p25.1	cg00001245	0.000835561	1	6.24E-06	1
ARAP3	5q31.3	cg25604326	0.000878083	1	1.23E-06	1
CHRD	3q27.1	cg20766467	0.000905485	2	4.54E-05	1
FANCF	11p14.3	cg12688788	0.000934663	1	3.04E-11	1
FAM71E1	19q13.33	cg21277505	0.000991756	4	5.47E-09	1
SOX13	1q32.1	cg16099036	0.001100802	1	0.000175187	1
NLRC5	16q13	cg02493440	0.001115019	2	0.03619872	1
WDR31	9q32	cg00824793	0.001139117	2	0.002810555	1
PI16	6p21.2	cg17066531	0.001209126	1	7.68E-13	1
RSBN1	1p13.2	cg17282982	0.001214235	1	1.88E-05	1
PTGS2	1q31.1	cg08482694	0.00121805	2	1.49E-12	1
LONP2	16q12.1	cg20295000	0.001310935	1	0.018530479	1
POLN	4p16.3	cg13450057	0.001339556	1	1.09E-09	1
TPX2	20q11.21	cg10480038	0.001387088	1	3.55E-27	1
DOCK4	7q31.1	cg21004325	0.001500782	5	6.15E-14	1
RINT1	7q22.3	cg07461582	0.001535359	2	8.41E-07	1
UTP23	8q24.11	cg02563685	0.001727846	1	0.024954497	1
WWP1	8q21.3	cg20096481	0.001843097	1	0.002658441	1
HNRNPA0	5q31.2	cg17008960	0.001853565	1	0.000592687	1
ACADS	12q24.31	cg15631966	0.001923848	1	0.000448814	1
B4GALNT1	12q13.3	cg20245503	0.001934367	2	4.53E-12	1
ARHGAP11B	15q13.2	cg11466962	0.001947726	1	3.57E-07	1
IGSF6	16p12.2	cg04914946	0.002057136	1	0.045142355	1
SNAPC1	14q23.2	cg18973778	0.002208024	2	8.34E-22	1
RBM25	14q24.2	cg24709703	0.002499249	1	0.003231116	1
NEBL	10p12.31	cg02313589	0.002534792	4	1.94E-05	1
KPNA4	3q25.33	cg07294177	0.002681714	1	3.06E-07	1
REG4	1p12	cg07193534	0.002750972	4	0.015953361	1
RSPO1	1p34.3	cg13448605	0.002834343	1	2.12E-05	1
CHERP	19p13.11	cg19916323	0.002935738	3	2.04E-07	1
OTX1	2p15	cg11935853	0.00298846	1	5.46E-24	1
IFIT5	10q23.31	cg15154797	0.003047164	1	9.38E-08	1
ZNF93	19p12	cg23501467	0.003064028	1	5.07E-05	1
ZBTB17	1p36.13	cg20703523	0.003163912	1	0.000133487	1
EGF	4q25	cg14571493	0.003201135	1	0.0324503	1
CRYBG3	3q11.2	cg06814136	0.003239401	1	0.015297832	1
CSAD	12q13.13	cg22509041	0.003356254	4	2.81E-05	1
CCDC85A	2p16.1	cg10805352	0.003406455	2	1.01E-17	1
ZNF841	19q13.41	cg02315597	0.003629616	2	2.77E-09	1
KCNK5	6p21.2	cg02128567	0.003799283	1	0.023203037	1
SLITRK3	3q26.1	cg13619915	0.004109365	1	1.02E-08	1
ZNF585B	19q13.13	cg03751813	0.004123259	1	0.008782989	1
SGSM3	22q13.1	cg14248017	0.004258274	1	5.37E-07	1
CYP7B1	8q12.3	cg04418492	0.004310489	1	0.000151357	1
EVL	14q32.2	cg19918549	0.004351486	1	4.74E-09	1
XK	Xp21.1	cg26584339	0.004410869	1	2.55E-07	1
ZNF606	19q13.43	cg12259537	0.004444205	2	5.40E-08	1
ALG14	1p21.3	cg26272228	0.004667796	1	0.005452069	1
RIPK2	8q21.3	cg02503933	0.004844649	1	5.94E-19	1
GBP4	1p22.2	cg14563196	0.005263339	2	0.004503195	1
ARHGAP20	11q22.3-q23.1	cg26578621	0.005457445	1	1.79E-20	1
PROX1	1q32.3	cg22176895	0.005528374	1	0.018053102	1
MYLK4	6p25.2	cg09461094	0.005684596	1	2.14E-07	1
GBA2	9p13.3	cg26471445	0.005725823	1	0.000679771	1
NCOA5	20q13.12	cg07007080	0.005768654	1	0.00012338	1
NPTX1	17q25.3	cg02241363	0.005783921	1	6.45E-05	1
TEAD1	11p15.3	cg00112091	0.006041436	1	1.41E-15	1
PMM1	22q13.2	cg26040261	0.006057614	2	0.003000822	1
CAMK1	3p25.3	cg20782816	0.006129952	1	0.011504058	1
SNX33	15q24.2	cg01968002	0.006214953	1	4.69E-07	1
MUC2	11p15.5	cg13228421	0.006395708	1	0.000400826	1
SVEP1	9q31.3	cg15090727	0.00640937	2	0.033126657	1
MYLK3	16q11.2	cg13247990	0.006535225	1	0.000889294	1
NFRKB	11q24.3	ch.11.2716790F	0.00671039	2	0.004806585	1
F5	1q24.2	cg09891761	0.007012789	2	3.16E-11	1
LARS	5q32	cg19504301	0.007244937	1	5.79E-08	1
ELP3	8p21.1	cg17572663	0.007398502	1	3.16E-23	1
CDKN2AIPNL	5q31.1	cg08647699	0.007664906	1	9.01E-05	1
ZFX	Xp22.11	cg01114138	0.007965725	1	0.010274385	1
IQUB	7q31.32	cg24385675	0.008036259	1	0.017991678	1
NFE2L1	17q21.3	cg02997574	0.008211006	1	2.12E-09	1
MTMR6	13q12.13	cg08798523	0.008298318	2	0.001983525	1
ARHGAP15	2q22.2-q22.3	cg18855030	0.008443889	1	0.003605408	1
CENPJ	13q12.12-q12.13	cg06282240	0.008565326	1	0.048089645	1
HSP90AB1	6p21.1	cg05148130	0.008880002	1	2.47E-05	1
HSPB1	7q11.23	cg07681419	0.008998534	1	1.50E-11	1
FBN2	5q23.3	cg17958315	0.009720817	1	0.00021498	1
MLST8	16p13.3	cg05248960	0.009810544	1	7.90E-10	1
ZNF282	7q36.1	cg10162464	0.01081797	1	3.32E-12	1
C2orf42	2p13.3	cg00230869	0.01150884	2	5.37E-06	1
LINGO1	15q24.3	cg24200445	0.01295347	1	0.018049583	1
SH3PXD2B	5q35.1	cg05252940	0.01315617	1	1.04E-21	1
CDH22	20q13.12	cg07676002	0.01399276	1	6.65E-07	1
HSPA4	5q31.1	cg13778073	0.01492075	1	0.022457351	1
FAHD2A	2q11.1	cg21845817	0.01508771	1	9.76E-05	1
TYK2	19p13.2	cg18856252	0.01541986	1	8.05E-15	1
BRIP1	17q23.2	cg00869632	0.01599691	1	0.000143168	1
CROCC	1p36.13	cg21863946	0.01628049	1	0.001143185	1
GPC6	13q31.3-q32.1	cg19824907	0.01644678	2	0.000115691	1
CCNE2	8q22.1	cg01459673	0.01667071	1	1.95E-13	1
COX7A1	19q13.12	cg15176213	0.01753773	1	9.65E-16	1
MPHOSPH8	13q12.11	cg06019692	0.01877709	1	1.55E-15	1
TRANK1	3p22.2	cg01756288	0.02000754	1	0.00189654	1
HIVEP2	6q24.2	cg24803290	0.02026483	1	0.016301098	1
GSTO2	10q25.1	cg15410903	0.02117583	1	0.000919052	1
TIMELESS	12q13.3	cg16897800	0.02160566	1	2.19E-12	1
GINS1	20p11.21	cg07062412	0.0225471	1	0.004416926	1
CABP4	11q13.2	cg14803802	0.02273023	1	3.54E-14	1
ZCCHC4	4p15.2	cg01120514	0.02286209	1	0.000934266	1
ATAD3C	1p36.33	cg00528453	0.02375614	1	1.39E-18	1
ATR	3q23	cg24631870	0.02386355	1	3.85E-07	1
EPRS	1q41	cg11581362	0.02491311	1	4.43E-05	1
TFCP2L1	2q14.2	cg10899637	0.02558862	2	1.20E-05	1
IRAK2	3p25.3	cg04437751	0.02561624	1	0.012249489	1
VPS36	13q14.3	cg05201956	0.02566426	1	2.34E-10	1
TNRC18	7p22.1	cg14981546	0.02660115	1	0.002616179	1
CATSPERG	19q13.2	cg09999441	0.02744571	1	3.57E-06	1
RAB3A	19p13.11	cg19844325	0.02754291	1	0.021913091	1
FAM155A	13q33.3	cg19839798	0.02764037	1	0.000124699	1
SLC25A46	5q22.1	cg02004672	0.02828017	1	0.001015208	1
GIGYF1	7q22.1	cg09262732	0.02947713	1	9.38E-08	1
MUC6	11p15.5	cg22685816	0.02953688	1	0.001729836	1
APEH	3p21.31	cg20402382	0.03090606	1	0.000477843	1
SNX12	Xq13.1	cg09034929	0.03507084	1	4.56E-12	1
COX10	17p12	cg17789012	0.03517017	1	0.012558717	1
ZNF395	8p21.1	cg13411962	0.035259	1	3.14E-08	1
ZSCAN22	19q13.43	cg25041148	0.03600798	1	3.62E-16	1
MRC2	17q23	cg02963164	0.03680704	1	6.70E-07	1
PCDHB8	5q31.3	cg27582059	0.03773297	1	2.16E-08	1
MSH2	2p21-p16.3	cg00547758	0.03941489	1	0.000137647	1
ZDHHC11	5p15.33	cg02540781	0.0405545	1	1.52E-09	1
KRT19	17q21.2	cg02893823	0.04181978	1	1.86E-08	1
PRMT6	1p13.3	cg07133347	0.0429476	1	5.61E-07	1
SLC22A4	5q31.1	cg12912258	0.04299029	1	0.000123582	1
STK32C	10q26.3	cg14897419	0.04302363	1	4.13E-10	1
ZNF76	6p21.31	cg26998856	0.04410974	1	3.92E-06	1
ZNF593	1p36.11	cg02926005	0.04466109	1	0.001083256	1
MORN3	12q24.31	cg22568673	0.04476095	1	0.003045444	1
MNT	17p13.3	cg19949929	0.04488267	1	0.007800555	1
FKBP4	12p13.33	cg04915277	0.04595611	1	7.43E-05	1
NUP107	12q15	cg14121014	0.0463475	1	0.012723049	1
TBC1D22A	22q13.31	cg09475402	0.04670811	1	5.65E-05	1
EBP	Xp11.23	cg00011200	0.04898715	1	0.000448755	1
TRIM68	11p15.4	cg09133563	0.04956077	1	6.46E-07	1
