# Supplementary material for: Elucidation of the Genomic-Epigenomic Interaction Landscape of Aggressive Prostate Cancer
Source: Biomed Res Int. 2021 Jan 13;2021:6641429. doi: 10.1155/2021/6641429 (PMC7825361; doi:10.1155/2021/6641429)
Supplement: Supplementary 7 — Table S7: a complete list of the 796 somatic mutated genes transcriptionally associated to aggressive PCa and a complete list of the 1,264 somatic mutated genes aberrantly methylated in aggressive PCa. [file 6641429.f7.txt]

Supplementary Table S7 A complete list of the 796 somatic mutated genes transcriptionally associated to aggressive PCa and a complete list of the 1,264 somatic mutated genes aberrantly methylated in aggressive PCa.
	RNAseq + Somatic	796 genes	Cytoband	Number of somatic mutations	EXP-value				Methyl + Somatic	1,264 genes	Cytoband	Number of somatic mutations	Number of CPG sites
		FAT3	11q14.3	9	2.01E-20					TTN	2q31.2	27	9
		KMT2D	12q13.12	7	0.004912376					TP53	17p13.1	18	19
		FAM83B	6p12.1	6	1.77E-16					MUC16	19p13.2	17	1
		FAT2	5q33.1	6	3.39E-16					ATM	11q22.3	13	32
		FLG	1q21.3	6	0.023144922					HMCN1	1q25.3-q31.1	13	4
		PIK3CA	3q26.32	6	0.046631436					MUC17	7q22.1	12	1
		EPHB1	3q22.2	5	7.07E-24					CDK12	17q12	8	8
		KIAA1614	1q25.3	5	4.97E-17					USH2A	1q41	7	7
		MXRA5	Xp22.33	5	2.69E-05					PCDHA12	5q31.3	6	52
		RYR2	1q43	5	0.01120009					XIRP2	2q24.3	6	4
		FZD4	11q14.2	5	0.01934064					DNAH9	17p12	6	3
		MT-ND5	mitochondria	5	0.035144559					ABCA5	17q24.3	6	1
		SPEG	2q35	4	2.54E-16					TNXB	6p21.33-p21.32	5	43
		DOCK3	3p21.2	4	2.62E-16					NEURL4	17p13.1	5	19
		LRP4	11p11.2	4	2.23E-15					ASH1L	1q22	5	8
		ARHGAP32	11q24.3	4	3.46E-15					EYS	6q12	5	3
		DNAH8	6p21.2	4	2.26E-14					SRCAP	16p11.2	5	2
		APOB	2p24.1	4	8.21E-10					SCN11A	3p22.2	5	1
		FAT4	4q28.1	4	4.80E-09					BRCA2	13q13.1	5	1
		IFI16	1q23.1	4	3.11E-08					DIDO1	20q13.33	4	19
		RAG1	11p12	4	6.11E-08					KDM2A	11q13.2	4	18
		TRIM28	19q13.4	4	1.08E-05					ZFHX4	8q21.13	4	16
		EPB41L5	2q14.2	4	1.70E-05					LRRTM1	2p12	4	15
		MYCBP2	13q22.3	4	3.99E-05					EXT2	11p11.2	4	13
		FAM214A	15q21.2-q21.3	4	0.015339707					ZMYM3	Xq13.1	4	11
		PAQR8	6p12.2	3	1.49E-25					PCLO	7q21.11	4	8
		CDC20	1p34.2	3	1.15E-23					BRWD1	21q22.2	4	6
		DOT1L	19p13.3	3	8.08E-19					PKHD1	6p12.3-p12.2	4	6
		LRGUK	7q33	3	7.44E-16					NEB	2q23.3	4	5
		COL17A1	10q25.1	3	1.20E-15					VPS13C	15q22.2	4	5
		WIF1	12q14.3	3	4.12E-15					TCF20	22q13.2	4	5
		HCFC2	12q23.3	3	4.93E-12					FGA	4q31.3	4	4
		HIST1H2BG	6p22.2	3	4.88E-10					CACNA1E	1q25.3	4	1
		SCN7A	2q24.3	3	1.11E-09					NDST4	4q26	4	1
		DHTKD1	10p14	3	6.72E-09					MAGEA6	Xq28	4	1
		MIA3	1q41	3	1.63E-08					SORCS3	10q25.1	4	1
		SEL1L3	4p15.2	3	2.24E-08					ZFP28	19q13.43	4	1
		PKHD1L1	8q23.1-q23.2	3	1.06E-07					PDZD2	5p13.3	4	1
		SRSF2	17q25.2	3	1.89E-07					GRIN2B	12p13.1	4	1
		RNF215	22q12.2	3	2.97E-07					DYNC1H1	14q32.31	4	1
		BRAF	7q34	3	8.72E-07					ROS1	6q22.1	4	1
		ABHD8	19p13.11	3	4.87E-06					PCDHA13	5q31.3	3	48
		NAV3	12q21.2	3	1.13E-05					TRIM10	6p22.1	3	31
		ARHGEF39	9p13.3	3	1.37E-05					SYNE2	14q23.2	3	30
		UTRN	6q24.2	3	1.69E-05					GRM1	6q24.3	3	27
		ANKRD28	3p25.1	3	1.98E-05					SPTBN4	19q13.13	3	18
		ACTG1	17q25.3	3	4.27E-05					PDE4DIP	1q21.2	3	18
		DNAH2	17p13.1	3	5.06E-05					JMJD1C	10q21.3	3	17
		MALAT1	11q13.1	3	7.14E-05					APC	5q22.2	3	16
		PTCHD4	6p12.3	3	0.000154806					WDFY3	4q21.23	3	13
		ZNF230	19q13.31	3	0.000194449					MAG	19q13.1	3	13
		TRIO	5p15.2	3	0.001836892					LRIG3	12q14.1	3	12
		FREM1	9p22.3	3	0.002814602					LRRIQ3	1p31.1	3	12
		HELB	12q14.3	3	0.00313384					ARID4B	1q42.3	3	11
		TRRAP	7q22.1	3	0.003339309					SLC12A6	15q14	3	11
		PDPR	16q22.1	3	0.004034248					GIGYF2	2q37.1	3	11
		PTH2R	2q34	3	0.004327166					PCDH19	Xq22.1	3	11
		ZNF827	4q31.21-q31.22	3	0.004524093					PTPRC	1q31.3-q32.1	3	10
		USP31	16p12.2	3	0.013700205					NLRP4	19q13.43	3	10
		CGNL1	15q21.3	3	0.015075505					RABEP1	17p13.2	3	9
		GTF2E2	8p12	3	0.015925618					KIF1B	1p36.22	3	9
		KMT2A	11q23.3	3	0.020070664					ZIC1	3q24	3	9
		FAM208B	10p15.1	3	0.027966491					CNOT1	16q21	3	8
		RBL2	16q12.2	3	0.02987056					SSH2	17q11.2	3	7
		RPRD2	1q21.2	3	0.038654082					MDGA2	14q21.3	3	7
		UBR3	2q31.1	3	0.040764831					SLITRK1	13q31.1	3	7
		BCORL1	Xq26.1	3	0.04562448					PTCH2	1p34.1	3	7
		BOD1L1	4p15.33	3	0.047986841					UACA	15q23	3	7
		TRGC1	7p14.1	2	1.24E-24					HRAS	11p15.5	3	6
		TARBP1	1q42.2	2	8.70E-23					USP37	2q35	3	6
		ASPM	1q31.3	2	3.64E-21					MSH3	5q14.1	3	6
		CCDC178	18q12.1	2	1.74E-20					A1CF	10q11.23	3	5
		CPAMD8	19p13.11	2	4.74E-20					DGUOK	2p13.1	3	5
		CLCA2	1p22.3	2	8.27E-20					KIAA1324L	7q21.12	3	5
		ACACB	12q24.11	2	1.47E-19					DNAH3	16p12.3	3	5
		B4GALNT4	11p15.5	2	5.00E-19					NCOA1	2p23.3	3	4
		MMP26	11p15.4	2	5.82E-19					MYH6	14q11.2	3	4
		SIX1	14q23.1	2	2.53E-17					CHD4	12p13.31	3	4
		GLI3	7p14.1	2	1.96E-16					OR5M8	11q12.1	3	3
		TSHZ3	19q12	2	2.71E-16					SLC7A2	8p22	3	3
		CTTNBP2	7q31.31	2	3.08E-16					KCNA3	1p13.3	3	2
		CELSR2	1p13.3	2	1.61E-15					SLC5A12	11p14.2	3	2
		EZH1	17q21.2	2	2.63E-15					SNTG1	8q11.21	3	2
		DOPEY2	21q22.12	2	3.02E-13					VWF	12p13.31	3	2
		AHDC1	1p36.11-p35.3	2	4.27E-13					KDM6B	17p13.1	3	2
		TSPAN7	Xp11.4	2	6.09E-13					RGPD3	2q12.2	3	1
		WSB2	12q24.23	2	2.47E-12					UGT2B15	4q13.2	3	1
		HECTD4	12q24.13	2	2.52E-12					SCN4A	17q23.3	3	1
		PRRC2A	6p21.33	2	4.57E-12					ATP10B	5q34	3	1
		ADGRG6	6q24.2	2	4.77E-12					PSG3	19q13.2	3	1
		TELO2	16p13.3	2	7.72E-12					PSG7	19q13.31	3	1
		KDM4B	19p13.3	2	1.01E-11					JAK3	19p13.11	3	1
		SRSF1	17q22	2	5.01E-11					ETV3L	1q23.1	3	1
		JAK1	1p31.3	2	5.50E-11					IRF4	6p25.3	3	1
		MMP9	20q13.12	2	1.87E-10					EML5	14q31.3	3	1
		CHD9	16q12.2	2	1.95E-10					SAG	2q37.1	3	1
		FMN2	1q43	2	3.39E-10					MYLK2	20q11.21	3	1
		PEX6	6p21.1	2	4.94E-10					BDP1	5q13.2	3	1
		CS	12q13.3	2	1.03E-09					TACR3	4q24	3	1
		POLG2	17q23.3	2	1.53E-09					PADI3	1p36.13	3	1
		ILDR2	1q24.1	2	3.13E-09					KRT25	17q21.2	3	1
		THSD4	15q23	2	3.71E-09					MYH9	22q12.3	3	1
		NDST2	10q22.2	2	4.44E-09					MAST1	19p13.2	3	1
		UHRF1BP1	6p21.31	2	5.03E-09					CUL9	6p21.1	3	1
		KIF26B	1q44	2	6.84E-09					PCDHGA8	5q31.3	2	171
		SUGP2	19p13	2	9.07E-09					PCDHA2	5q31.3	2	141
		FCGBP	19q13.2	2	1.19E-08					PCDHA5	5q31.3	2	116
		TRIM31	6p22.1	2	1.43E-08					ANK1	8p11.21	2	59
		BNC1	15q25.2	2	1.70E-08					CTNNA2	2p12	2	49
		DNAH1	3p21.1	2	1.84E-08					RREB1	6p24.3	2	33
		MYSM1	1p32.1	2	2.25E-08					CHAT	10q11.23	2	31
		TTBK2	15q15.2	2	6.95E-08					ARHGAP26	5q31.3	2	30
		NBEAL2	3p21.31	2	8.32E-08					VCAN	5q14.2-q14.3	2	25
		ALOX15	17p13.2	2	8.93E-08					CHRM2	7q33	2	24
		CMYA5	5q14.1	2	1.44E-07					THADA	2p21	2	24
		FAM98C	19q13.2	2	1.44E-07					PDE10A	6q27	2	19
		COL6A1	21q22.3	2	1.71E-07					PCID2	13q34	2	18
		AKAP6	14q12	2	1.76E-07					IFT140	16p13.3	2	17
		CEP85L	6q22.31	2	1.83E-07					RALYL	8q21.2	2	17
		PEX2	8q21.13	2	2.23E-07					KCND3	1p13.2	2	17
		MYO1D	17q11.2	2	4.33E-07					SPAG6	10p12.2	2	16
		TRPS1	8q23.3	2	5.15E-07					MED15	22q11.21	2	16
		SNX4	3q21.2	2	5.90E-07					BCLAF1	6q23.3	2	15
		GLI2	2q14.2	2	9.54E-07					CSMD2	1p35.1	2	15
		L3HYPDH	14q23.1	2	1.81E-06					SULF1	8q13.2-q13.3	2	15
		KANSL1L	2q34	2	1.94E-06					CHD3	17p13.1	2	15
		TRAF2	9q34.3	2	3.03E-06					STAT3	17q21.2	2	15
		CCT6P3	7q11.21	2	3.20E-06					SPHKAP	2q36.3	2	15
		PCDHB2	5q31.3	2	3.75E-06					FAM83A	8q24.13	2	14
		LMTK2	7q21.3	2	5.21E-06					AMPD2	1p13.3	2	14
		GPI	19q13.11	2	5.23E-06					SIPA1	11q13.1	2	14
		SEMA3E	7q21.11	2	5.51E-06					PRKDC	8q11.21	2	14
		MPDZ	9p23	2	1.43E-05					CPS1	2q34	2	14
		MTG2	20q13.33	2	1.48E-05					SERPINE1	7q22.1	2	14
		LONRF1	8p23.1	2	2.14E-05					RETSAT	2p11.2	2	14
		ZCCHC14	16q24.2	2	4.93E-05					ZNFX1	20q13.13	2	13
		IRS1	2q36.3	2	5.49E-05					CEBPZ	2p22.2	2	13
		VWA8	13q14.11	2	5.87E-05					MSL2	3q22.3	2	13
		KIAA2026	9p24.1	2	6.42E-05					GLI1	12q13.3	2	12
		ZNF281	1q32.1	2	7.66E-05					USP20	9q34.2	2	12
		ZNF131	5p12	2	0.000136387					ARHGEF11	1q23.1	2	12
		PLEKHS1	10q25.3	2	0.000142123					GRIA1	5q33.2	2	12
		ZBTB34	9q33.3	2	0.000198324					GLOD4	17p13.3	2	11
		DGKI	7q33	2	0.000230939					POLR2B	4q12	2	11
		CLASRP	19q13.32	2	0.000278797					SPEN	1p36.21-p36.13	2	11
		DNER	2q36.3	2	0.000320116					RBM12	20q11.22	2	10
		IRF8	16q24.1	2	0.000339824					ZZEF1	17p13.2	2	10
		CCSER1	4q22.1	2	0.00049528					PLIN3	19p13.3	2	10
		RANBP2	2q13	2	0.00049528					BCAN	1q23.1	2	10
		CTNNAL1	9q31.3	2	0.000641846					IFT122	3q21.3-q22.1	2	10
		MIIP	1p36.22	2	0.000679642					CARD9	9q34.3	2	10
		HP1BP3	1p36.12	2	0.000779302					KIAA0753	17p13.1	2	9
		DISP1	1q41	2	0.000809481					LY9	1q23.3	2	9
		ATP8B4	15q21.2	2	0.001160218					MCM8	20p12.3	2	9
		CROCCP2	1p36.13	2	0.001909534					MTTP	4q23	2	9
		CCT4	2p15	2	0.002327207					PAMR1	11p13	2	9
		KAT6B	10q22.2	2	0.002451218					WDR33	2q14.3	2	8
		ANKH	5p15.2	2	0.002488365					NAA20	20p11.23	2	8
		ADAMTS10	19p13.2	2	0.002514735					DDX47	12p13.1	2	8
		FAM171A1	10p13	2	0.002720014					LRFN4	11q13.1	2	8
		ADCY2	5p15.31	2	0.002937332					USP35	11q13.4	2	8
		FAT1	4q35.2	2	0.003019037					PYHIN1	1q23.1	2	8
		GLDC	9p24.1	2	0.004136946					ATP6V1C2	2p25.1	2	8
		ITGA10	1q21.1	2	0.004202188					ADAM29	4q34.1	2	7
		GOLGB1	3q13.33	2	0.005378747					HFE2		2	7
		PHF3	6q12	2	0.005488976					CEP76	18p11.21	2	7
		AKAP8L	19p13.12	2	0.005794953					STAT1	2q32.2	2	7
		SI	3q26.1	2	0.005861224					SF3A1	22q12.2	2	7
		SLC30A9	4p13	2	0.006127816					LRRC15	3q29	2	7
		PAPLN	14q24.2	2	0.006639388					MYH2	17p13.1	2	7
		ZNF799	19p13.2	2	0.006813636					ORMDL1	2q32.2	2	7
		TFAP2E	1p34.3	2	0.007125615					PLA2G4F	15q15.1	2	7
		KL	13q13.1	2	0.007251911					SP3	2q31.1	2	7
		PARP1	1q42.12	2	0.007690927					SF3B3	16q22.1	2	7
		PKDREJ	22q13.31	2	0.009944747					MGA	15q15	2	7
		LRFN3	19q13.13	2	0.010935356					STAT4	2q32.2-q32.3	2	7
		MFHAS1	8p23.1	2	0.011444389					PFN2	3q25.1	2	7
		TTC17	11p12-p11.2	2	0.012171549					SHPRH	6q24.3	2	6
		SETX	9q34.13	2	0.012344193					HYDIN	16q22.2	2	6
		ZNF366	5q13.1	2	0.012414974					KRIT1	7q21.2	2	6
		ZBTB44	11q24.3	2	0.012813995					FSTL5	4q32.2	2	6
		FARP2	2q37.3	2	0.013316327					KEAP1	19p13.2	2	6
		PIK3CB	3q22.3	2	0.013719302					ITFG1	16q12.1	2	6
		LDLR	19p13.2	2	0.014426914					MYO1E	15q22.2	2	6
		CYC1	8q24.3	2	0.014916504					ABCB5	7p21.1	2	6
		SUCO	1q24.3	2	0.015450611					DYRK1A	21q22.13	2	6
		DOCK11	Xq24	2	0.015538087					ZNF33A	10p11.1	2	6
		FAM83F	22q13.1	2	0.015767455					ITGAL	16p11.2	2	6
		CPD	17q11.2	2	0.015812021					PCDH15	10q21.1	2	6
		TENM1	Xq25	2	0.016990334					ATP7A	Xq21.1	2	6
		KIAA1551	12p11.21	2	0.019163052					PSG8	19q13.2	2	5
		SEZ6L	22q12.1	2	0.019612861					LOXL3	2p13.1	2	5
		CA2	8q21.2	2	0.020072905					ZMIZ1	10q22.3	2	5
		AFG3L2	18p11.21	2	0.0205077					SCN2A	2q24.3	2	5
		ESYT2	7q36.3	2	0.022557414					FANCM	14q21.2	2	5
		KLHL20	1q25.1	2	0.025635814					USP33	1p31.1	2	5
		SELP	1q24.2	2	0.028601513					TLK2	17q23	2	5
		GRIP2	3p25.1	2	0.029434277					CNTN4	3p26.3-p26.2	2	5
		CD1C	1q23.1	2	0.031551795					EPS15	1p32.3	2	5
		CDKN1B	12p13.1	2	0.032443278					IL16	15q25.1	2	5
		PGBD1	6p22.1	2	0.041967237					ERCC6	10q11.23	2	5
		NUP205	7q33	2	0.043143158					SSX5	Xp11.23	2	5
		HJURP	2q37.1	1	3.49E-36					ADORA3	1p13.2	2	5
		GCNT4	5q13.3	1	4.21E-33					WNK1	12p13.33	2	4
		NUP210	3p25.1	1	1.29E-32					LCP2	5q35.1	2	4
		SLC12A8	3q21.2	1	1.51E-27					FAM151A	1p32.3	2	4
		ABHD6	3p14.3	1	4.83E-27					ANO3	11p14.2	2	4
		KIF18B	17q21.31	1	6.71E-27					FCGR2A	1q23.3	2	4
		TTYH3	7p22.3	1	1.33E-26					XRN1	3q23	2	4
		KCTD14	11q14.1	1	1.53E-26					MEGF6	1p36.32	2	4
		L3MBTL4	18p11.31	1	3.94E-25					TRPA1	8q21.11	2	3
		STOX2	4q35.1	1	1.02E-24					LRRC3B	3p24.1	2	3
		SLC12A7	5p15.33	1	5.53E-24					SCN1A	2q24.3	2	3
		VWCE	11q12.2	1	2.67E-22					ZAN	7q22.1	2	3
		SRD5A2	2p23.1	1	3.02E-22					HCRTR2	6p12.1	2	3
		ZNF485	10q11.21	1	5.29E-22					MYT1L	2p25.3	2	3
		HOXB13	17q21.32	1	7.14E-22					PCDH11X	Xq21.31	2	3
		CDC42EP3	2p22.2	1	1.05E-21					SCMH1	1p34.2	2	3
		STAC	3p22.3-p22.2	1	3.54E-21					TRIM5	11p15.4	2	2
		B3GNT9	16q22.1	1	6.32E-21					CDH12	5p14.3	2	2
		TOP2A	17q21.2	1	8.34E-21					FRMD7	Xq26.2	2	2
		PBX1	1q23.3	1	1.52E-20					KIF21B	1q32.1	2	2
		TTLL12	22q13.2	1	2.93E-20					NEUROD2	17q12	2	2
		MSI1	12q24.31	1	3.08E-20					FBXW10	17p11.2	2	2
		FASN	17q25.3	1	5.73E-20					KRTAP10-4	21q22.3	2	2
		CDC45	22q11.21	1	1.11E-19					PRPS1L1	7p21.1	2	2
		ESPL1	12q13.13	1	1.05E-18					C1orf87	1p32.1	2	2
		ACSS1	20p11.21	1	1.11E-18					ACAP1	17p13.1	2	2
		TMEM246	9q31.1	1	1.51E-18					TEP1	14q11.2	2	2
		ISX	22q12.3	1	1.86E-18					CDH13	16q23.3	2	2
		RBFOX1	16p13.3	1	2.18E-18					SAV1	14q22.1	2	2
		PDK2	17q21.33	1	2.53E-18					ACTR3	2q14.1	2	2
		CCSER2	10q23.1	1	4.15E-18					MYO3A	10p12.1	2	2
		POU5F1B	8q24.21	1	4.16E-18					AEBP1	7p13	2	2
		LSM11	5q33.3	1	5.59E-18					ZSWIM5	1p34.1	2	2
		ROR2	9q22.31	1	5.98E-18					RGMB	5q15	2	2
		LPIN1	2p25.1	1	8.46E-18					KYNU	2q22.2	2	2
		VIT	2p22.2	1	8.83E-18					MAN2A1	5q21.3	2	2
		MOB3C	1p33	1	9.20E-18					TTC30A	2q31.2	2	2
		SH3RF1	4q32.3-q33	1	1.00E-17					KCNJ10	1q23.2	2	2
		NKX3-1	8p21.2	1	2.63E-17					SACM1L	3p21.31	2	2
		DCBLD2	3q12.1	1	2.66E-17					GABRB1	4p12	2	2
		SLC16A4	1p13.3	1	3.95E-17					GBF1	10q24.32	2	2
		PGAP1	2q33.1	1	4.96E-17					CDH8	16q21	2	1
		RNASEL	1q25.3	1	5.01E-17					BIRC6	2p22.3	2	1
		HID1	17q25.1	1	8.33E-17					NEUROD6	7p14.3	2	1
		KIAA0368		1	1.51E-16					GPRIN3	4q22.1	2	1
		IQCA1	2q37.2-q37.3	1	1.65E-16					ALPP	2q37.1	2	1
		SLC27A4	9q34.11	1	1.79E-16					GTF2B	1p22.2	2	1
		PLA2G4A	1q31.1	1	1.85E-16					SIPA1L2	1q42.2	2	1
		PRTFDC1	10p12.1	1	2.11E-16					TRPM1	15q13.3	2	1
		TUBG2	17q21.2	1	2.62E-16					RBM27	5q32	2	1
		HOXB2	17q21.32	1	3.13E-16					OC90	8q24.22	2	1
		GJB5	1p34.3	1	3.54E-16					C2orf80	2q33.3	2	1
		EVA1C	21q22.11	1	3.68E-16					ZNF823	19p13.2	2	1
		PIP5K1C	19p13.3	1	5.92E-16					ALMS1	2p13.1	2	1
		ITGA9	3p22.2	1	6.84E-16					ITLN1	1q23.3	2	1
		ACTRT3	3q26.2	1	2.54E-15					SYT10	12p11.1	2	1
		TSPAN2	1p13.2	1	2.55E-15					PGLYRP2	19p13.12	2	1
		SNRPA1	15q26.3	1	2.61E-15					PASD1	Xq28	2	1
		FOXQ1	6p25.3	1	2.79E-15					SLITRK5	13q31.2	2	1
		SPATA6	1p33	1	3.28E-15					RIMBP2	12q24.33	2	1
		KSR1	17q11.2	1	4.38E-15					NCAN	19p12	2	1
		UCK2	1q24.1	1	4.45E-15					KDM3B	5q31.2	2	1
		ZNF783	7q36.1	1	4.67E-15					TFAP2B	6p12.3	2	1
		PCP4	21q22.2	1	4.85E-15					AHCTF1	1q44	2	1
		BCAR3	1p22.1	1	5.50E-15					CNTNAP5	2q14.3	2	1
		CCNJL	5q33.3	1	6.28E-15					COG7	16p12.2	2	1
		NBPF8	1p11.2	1	8.14E-15					PRDM9	5p14.2	2	1
		CELF2	10p14	1	8.75E-15					VPS33B	15q26.1	2	1
		PCSK2	20p12.1	1	1.18E-14					KERA	12q21.33	2	1
		STK35	20p13	1	1.23E-14					LRIG2	1p13.2	2	1
		BEND3	6q21	1	1.44E-14					APPBP2	17q23.2	2	1
		ZFP36L1	14q24.1	1	1.84E-14					NAA15	4q31.1	2	1
		CENPE	4q24	1	2.29E-14					ZNF608	5q23.2	2	1
		ZNF587	19q13.43	1	2.56E-14					ZNF563	19p13.2	2	1
		RNF217-AS1	6q22.31	1	2.68E-14					XIRP1	3p22.2	2	1
		DUS1L	17q25.3	1	2.92E-14					F11	4q35.2	2	1
		VIPAS39	14q24.3	1	3.08E-14					IL12A	3q25.33	2	1
		UVSSA	4p16.3	1	3.44E-14					PHACTR4	1p35.3	2	1
		BNC2	9p22.3-p22.2	1	7.33E-14					CDC42BPB	14q32.32	2	1
		SKIDA1	10p12.31	1	7.44E-14					SIGLEC8	19q13.33-q13.41	2	1
		CPED1	7q31.31	1	7.73E-14					CTCFL	20q13.31	2	1
		PEAK1	15q24.3	1	7.85E-14					ADAMTS6	5q12.3	2	1
		KANK4	1p31.3	1	9.58E-14					CCDC94		2	1
		GNPNAT1	14q22.1	1	1.11E-13					RPL10A	6p21.31	2	1
		TENM3	4q34.3-q35.1	1	1.32E-13					FOXR2	Xp11.21	2	1
		WDR48	3p22.2	1	1.32E-13					NOTCH2NL	1q21.1	2	1
		EIF2S3	Xp22.11	1	1.49E-13					PCDHB7	5q31.3	2	1
		CCT2	12q15	1	1.50E-13					PKD1L1	7p12.3	2	1
		NOA1	4q12	1	2.09E-13					CNTN6	3p26.3	2	1
		NADK	1p36.33	1	3.84E-13					ZNF492	19p13.11	2	1
		CYP4F3	19p13.12	1	4.11E-13					ARHGAP21	10p12.1	2	1
		RSAD1	17q21.33	1	4.23E-13					PPEF2	4q21.1	2	1
		SLC27A3	1q21.3	1	4.73E-13					RAD54B	8q22.1	2	1
		NXPE3	3q12.3	1	4.96E-13					KRT78	12q13.13	2	1
		ARHGAP39	8q24.3	1	5.00E-13					ZNF148	3q21.2	2	1
		MMP10	11q22.2	1	6.47E-13					FCAMR	1q32.1	2	1
		SYT7	11q12.2	1	6.76E-13					LAMC1	1q25.3	2	1
		CHD1L	1q21.1	1	8.12E-13					PCDHGA3	5q31.3	1	279
		ALDOC	17q11.2	1	8.41E-13					PCDHA4	5q31.3	1	126
		ACTN4	19q13.2	1	8.47E-13					PCDHA6	5q31.3	1	110
		CCDC180	9q22.33	1	1.01E-12					INS-IGF2	11p15.5	1	102
		ZNF781	19q13.12	1	1.12E-12					PCDHA8	5q31.3	1	90
		NCCRP1	19q13.2	1	1.14E-12					PCDHA10	5q31.3	1	75
		TRIM29	11q23.3	1	1.28E-12					CTBP2	10q26.13	1	63
		SOX12	20p13	1	1.49E-12					VGLL4	3p25.3-p25.2	1	59
		SLC18A2	10q25.3	1	1.62E-12					TSC2	16p13.3	1	56
		KDELC2	11q22.3	1	1.68E-12					PAX3	2q36.1	1	46
		FAM217B	20q13.33	1	2.85E-12					RUNX3	1p36.11	1	42
		MIOS	7p21.3	1	3.09E-12					PC	11q13.2	1	41
		PTRHD1	2p23.3	1	3.34E-12					HLA-F	6p22.1	1	41
		FOXB2	9q21.2	1	3.93E-12					CCHCR1	6p21.33	1	40
		DUSP18	22q12.2	1	8.87E-12					AFF3	2q11.2	1	40
		UBAP2	9p13.3	1	8.87E-12					POU6F2	7p14.1	1	39
		CHMP3	2p11.2	1	1.21E-11					DHX16	6p21.33	1	38
		SLC35F4	14q22.3-q23.1	1	1.25E-11					NR5A2	1q32.1	1	38
		RRAGA	9p22.1	1	1.57E-11					ISLR2	15q24.1	1	38
		SPRY3	Xq28 and Yq12	1	1.76E-11					COLEC11	2p25.3	1	36
		LRMP	12p12.1	1	2.11E-11					CREBBP	16p13.3	1	36
		HYPK	15q15.3	1	2.20E-11					CCNA1	13q13.3	1	35
		NEK7	1q31.3	1	2.67E-11					IGF2BP1	17q21.32	1	34
		RNF144A	2p25.1	1	3.05E-11					UGT1A7	2q37.1	1	34
		TMEM243	7q21.12	1	3.25E-11					SNRPN	15q11.2	1	33
		DNA2	10q21.3	1	3.27E-11					ATP2B2	3p25.3	1	31
		ZNF285	19q13.31	1	3.75E-11					MOG	6p22.1	1	31
		IQGAP1	15q26.1	1	3.79E-11					FBLN2	3p25.1	1	30
		UGT2B4	4q13.3	1	3.96E-11					RECQL5	17q25	1	30
		EXT1	8q24.11	1	4.01E-11					OPCML	11q25	1	30
		MMP11	22q11.23	1	4.35E-11					UBE2I	16p13.3	1	29
		KLHDC1	14q21.3	1	4.81E-11					ADAM12	10q26.2	1	29
		PXDN	2p25.3	1	6.01E-11					PARD3B	2q33.3	1	29
		CAPZB	1p36.13	1	7.61E-11					CADPS	3p14.2	1	28
		SDAD1P1	8p21.2	1	8.29E-11					KALRN	3q21.1-q21.2	1	28
		PDCD5	19q13.11	1	8.57E-11					IGSF11	3q13.32	1	27
		EHBP1L1	11q13.1	1	1.02E-10					CALCR	7q21.3	1	27
		TNS4	17q21.2	1	1.34E-10					SRGAP3	3p25.3	1	27
		NAALADL2	3q26.31	1	1.42E-10					ME3	11q14.2	1	27
		CPQ	8q22.1	1	1.50E-10					CLSTN1	1p36.22	1	26
		SLC7A4	22q11.21	1	1.63E-10					CADPS2	7q31.32	1	25
		MED4	13q14.2	1	1.74E-10					GRIA4	11q22.3	1	25
		ZNF300P1	5q33.1	1	1.76E-10					LRRFIP1	2q37.3	1	25
		EBF2	8p21.2	1	1.83E-10					ERBB2	17q12	1	23
		CHD5	1p36.31	1	1.89E-10					RAPGEF4	2q31.1	1	23
		SRMS	20q13.33	1	1.94E-10					VAX1	10q25.3	1	23
		TRIM22	11p15.4	1	2.29E-10					PPP1R10	6p21.33	1	22
		MYO6	6q14.1	1	2.55E-10					CUL4A	13q34	1	22
		SPDL1	5q35.1	1	2.58E-10					F7	13q34	1	21
		ECI2	6p25.2	1	2.76E-10					TMUB1	7q36.1	1	21
		CSPG4	15q24.2	1	3.27E-10					LYN	8q12.1	1	21
		AOC1	7q36.1	1	4.20E-10					BRD9	5p15.33	1	21
		RAB3GAP1	2q21.3	1	4.63E-10					HOXB5	17q21.32	1	20
		MOCOS	18q12.2	1	4.92E-10					KIF25	6q27	1	20
		PGM1	1p31.3	1	5.59E-10					INSRR	1q23.1	1	20
		IVNS1ABP	1q25.3	1	6.05E-10					ARHGAP6	Xp22.2	1	20
		SLFN12	17q12	1	6.57E-10					DPP10	2q14.1	1	20
		TM7SF3	12p11.23	1	7.71E-10					DALRD3	3p21.31	1	20
		SMYD2	1q32.3	1	8.85E-10					C10orf71	10q11.23	1	20
		SHC2	19p13.3	1	9.35E-10					UGT1A4	2q37.1	1	19
		ANKRD34B	5q14.1	1	9.52E-10					CIRBP	19p13.3	1	19
		CCDC171	9p22.3	1	1.01E-09					MATN4	20q13.12	1	19
		KRT14	17q21.2	1	1.05E-09					HNF4A	20q13.12	1	19
		GPALPP1	13q14.12	1	1.12E-09					AFF1	4q21.3-q22.1	1	19
		KLK4	19q13.41	1	1.16E-09					SLC6A20	3p21.31	1	19
		C10orf76		1	1.35E-09					PTPRO	12p12.3	1	19
		ADAMTS8	11q24.3	1	1.80E-09					RASAL2	1q25.2	1	19
		DDX39B	6p21.33	1	2.01E-09					KLC1	14q32.33	1	19
		PPFIBP2	11p15.4	1	2.02E-09					USP6NL	10p14	1	18
		LACC1	13q14.11	1	2.22E-09					EZR	6q25.3	1	18
		DGKQ	4p16.3	1	2.24E-09					RAB11FIP1	8p11.23	1	18
		PER1	17p13.1	1	2.35E-09					C12orf42	12q23.2	1	18
		LZTS3	20p13	1	2.50E-09					CABLES1	18q11.2	1	18
		BMPR1A	10q23.2	1	2.78E-09					ETV1	7p21.2	1	18
		SLC6A16	19q13.33	1	3.40E-09					LHX3	9q34.3	1	18
		MAP3K9	14q24.2	1	3.98E-09					GAD2	10p12.1	1	18
		FCER1A	1q23.2	1	4.01E-09					CCNY	10p11.21	1	17
		LYSMD4	15q26.3	1	4.27E-09					GRB7	17q12	1	17
		TMEM145	19q13.2	1	4.38E-09					PTPRM	18p11.23	1	17
		NAB2	12q13.3	1	4.46E-09					SPRY4	5q31.3	1	17
		GZF1	20p11.21	1	4.55E-09					KCNC1	11p15.1	1	17
		TSTA3	8q24.3	1	5.19E-09					FEZF1	7q31.32	1	17
		CYB561A3	11q12.2	1	6.58E-09					SLC5A10	17p11.2	1	16
		CDC6	17q21.2	1	6.93E-09					RHBDF2	17q25.3	1	16
		ZNF782	9q22.33	1	7.09E-09					HTR2C	Xq23	1	16
		CCNG2	4q21.1	1	7.17E-09					NUP98	11p15.4	1	16
		BMPER	7p14.3	1	7.48E-09					VGLL2	6q22.1	1	16
		PPP6R2	22q13.33	1	7.55E-09					CENPT	16q22.1	1	16
		MACC1	7p21.1	1	7.63E-09					GRM8	7q31.33	1	16
		NID1	1q42.3	1	7.88E-09					PKP4	2q24.1	1	16
		YEATS2	3q27.1	1	8.83E-09					URGCP	7p13	1	15
		TLR5	1q41	1	9.73E-09					SLC3A2	11q12.3	1	15
		KLHL30	2q37.3	1	9.81E-09					NHLH2	1p13.1	1	15
		SV2C	5q13.3	1	1.00E-08					LIG4	13q33.3	1	15
		ZNF7	8q24.3	1	1.21E-08					MRPL2	6p21.1	1	15
		SEMA3D	7q21.11	1	1.30E-08					UBE4B	1p36.22	1	15
		MRPL15	8q11.23	1	1.36E-08					FGF5	4q21.21	1	15
		KNDC1	10q26.3	1	1.43E-08					UBTF	17q21.31	1	15
		ARPC5L	9q33.3	1	1.50E-08					BTBD11	12q23.3	1	15
		KLHL15	Xp22.11	1	1.60E-08					CEP170	1q43	1	15
		OLFML3	1p13.2	1	1.61E-08					ARF1	1q42.13	1	15
		CCDC57	17q25.3	1	1.78E-08					KCNK2	1q41	1	15
		TDP2	6p22.3	1	2.01E-08					CNST	1q44	1	15
		TTC38	22q13.31	1	2.02E-08					CEP63	3q22.2	1	14
		TECPR1	7q21.3	1	2.10E-08					DZIP3	3q13.13	1	14
		VPS11	11q23.3	1	2.40E-08					TCIRG1	11q13.2	1	14
		ADAMTS15	11q24.3	1	2.45E-08					VPS16	20p13	1	14
		C7	5p13.1	1	3.59E-08					ITGB1BP1	2p25.1	1	14
		ASB1	2q37.3	1	3.72E-08					SOX11	2p25.2	1	14
		ATP10A	15q12	1	3.74E-08					TAGLN3	3q13.2	1	14
		TBL1XR1	3q26.32	1	3.75E-08					TLX1NB	10q24.31	1	14
		SLC26A3	7q22.3-q31.1	1	3.86E-08					TSHR	14q24-q31	1	14
		ZKSCAN1	7q22.1	1	5.09E-08					FKBP5	6p21.31	1	14
		NXN	17p13.3	1	5.11E-08					EGR2	10q21.3	1	14
		SIX2	2p21	1	5.47E-08					SENP7	3q12.3	1	14
		B3GNT3	19p13.11	1	5.90E-08					PCDHGC5	5q31.3	1	14
		AGPAT4	6q26	1	6.32E-08					SMC4	3q25.33	1	14
		MSH5-SAPCD1	6p21.33	1	6.63E-08					APLP1	19q13.12	1	14
		SLCO2A1	3q22.1-q22.2	1	7.47E-08					CTSC	11q14.2	1	14
		HIST1H2AE	6p22.2	1	7.62E-08					ASTN2	9q33.1	1	13
		USP54	10q22.2	1	7.73E-08					THAP4	2q37.3	1	13
		KRT86	12q13	1	8.03E-08					SLC4A1AP	2p23.3	1	13
		HEATR3	16q12.1	1	8.13E-08					CNTN5	11q22.1	1	13
		ARC	8q24.3	1	8.16E-08					CHID1	11p15.5	1	13
		ENGASE	17q25.3	1	1.08E-07					HIST1H3G	6p22.2	1	13
		TMEM136	11q23.3	1	1.13E-07					CNTROB	17p13.1	1	13
		PTPRZ1	7q31.32	1	1.14E-07					FLT1	13q12.3	1	13
		SIGLEC1	20p13	1	1.24E-07					CTSA	20q13.12	1	13
		HIPK4	19q13.2	1	1.29E-07					ZRANB3	2q21.3	1	13
		DAPK1	9q21.33	1	1.34E-07					FNIP1	5q31.1	1	13
		NKTR	3p22.1	1	1.39E-07					AGTR1	3q24	1	13
		NAA60	16p13.3	1	1.45E-07					TBX20	7p14.2	1	13
		HIST1H2BE	6p22.2	1	1.61E-07					SLC13A5	17p13.1	1	13
		BTN2A3P	6p22.2	1	1.74E-07					SARDH	9q34.2	1	13
		DCHS1	11p15.4	1	1.91E-07					CAMTA2	17p13.2	1	13
		KMT2B	19q13.12	1	2.01E-07					NSD1	5q35.3	1	13
		INTS1	7p22.3	1	2.23E-07					PPP2R2C	4p16.1	1	13
		AP5Z1	7p22.1	1	2.46E-07					TROVE2	1q31.2	1	13
		NBEAP1	15q11.2	1	2.52E-07					C11orf57		1	12
		PLCH2	1p36.32	1	2.66E-07					ZFYVE9	1p32.3	1	12
		EBF4	20p13	1	2.67E-07					INTS7	1q32.3	1	12
		KNSTRN	15q15.1	1	2.72E-07					TPR	1q31.1	1	12
		SLC22A3	6q25.3	1	2.88E-07					KTN1	14q22.1	1	12
		ESCO2	8p21.1	1	3.34E-07					RRAS2	11p15.2	1	12
		SYNJ2	6q25.3	1	3.58E-07					ADAMTSL2	9q34.2	1	12
		VANGL2	1q23.2	1	3.64E-07					PRMT1	19q13.33	1	12
		CDH19	18q22.1	1	4.53E-07					FOXD2	1p33	1	12
		FAM102B	1p13.3	1	5.53E-07					RAC1	7p22.1	1	12
		FZD3	8p21.1	1	5.80E-07					DOCK2	5q35.1	1	12
		SLC25A23	19p13.3	1	5.87E-07					PAIP2	5q31.2	1	12
		EPHB3	3q27.1	1	5.87E-07					BCL2L11	2q13	1	12
		BMPR1B	4q22.3	1	6.97E-07					ZNF398	7q35	1	12
		TLDC1	16q24.1	1	7.66E-07					MFSD8	4q28.2	1	12
		KCTD8	4p13	1	7.83E-07					GCNT2	6p24.3-p24.2	1	12
		GFPT2	5q35.3	1	8.04E-07					S100PBP	1p35.1	1	12
		UNC5A	5q35.2	1	8.57E-07					EIF4H	7q11.23	1	12
		ADAM19	5q33.3	1	1.06E-06					SLC1A5	19q13.32	1	12
		RFK	9q21.13	1	1.14E-06					VRK2	2p16.1	1	12
		NPDC1	9q34.3	1	1.15E-06					TRPC7	5q31.1	1	12
		CD207	2p13.3	1	1.37E-06					KCNK17	6p21.2	1	12
		ZNF615	19q13.41	1	1.38E-06					MIR758	14q32.31	1	12
		KIF6	6p21.2	1	1.44E-06					AP3M1	10q22.2	1	12
		PIEZO2	18p11.22-p11.21	1	1.62E-06					ATF4	22q13.1	1	12
		NIM1K	5p12	1	1.97E-06					NEU4	2q37.3	1	12
		TICRR	15q26.1	1	2.01E-06					ATP6V0A1	17q21.2	1	12
		PCYOX1L	5q32	1	2.16E-06					SIRT1	10q21.3	1	12
		SLC9B2	4q24	1	2.21E-06					RBKS	2p23.2	1	12
		ADAMTS9	3p14.1	1	2.35E-06					ABCG5	2p21	1	12
		WASF3	13q12.13	1	2.49E-06					RNF6	13q12.13	1	12
		GRPR	Xp22.2	1	2.81E-06					ZNF568	19q13.12	1	11
		SEL1L	14q31	1	2.82E-06					HIST1H2BH	6p22.2	1	11
		KLHL36	16q24.1	1	3.31E-06					SLC16A6	17q24.2	1	11
		DIMT1	5q12.1	1	3.42E-06					GGCX	2p11.2	1	11
		PIK3AP1	10q24.1	1	3.45E-06					ARPC4	3p25.3	1	11
		KLK1	19q13.33	1	3.63E-06					TSGA13	7q32.2	1	11
		GLI4	8q24.3	1	3.78E-06					TADA3	3p25.3	1	11
		MFAP5	12p13.31	1	3.79E-06					TAS1R1	1p36.31	1	11
		FBXO16	8p21.1	1	3.80E-06					SLC17A8	12q23.1	1	11
		AMZ2P1	17q24.1	1	3.98E-06					EED	11q14.2	1	11
		TMEM192	4q32.3	1	4.35E-06					FASTKD5	20p13	1	11
		S100A8	1q21.3	1	4.58E-06					AP2A1	19q13.33	1	11
		TFDP2	3q23	1	4.71E-06					FKBP10	17q21.2	1	11
		IFI30	19p13.11	1	6.10E-06					ICAM4	19p13.2	1	11
		BMP6	6p24.3	1	6.55E-06					LYSMD1	1q21.3	1	11
		MARS	12q13.3	1	6.71E-06					GNPAT	1q42.2	1	11
		KPNA5	6q22.1	1	6.79E-06					ECE1	1p36.12	1	11
		TUBGCP3	13q34	1	6.93E-06					MOCS1	6p21.2	1	11
		MSRB1	16p13.3	1	6.99E-06					KCNH7	2q24.2	1	11
		GAL3ST1	22q12.2	1	8.17E-06					CLCN6	1p36.22	1	11
		GIPC3	19p13.3	1	8.53E-06					TMC8	17q25.3	1	11
		SCAP	3p21.31	1	8.76E-06					EXOSC10	1p36.22	1	11
		AP3B2	15q25.2	1	9.13E-06					DENND4A	15q22.31	1	11
		PCDHB11	5q31.3	1	9.71E-06					IL1RAPL2	Xq22.3	1	11
		FAM174B	15q26.1	1	9.82E-06					CYP11B1	8q24.3	1	11
		ITGA8	10p13	1	9.89E-06					OSBPL10	3p23	1	11
		ADGRG1	16q21	1	1.03E-05					UBE3A	15q11.2	1	11
		ZKSCAN7	3p21.31	1	1.05E-05					TUBA4B	2q35	1	11
		SERGEF	11p15.1	1	1.17E-05					CTSD	11p15.5	1	11
		PAXBP1	21q22.11	1	1.21E-05					FERMT3	11q13.1	1	11
		ZNF839	14q32.31	1	1.25E-05					QRICH1	3p21.31	1	11
		FDFT1	8p23.1	1	1.37E-05					GPBP1L1	1p34.1	1	11
		ZNF212	7q36.1	1	1.39E-05					BRD4	19p13.12	1	11
		UAP1L1	9q34.3	1	1.45E-05					STK31	7p15.3	1	11
		ALDH1B1	9p13.1	1	1.53E-05					OLFM1	9q34.3	1	11
		DECR1	8q21.3	1	1.68E-05					RET	10q11.21	1	11
		TNC	9q33.1	1	1.75E-05					PALB2	16p12.2	1	11
		FAM227B	15q21.2	1	1.78E-05					TTLL10	1p36.33	1	11
		PODN	1p32.3	1	1.81E-05					TP53BP2	1q41	1	11
		ACTR5	20q11.23	1	1.97E-05					NT5C2	10q24.32-q24.33	1	11
		SLX4	16p13.3	1	2.04E-05					AHCYL2	7q32.1	1	10
		UNC13B	9p13.3	1	2.08E-05					SLC23A1	5q31.2	1	10
		GNA13	17q24.1	1	2.28E-05					TRIM72	16p11.2	1	10
		SLC7A5	16q24.2	1	2.31E-05					CD96	3q13.13-q13.2	1	10
		RERGL	12p12.3	1	2.51E-05					HERC4	10q21.3	1	10
		ZNF579	19q13.42	1	2.59E-05					NIPBL	5p13.2	1	10
		TUBB4A	19p13.3	1	2.62E-05					DMRTC2	19q13.2	1	10
		CDH2	18q12.1	1	2.68E-05					PDS5A	4p14	1	10
		PRKAB1	12q24.23	1	2.83E-05					CHD2	15q26.1	1	10
		HS6ST1	2q14.3	1	3.05E-05					ACTN3	11q13.2	1	10
		RTF1	15q15.1	1	3.09E-05					MFSD1	3q25.32	1	10
		ABCC8	11p15.1	1	3.48E-05					CDC7	1p22.1	1	10
		MMP24	20q11.22	1	3.64E-05					GYS1	19q13.33	1	10
		PTGFRN	1p13.1	1	3.68E-05					PSMC5	17q23.3	1	10
		SIN3B	19p13.12	1	3.82E-05					TEX264	3p21.2	1	10
		SYNE3	14q32.13	1	3.88E-05					ZNF449	Xq26.3	1	10
		GALNT15	3p25.1	1	3.92E-05					DNAJC28	21q22.11	1	10
		MCM2	3q21.3	1	3.97E-05					SCYL3	1q24.2	1	10
		THSD7B	2q22.1	1	4.03E-05					CD8B	2p11.2	1	10
		ADAM23	2q33.3	1	4.09E-05					ELN	7q11.23	1	10
		SLC20A1	2q14.1	1	4.15E-05					C2orf76	2q14.2	1	10
		PACS1	11q13.1-q13.2	1	4.24E-05					EFCAB5	17q11.2	1	10
		FOXN1	17q11.2	1	4.33E-05					BRPF1	3p25.3	1	10
		KIF21A	12q12	1	4.89E-05					ST6GAL1	3q27.3	1	10
		RNF220	1p34.1	1	4.92E-05					ABCB4	7q21.12	1	10
		KCNT2	1q31.3	1	4.97E-05					RNLS	10q23.31	1	10
		PAGR1	16p11.2	1	5.16E-05					PAPSS2	10q23.2-q23.31	1	10
		NPEPL1	20q13.32	1	5.95E-05					SH2D3C	9q34.11	1	10
		COQ7	16p12.3	1	6.00E-05					CCPG1	15q21.3	1	10
		ELP5	17p13.1	1	6.03E-05					COL4A1	13q34	1	10
		ZSCAN25	7q22.1	1	6.72E-05					ZNF621	3p22.1	1	10
		PCF11	11q14.1	1	6.85E-05					ELMO2	20q13.12	1	9
		TRIM38	6p22.2	1	6.93E-05					HDAC11	3p25.1	1	9
		ZNF292	6q14.3	1	7.29E-05					CMTM1	16q21	1	9
		TMEM45A	3q12.2	1	7.40E-05					IPMK	10q21.1	1	9
		CYP4F2	19p13.12	1	7.53E-05					GSG1L	16p12.1	1	9
		SEMA3F	3p21.31	1	7.57E-05					UPP1	7p12.3	1	9
		GSE1	16q24.1	1	8.07E-05					OTOP2	17q25.3	1	9
		ZC3H3	8q24.3	1	8.21E-05					OPA3	19q13.32	1	9
		NXPE4	11q23.2	1	8.22E-05					C10orf53	10q11.23	1	9
		MAPKAPK3	3p21.2	1	8.45E-05					MAGEA10	Xq28	1	9
		ORC3	6q15	1	9.08E-05					BCKDHA	19q13.2	1	9
		SCNN1B	16p12.2-p12.1	1	0.000100111					AMDHD1	12q23.1	1	9
		ABHD17B	9q21.13	1	0.000101358					USH1G	17q25.1	1	9
		TYRP1	9p23	1	0.000116518					FBXO4	5p13.1	1	9
		KIAA1024	15q25.1	1	0.000117247					TRPC5	Xq23	1	9
		GPAT2	2q11.2	1	0.000119942					OSGIN1	16q23.3	1	9
		USP53	4q26	1	0.000128183					PACRGL	4p15.31	1	9
		EIF2AK4	15q15.1	1	0.000138572					KIAA1468	18q21.33	1	9
		NT5C3A	7p14.3	1	0.000138688					ASB4	7q21.3	1	9
		PPIG	2q31.1	1	0.000160921					NDUFB5	3q26.33	1	9
		NFIL3	9q22.31	1	0.000164238					NOL9	1p36.31	1	9
		CKB	14q32.33	1	0.000166497					PSMA8	18q11.2	1	9
		SPECC1	17p11.2	1	0.000175822					ZNF250	8q24.3	1	9
		LRRN1	3p26.2	1	0.000186529					GTF2H3	12q24.31	1	9
		TIAM1	21q22.11	1	0.000202343					SON	21q22.11	1	9
		TSC22D4	7q22.1	1	0.000205692					CCDC87	11q13.2	1	9
		MYO7B	2q14.3	1	0.00022614					HS6ST2	Xq26.2	1	9
		UBC	12q24.3	1	0.000226435					ABCG4	11q23.3	1	9
		LRP2	2q31.1	1	0.00024375					FAM131A	3q27.1	1	9
		ANKRD13A	12q24.11	1	0.000255076					RGS20	8q11.23	1	9
		CNKSR3	6q25.2	1	0.000261766					DDHD1	14q22.1	1	9
		GAS2L3	12q23.1	1	0.000278595					ASAP3	1p36.12	1	9
		SUPV3L1	10q22.1	1	0.000288421					HMGCL	1p36.11	1	9
		FRY	13q13.1	1	0.000291591					CCNYL1	2q33.3	1	9
		MBTPS1	16q23.3-q24.1	1	0.000291591					NFKBIB	19q13.1	1	9
		LINC00969		1	0.000295314					CHD8	14q11.2	1	8
		FMO1	1q24.3	1	0.000299011					FAM13A	4q22.1	1	8
		MLEC	12q24.31	1	0.000355016					GHRL	3p25.3	1	8
		EPDR1	7p14.1	1	0.000371574					NISCH	3p21.1	1	8
		TNFAIP3	6q23.3	1	0.000373385					NUP210L	1q21.3	1	8
		ZFYVE26	14q24.1	1	0.000374111					NR6A1	9q33.3	1	8
		SELE	1q24.2	1	0.000375776					DPH5	1p21.2	1	8
		CERS5	12q13.12	1	0.000375943					ZNF571	19q13.12	1	8
		OSR1	2p24.1	1	0.000381164					ZNF557	19p13.2	1	8
		GAN	16q23.2	1	0.000384739					SH2D2A	1q23.1	1	8
		ADAMTS16	5p15.32	1	0.000389592					THYN1	11q25	1	8
		MMRN1	4q22.1	1	0.000420795					XRCC6	22q13.2	1	8
		MTCH2	11p11.2	1	0.000484347					STAG3	7q22.1	1	8
		JADE1	4q28.2	1	0.000495595					SYK	9q22.2	1	8
		KIF3B	20q11.21	1	0.000495772					THOC6	16p13.3	1	8
		MTA1	14q32.33	1	0.000499504					CCNK	14q32.2	1	8
		ZNF287	17p11.2	1	0.000504696					SFI1	22q12.2	1	8
		SORL1	11q24.1	1	0.000504941					DMRT2	9p24.3	1	8
		KLHL6	3q27.1	1	0.000552331					CFLAR	2q33.1	1	8
		NPAS2	2q11.2	1	0.000563003					UGGT1	2q14.3	1	8
		GSTO1	10q25.1	1	0.000588131					PNMA5	Xq28	1	8
		MKL1	22q13.1-q13.2	1	0.000612237					SYNRG	17q12	1	8
		ZNF471	19q13.43	1	0.000625763					ANKRD50	4q28.1	1	8
		SPATA20	17q21.33	1	0.000673793					MORN4	10q24.2	1	8
		ATG14	14q22.3	1	0.000704094					CR1	1q32.2	1	8
		CXCL1	4q13.3	1	0.000713604					SESN1	6q21	1	8
		TRIM25	17q23.1	1	0.000726697					SMARCAD1	4q22.3	1	8
		LINC00173	12q24.22	1	0.000732867					HARBI1	11p11.2	1	8
		P2RX5-TAX1BP3	17p13.2	1	0.000734739					CDC16	13q34	1	8
		PPIL4	6q25.1	1	0.000749292					PAPOLB	7p22.1	1	8
		SUN1	7p22.3	1	0.000782952					NASP	1p34.1	1	8
		SOBP	6q21	1	0.000823738					SCG3	15q21.2	1	8
		UNC13A	19p13.11	1	0.000827595					TAF5L	1q42.13	1	8
		ADA	20q13.12	1	0.000827886					IFT80	3q25.33	1	8
		FNBP4	11p11.2	1	0.000862486					AMD1	6q21	1	8
		TSG101	11p15.1	1	0.000891588					FRS2	12q15	1	8
		TWF1	12q12	1	0.001022887					DHRS1	14q12	1	8
		METTL18	1q24.2	1	0.001028381					RGS3	9q32	1	8
		FAM120B	6q27	1	0.001085122					OTX2	14q22.3	1	8
		RCL1	9p24.1	1	0.001096724					SNAP91	6q14.2	1	8
		COBL	7p12.1	1	0.001155073					SPN	16p11.2	1	8
		THRAP3	1p34.3	1	0.001157009					LCMT2	15q15.3	1	8
		GUCY1A2	11q22.3	1	0.001158305					LRRC36	16q22.1	1	8
		GOT2	16q21	1	0.001222908					DDX42	17q23.3	1	8
		NPIPB4	16p12.2	1	0.00125854					SPIRE1	18p11.21	1	8
		TMEFF2	2q32.3	1	0.001284985					ITIH1	3p21.1	1	8
		SMC5	9q21.12	1	0.001292967					PLEKHG4	16q22.1	1	7
		COL28A1	7p21.3	1	0.001355958					DRD3	3q13.31	1	7
		CHMP4B	20q11.22	1	0.001437226					CAPSL	5p13.2	1	7
		SMU1	9p21.1	1	0.001467246					PHKB	16q12.1	1	7
		SHISA2	13q12.13	1	0.001496024					LBR	1q42.12	1	7
		ZNF404	19q13.31	1	0.001503815					C1QC	1p36.12	1	7
		RPL11	1p36.11	1	0.001609806					ITGAM	16p11.2	1	7
		ZNF777	7q36.1	1	0.001616433					HNRNPUL2	11q12.3	1	7
		GALNT11	7q36.1	1	0.001642817					EPS8L3	1p13.3	1	7
		CEACAM6	19q13.2	1	0.001648599					TRAFD1	12q24.13	1	7
		TMEM87B	2q13	1	0.001716183					BPTF	17q24.2	1	7
		ZIK1	19q13.43	1	0.001780627					NPC1L1	7p13	1	7
		IGHG2	14q32.33	1	0.001821941					SIGLEC10	19q13.41	1	7
		DDX27	20q13.13	1	0.001913968					PIP4K2C	12q13.3	1	7
		SULT4A1	22q13.31	1	0.001923665					LANCL1	2q34	1	7
		FAM91A1	8q24.13	1	0.001964387					BIRC7	20q13.33	1	7
		ARHGAP31	3q13.32-q13.33	1	0.001980589					SNW1	14q24.3	1	7
		ITGA2B	17q21.31	1	0.002035034					ATG4A	Xq22.3	1	7
		SATB2	2q33.1	1	0.002050987					SSX3	Xp11.23	1	7
		IGHG1	14q32.33	1	0.002114461					LRP12	8q22.3	1	7
		NLK	17q11.2	1	0.002137214					GPC3	Xq26.2	1	7
		IL13RA1	Xq24	1	0.002182691					ALPL	1p36.12	1	7
		GOLGA2P5	12q23.1	1	0.002231873					CYP21A2	6p21.33	1	7
		R3HCC1L	10q24.2	1	0.002277673					IQCD	12q24.13	1	7
		LRRC37A4P	17q21.31	1	0.002297968					AGPAT2	9q34.3	1	7
		MMP17	12q24.33	1	0.002532978					SPG11	15q21.1	1	7
		IFT43	14q24.3	1	0.002552882					C14orf178	14q24.3	1	7
		SEC14L5	16p13.3	1	0.002661451					WBP11	12p12.3	1	7
		ITPKB	1q42.12	1	0.002664252					MIR376C	14q32.31	1	7
		ATP9B	18q23	1	0.002678255					GON4L	1q22	1	7
		HIVEP1	6p24.1	1	0.002758997					GFI1B	9q34.13	1	7
		DNAH11	7p15.3	1	0.002759923					MYH7	14q11.2	1	7
		SHROOM2	Xp22.2	1	0.002859845					EPB42	15q15.2	1	7
		PSMC6	14q22.1	1	0.003057914					DPEP3	16q22.1	1	7
		CETP	16q13	1	0.003141533					CCRL2	3p21.31	1	7
		GDF6	8q22.1	1	0.003245577					HTR1E	6q14.3	1	7
		ANPEP	15q26.1	1	0.003323057					UBE3B	12q24.11	1	7
		CACNA1B	9q34.3	1	0.003348019					METTL13	1q24.3	1	7
		GALNT14	2p23.1	1	0.003394913					FCRL1	1q23.1	1	7
		LRRC37B	17q11.2	1	0.003407093					NLRP3	1q44	1	7
		NDUFA10	2q37.3	1	0.00355644					REV1	2q11.2	1	7
		ANKRD44	2q33.1	1	0.003690033					MTMR2	11q21	1	7
		EVI5	1p22.1	1	0.003765222					CCDC28B	1p35.2	1	7
		PPP1R13B	14q32.33	1	0.003781031					FGR	1p35.3	1	7
		HSDL2	9q32	1	0.003829297					RBM17	10p15.1	1	7
		MAP1S	19p13.12	1	0.003836171					NRAP	10q25.3	1	7
		USP28	11q23.2	1	0.003880053					NCSTN	1q23.2	1	7
		ALDH1A1	9q21.13	1	0.004087051					SERPINI1	3q26.1	1	7
		MRPL19	2p12	1	0.004249977					PUS7L	12q12	1	7
		CA8	8q12.1	1	0.004324062					OSGIN2	8q21.3	1	7
		SPECC1L	22q11.23	1	0.004502861					GTPBP8	3q13.2	1	7
		SLC8B1	12q24.13	1	0.00463679					GRIK1	21q21.3	1	7
		IGLV2-23	22q11.22	1	0.005098509					ATG4C	1p31.3	1	7
		KMT2E	7q22.3	1	0.005104673					EP400	12q24.33	1	7
		NRIP1	21q11.2-q21.1	1	0.005196879					TPPP3	16q22.1	1	7
		SH3GLB2	9q34.11	1	0.005224458					NECAP1	12p13.31	1	7
		ALOX5AP	13q12.3	1	0.00524363					HGF	7q21.11	1	7
		UBALD2	17q25.1	1	0.005255072					TXNL1	18q21.31	1	7
		ABCA8	17q24.2	1	0.005284127					POTEA	8p11.1	1	7
		LRPPRC	2p21	1	0.005329365					TRPC3	4q27	1	7
		MFSD6	2q32.2	1	0.005387862					LRRTM3	10q21.3	1	6
		ZNF341	20q11.22	1	0.005430819					TRIM45	1p13.1	1	6
		PLXDC1	17q12	1	0.005526424					PIH1D1	19q13.33	1	6
		MT-CO2	mitochondria	1	0.005586351					A1BG	19q13.43	1	6
		IGHV3-23	14q32.33	1	0.005610243					MRPL40	22q11.21	1	6
		SPIDR	8q11.21	1	0.005737141					ANKIB1	7q21.2	1	6
		TTL	2q14.1	1	0.005894277					BFSP1	20p12.1	1	6
		SNTB1	8q24.12	1	0.005962589					ANKRD33	12q13.13	1	6
		CHAMP1	13q34	1	0.005985889					APOBEC4	1q25.3	1	6
		SNX29	16p13.13-p13.12	1	0.006004182					IKZF5	10q26.13	1	6
		LEKR1	3q25.31	1	0.006166895					IKZF2	2q34	1	6
		PARS2	1p32.3	1	0.006331102					HECTD3	1p34.1	1	6
		NUP160	11p11.2	1	0.006454844					COX11	17q22	1	6
		MRPS9	2q12.1	1	0.006502045					TMEM199	17q11.2	1	6
		B2M	15q21.1	1	0.006708853					C17orf53	17q21.31	1	6
		CHSY3	5q23.3	1	0.006724969					PTPRH	19q13.4	1	6
		SRSF12	6q15	1	0.006747898					SOHLH1	9q34.3	1	6
		CSE1L	20q13.13	1	0.00701341					RAE1	20q13.31	1	6
		BPIFB1	20q11.21	1	0.007026961					AGAP11	10q23.2	1	6
		FBXO6	1p36.22	1	0.007187427					CEP57	11q21	1	6
		CTSG	14q12	1	0.007351349					KDELC1	13q33.1	1	6
		DAB2	5p13.1	1	0.00744261					HEXIM1	17q21.31	1	6
		EXOC3L1	16q22.1	1	0.007634255					HNRNPCL1	1p36.21	1	6
		SLC4A7	3p24.1	1	0.007826129					PTDSS1	8q22.1	1	6
		IGHV1-46	14q32.33	1	0.007898899					PHACTR3	20q13.32-q13.33	1	6
		TBC1D32	6q22.31	1	0.008083603					SCAI	9q33.3	1	6
		MYH15	3q13.13	1	0.008153576					NSA2	5q13.3	1	6
		EOMES	3p24.1	1	0.008172476					EXOC1	4q12	1	6
		ATG2B	14q32.2	1	0.008641177					TMX3	18q22	1	6
		SMURF2	17q23.3-q24.1	1	0.008661782					HIST1H3C	6p22.2	1	6
		RPS6KA6	Xq21.1	1	0.008791355					EHHADH	3q27.2	1	6
		IFT27	22q12.3	1	0.00895415					ZPBP2	17q21.1	1	6
		IGHV3-21	14q32.33	1	0.009085737					SEC31A	4q21.22	1	6
		AKNA	9q32	1	0.009262508					NCAPD2	12p13.31	1	6
		COBLL1	2q24.3	1	0.009344624					RECQL4	8q24.3	1	6
		MYH10	17p13.1	1	0.009439152					CDKL3	5q31.1	1	6
		ADAMTS3	4q13.3	1	0.00958303					IL17RC	3p25.3	1	6
		ERF	19q13.2	1	0.009686407					CLTCL1	22q11.21	1	6
		NBPF14	1q21.2	1	0.009687735					CCDC113	16q21	1	6
		NOP9	14q12	1	0.010636871					PLCH1	3q25.31	1	6
		NPIPA1	16p13.11	1	0.010638014					STXBP1	9q34.11	1	6
		DYNC1LI2	16q22.1	1	0.010792682					FBXO38	5q32	1	6
		COL15A1	9q22.33	1	0.010952888					TSSK2	22q11.21	1	6
		CD6	11q12.2	1	0.011387883					NOL8	9q22.31	1	6
		SAMD4B	19q13.2	1	0.011917032					CHRAC1	8q24.3	1	6
		ASB8	12q13.11	1	0.012055901					LRP5L	22q11.23	1	6
		LAMP3	3q27.1	1	0.012483089					ATP5H		1	6
		ZNF347	19q13.3	1	0.012649282					CDC37	19p13.2	1	6
		ZFAND4	10q11.22	1	0.013147015					TSTD2	9q22.33	1	6
		PCDHB15	5q31.3	1	0.013590471					CCR9	3p21.31	1	6
		ACER3	11q13.5	1	0.013863228					ZNF155	19q13.31	1	6
		AGO2	8q24.3	1	0.014551368					CD1E	1q23.1	1	6
		ACSBG1	15q25.1	1	0.014657981					TTC37	5q15	1	6
		PIK3R2	19p13.11	1	0.014784939					DEF8	16q24.3	1	6
		ABTB2	11p13	1	0.015024082					RUFY2	10q21.3	1	6
		DUSP7	3p21.2	1	0.015873135					SERPINA10	14q32.13	1	6
		ZDBF2	2q33.3	1	0.01606142					XRRA1	11q13.4	1	6
		ZSCAN32	16p13.3	1	0.016888944					PSG5	19q13.31	1	6
		TTC1	5q33.3	1	0.016913786					KCNH5	14q23.2	1	6
		IGLV1-47	22q11.22	1	0.017330824					CXCL16	17p13.2	1	6
		SCN8A	12q13.13	1	0.018201545					XCR1	3p21.31	1	5
		AAED1	9q22.33	1	0.018265167					SOCS4	14q22.3	1	5
		PLSCR1	3q24	1	0.018677537					ICAM3	19p13.2	1	5
		SRSF7	2p22.1	1	0.019355788					LHCGR	2p16.3	1	5
		CMTR2	16q22.2	1	0.019662328					GDPD3	16p11.2	1	5
		TLL2	10q24.1	1	0.020003175					DNAH12	3p14.3	1	5
		MED16	19p13.3	1	0.020072905					NCOA3	20q13.12	1	5
		SPATA6L	9p24.2-p24.1	1	0.020104253					CAV3	3p25.3	1	5
		LYSMD3	5q14.3	1	0.020358916					ANKRD17	4q13.3	1	5
		MFAP4	17p11.2	1	0.020731333					AGFG1	2q36.3	1	5
		SERPINB3	18q21.33	1	0.020836215					TTC39C	18q11.2	1	5
		SNX30	9q32	1	0.021123786					MYH7B	20q11.22	1	5
		ERMARD	6q27	1	0.02299368					LIPT1	2q11.2	1	5
		IGKV1-5	2p11.2	1	0.02340059					ESM1	5q11.2	1	5
		ALYREF	17q25.3	1	0.025047163					CAPN3	15q15.1	1	5
		RANBP9	6p23	1	0.025135769					INVS	9q31.1	1	5
		ZNF551	19q13.43	1	0.025185599					UBASH3A	21q22.3	1	5
		CCR4	3p22.3	1	0.026335172					CAPRIN2	12p11.21	1	5
		DLGAP2	8p23.3	1	0.026425098					POLR3D	8p21.3	1	5
		BCDIN3D	12q13.12	1	0.026906058					CLDN9	16p13.3	1	5
		SNAI1	20q13.13	1	0.027108565					ZNF408	11p11.2	1	5
		TCN1	11q12.1	1	0.027156468					PLCZ1	12p12.3	1	5
		PFKFB4	3p21.31	1	0.027365216					TPTE	21p11.2	1	5
		SFSWAP	12q24.33	1	0.027552631					FNTA	8p11.21	1	5
		KHDRBS3	8q24.23	1	0.027916282					ITIH4	3p21.1	1	5
		BLMH	17q11.2	1	0.027918104					SLC26A8	6p21.31	1	5
		KLF4	9q31.2	1	0.028286664					KCNK4	11q13.1	1	5
		ARID5B	10q21.2	1	0.028735057					ITGA4	2q31.3	1	5
		EMILIN2	18p11.32-p11.31	1	0.029252783					NCR1	19q13.42	1	5
		SOGA1	20q11.23	1	0.029496802					TSNAXIP1	16q22.1	1	5
		DHRSX	Xp22.33 and Yp11.2	1	0.029550516					ALG2	9q22.33	1	5
		NOB1	16q22.1	1	0.030187387					PEX16	11p11.2	1	5
		DPY19L2	12q14.2	1	0.030599148					LRP1	12q13.3	1	5
		PIK3C2B	1q32.1	1	0.030956184					STAU1	20q13.13	1	5
		RNASE6	14q11.2	1	0.031084477					DNTT	10q24.1	1	5
		SGMS1	10q11.23	1	0.031288191					ATRX	Xq21.1	1	5
		RFTN1	3p24.3	1	0.032209247					TAF1	Xq13.1	1	5
		C8orf82	8q24.3	1	0.033515641					ACVR1B	12q13.13	1	5
		PPP5C	19q13.32	1	0.034035667					UGT1A1	2q37.1	1	5
		UNC5D	8p12	1	0.034215027					CHI3L2	1p13.2	1	5
		ZFPM1	16q24.2	1	0.03797504					SIGLEC12	19q13.41	1	5
		TPSAB1	16p13.3	1	0.038097083					SCARF1	17p13.3	1	5
		PSMA6	14q13.2	1	0.038897264					CCDC36	3p21.31	1	5
		ZNF665	19q13.42	1	0.040792756					HSPBP1	19q13.42	1	5
		IGHA1	14q32.33	1	0.041096067					NR2E3	15q23	1	5
		IGLV3-25	22q11.22	1	0.041102498					PIWIL3	22q11.23	1	5
		YAE1D1	7p14.1	1	0.041723196					FBXO24	7q22.1	1	5
		ZCCHC10	5q31.1	1	0.044444205					VLDLR	9p24.2	1	5
		SP110	2q37.1	1	0.045328716					H2AFZ	4q23	1	5
		SRP19	5q22.2	1	0.046487334					DYNC2H1	11q22.3	1	5
		ANKLE2	12q24.33	1	0.047185123					RSPH6A	19q13.3	1	5
		RBBP5	1q32.1	1	0.047452026					UBQLN1	9q21.32	1	5
		TANC2	17q23.2-q23.3	1	0.048050145					RLIM	Xq13.2	1	5
		P4HA3	11q13.4	1	0.048708609					GTF2H1	11p15.1	1	5
		ACAT1	11q22.3	1	0.048994039					CAPZA3	12p12.3	1	5
		PALD1	10q22.1	1	0.049615282					SETD1A	16p11.2	1	5
										TIMD4	5q33.3	1	5
										ANXA13	8q24.13	1	5
										C1orf127	1p36.22	1	5
										P2RY10	Xq21.1	1	4
										EFTUD2	17q21.31	1	4
										HUWE1	Xp11.22	1	4
										PKD1L2	16q23.2	1	4
										SERPINB2	18q21.33-q22.1	1	4
										STYX	14q22.1	1	4
										OASL	12q24.31	1	4
										CLDN20	6q25.3	1	4
										FZD6	8q22.3	1	4
										LRRC4C	11p12	1	4
										DOK1	2p13.1	1	4
										ZCCHC11	1p32.3	1	4
										NDUFB6	9p21.1	1	4
										IZUMO1	19q13.33	1	4
										IFT88	13q12.11	1	4
										NUP37	12q23.2	1	4
										SLC39A12	10p12.33	1	4
										UROC1	3q21.3	1	4
										ZNF804B	7q21.13	1	4
										C5orf22	5p13.3	1	4
										C1orf56	1q21.3	1	4
										LGSN	6q12	1	4
										RFPL1	22q12.2	1	4
										PPM1A	14q23.1	1	4
										TSHZ1	18q22.3	1	4
										NETO1	18q22.3	1	4
										ERMN	2q24.1	1	4
										STAMBP	2p13.1	1	4
										LILRB1	19q13.42	1	4
										MIR429	1p36.33	1	4
										GLYR1	16p13.3	1	4
										GP2	16p12.3	1	4
										LILRA2	19q13.4	1	4
										PAPPA2	1q25.2	1	4
										CCDC146	7q11.23	1	4
										SNRPC	6p21.31	1	4
										ACAA1	3p22.2	1	4
										SEMA4G	10q24.31	1	4
										C2orf16	2p23.3	1	4
										C6	5p13.1	1	4
										GAS8	16q24.3	1	4
										IMP3	15q24.2	1	4
										PMF1	1q22	1	3
										USP38	4q31.21	1	3
										MASP2	1p36.22	1	3
										TBC1D8B	Xq22.3	1	3
										STAG2	Xq25	1	3
										KRTAP10-1	21q22.3	1	3
										SERPIND1	22q11.21	1	3
										TOX4	14q11.2	1	3
										WDR76	15q15.3	1	3
										NR1I3	1q23.3	1	3
										OTOF	2p23.3	1	3
										ARID2	12q12	1	3
										MDGA1	6p21.2	1	3
										LMF2	22q13.33	1	3
										MARK1	1q41	1	3
										SNUPN	15q24.2	1	3
										CAPN7	3p25.1	1	3
										SLC26A10	12q13.3	1	3
										BANF2	20p12.1	1	3
										MYCBPAP	17q21.33	1	3
										SUPT16H	14q11.2	1	3
										PPP4R1	18p11.22	1	3
										TMPRSS7	3q13.2	1	3
										HIST1H4A	6p22.2	1	3
										POU4F2	4q31.22	1	3
										TCTN2	12q24.31	1	3
										GH1	17q23.3	1	3
										KCNJ13	2q37.1	1	3
										H2AFV	7p13	1	3
										MEGF8	19q13.2	1	3
										DCDC2	6p22.3	1	3
										FAM71C	12q23.1	1	3
										NPY2R	4q32.1	1	3
										TRIM74	7q11.23	1	3
										IL1F10	2q14.1	1	3
										PSG4	19q13.31	1	3
										TPTE2	13q12.11	1	3
										ZNF160	19q13.42	1	3
										FAM83C	20q11.22	1	3
										MYL1	2q34	1	3
										CLEC14A	14q21.1	1	3
										MFNG	22q13.1	1	3
										ANKRD55	5q11.2	1	3
										WASF2	1p36.11	1	3
										CNTLN	9p22.2	1	3
										CYP8B1	3p22.1	1	3
										BTLA	3q13.2	1	3
										UNC13D	17q25.3	1	3
										REG3G	2p12	1	3
										RGPD4	2q12.3	1	3
										FOXG1	14q12	1	3
										DCAF4L2	8q21.3	1	3
										TXNDC2	18p11.31-p11.2	1	3
										GBA3	4p15.2	1	3
										LMAN1L	15q24.1	1	3
										FOXL1	16q24.1	1	3
										ABCA12	2q35	1	3
										TNFRSF6B	20q13.33	1	3
										SIAE	11q24	1	3
										MAGEA4	Xq28	1	3
										LSM14A	19q13.11	1	3
										SCEL	13q22.3	1	3
										CAPN5	11q13.5	1	3
										LMAN1	18q21.32	1	2
										ABCC12	16q12.1	1	2
										HOXC11	12q13.13	1	2
										MPEG1	11q12.1	1	2
										KRTAP5-9	11q13.4	1	2
										TLR8	Xp22.2	1	2
										DMRTA2	1p32.3	1	2
										SUSD2	22q11.23	1	2
										APOC4	19q13.32	1	2
										FSCB	14q21.2	1	2
										KLHL10	17q21.2	1	2
										CD209	19p13.2	1	2
										CHST14	15q15.1	1	2
										GABRA4	4p12	1	2
										CNGB1	16q21	1	2
										CDK20	9q22.1	1	2
										HES1	3q29	1	2
										F13A1	6p25.1	1	2
										CDR1	Xq27.1	1	2
										FPR2	19q13.41	1	2
										C17orf78	17q12	1	2
										COL1A2	7q21.3	1	2
										ZNF648	1q25.3	1	2
										TMEM209	7q32.2	1	2
										GPR183	13q32.3	1	2
										MON2	12q14.1	1	2
										CDH5	16q21	1	2
										DAAM1	14q23.1	1	2
										KBTBD7	13q14.11	1	2
										UTP20	12q23.2	1	2
										KCNA1	12p13.32	1	2
										COL19A1	6q13	1	2
										XPNPEP2	Xq26.1	1	2
										SPAM1	7q31	1	2
										KRTAP5-4	11p15.5	1	2
										SPANXD	Xq27.2	1	2
										SH3TC1	4p16.1	1	2
										INTS3	1q21.3	1	2
										TBC1D13	9q34.11	1	2
										CDH1	16q22.1	1	2
										ZNF69	19p13.2	1	2
										MIR100	11q24.1	1	2
										FCN3	1p36.11	1	2
										PKD2L1	10q24.31	1	2
										DCC	18q21.2	1	2
										CCDC9	19q13.32	1	2
										TMEM132E	17q12	1	2
										RFXAP	13q13.3	1	2
										PSMD5	9q33.2	1	2
										KIF19	17q25.1	1	2
										HAPLN4	19p13.11	1	2
										OTOA	16p12.2	1	2
										MYF5	12q21.31	1	2
										NUP133	1q42.13	1	2
										SLC5A7	2q12.3	1	2
										PADI4	1p36.13	1	2
										GBE1	3p12.2	1	2
										ILDR1	3q13.33	1	2
										FLII	17p11.2	1	2
										HEPACAM	11q24.2	1	2
										CREB3L3	19p13.3	1	2
										PON1	7q21.3	1	2
										SLC7A14	3q26.2	1	2
										CLEC4C	12p13.31	1	2
										GPATCH1	19q13.11	1	2
										HTR6	1p36.13	1	2
										RNF186	1p36.13	1	2
										IWS1	2q14.3	1	2
										PDZRN3	3p13	1	2
										OCRL	Xq26.1	1	2
										TAAR2	6q23.2	1	2
										FKBP15	9q32	1	2
										KCND2	7q31.31	1	2
										TUBA3C	13q12.11	1	2
										C12orf10	12q13.13	1	2
										SLC10A2	13q33.1	1	2
										TBCC	6p21.1	1	2
										KIF2B	17q22	1	2
										DLX5	7q21.3	1	2
										USP32	17q23.3	1	2
										PCSK9	1p32.3	1	2
										VNN3	6q23.2	1	2
										PDP2	16q22.1	1	2
										CCDC17	1p34.1	1	2
										ZNF559	19p13.2	1	2
										CRYGN	7q36.1	1	2
										SLC28A1	15q25.3	1	2
										CREB3L2	7q33	1	2
										KRTAP5-1	11p15.5	1	2
										FUT9	6q16.1	1	2
										DBF4B	17q21.31	1	2
										NAGK	2p13.3	1	2
										TNFSF14	19p13.3	1	2
										SLC4A1	17q21.31	1	2
										FAM163A	1q25.2	1	2
										ASTE1	3q22.1	1	2
										TGFB1	19q13.1	1	2
										SLCO6A1	5q21.1	1	2
										OR5M10	11q11	1	2
										FAM57B	16p11.2	1	2
										ALK	2p23.2-p23.1	1	2
										OR7A5	19p13.1	1	2
										TAS2R46	12p13.2	1	2
										TAS2R19	12p13.2	1	2
										CCR2	3p21.31	1	2
										FEM1A	19p13.3	1	2
										SEMA6A	5q23.1	1	2
										ANKRD30B	18p11.21	1	2
										XPA	9q22.33	1	2
										PPIF	10q22.3	1	2
										HKDC1	10q22.1	1	2
										PHF20	20q11.22-q11.23	1	1
										TFR2	7q22.1	1	1
										LILRA6	19q13.42	1	1
										NLRP9	19q13.43	1	1
										IFT172	2p23.3	1	1
										GPATCH3	1p36.11	1	1
										TM9SF2	13q32.3	1	1
										ZNF594	17p13.2	1	1
										KIAA1586	6p12.1	1	1
										SH3GL2	9p22.2	1	1
										LRIT3	4q25	1	1
										ZNF17	19q13.43	1	1
										ALPK2	18q21.31-q21.32	1	1
										ANKRD37	4q35.1	1	1
										MUSK	9q31.3	1	1
										ELOVL3	10q24.32	1	1
										PAG1	8q21.13	1	1
										ZSCAN10	16p13.3	1	1
										NPAS4	11q13.2	1	1
										SIPA1L1	14q24.1	1	1
										DCAF8L2	Xp21.3	1	1
										C1QL4	12q13.12	1	1
										ETAA1	2p14	1	1
										SPATA21	1p36.13	1	1
										FGFBP2	4p15.32	1	1
										APPL1	3p14.3	1	1
										SLC22A9	11q12.3	1	1
										IL7	8q21.13	1	1
										KCNH4	17q21.2	1	1
										ITIH3	3p21.1	1	1
										KRTAP5-6	11p15.5	1	1
										DLL4	15q15.1	1	1
										CYTH4	22q13.1	1	1
										WBP2NL	22q13.2	1	1
										MYEOV	11q13.3	1	1
										TTC29	4q31.22	1	1
										HOXD3	2q31.1	1	1
										FGD3	9q22.31	1	1
										SNRNP200	2q11.2	1	1
										ZFP42	4q35.2	1	1
										TMEM63A	1q42.12	1	1
										ATP1A3	19q13.2	1	1
										S100P	4p16.1	1	1
										SLC2A13	12q12	1	1
										PIAS3	1q21.1	1	1
										NEUROG3	10q22.1	1	1
										MAP2K6	17q24.3	1	1
										NPTX2	7q22.1	1	1
										FURIN	15q26.1	1	1
										SLC17A7	19q13.33	1	1
										ZNF813	19q13.42	1	1
										GSX2	4q12	1	1
										PRSS50	3p21.31	1	1
										SCAMP1	5q14.1	1	1
										KRTDAP	19q13.12	1	1
										CEP152	15q21.1	1	1
										DCAF12L1	Xq25	1	1
										FANK1	10q26.2	1	1
										C17orf47	17q22	1	1
										MANEA	6q16.1	1	1
										TM4SF4	3q25.1	1	1
										ANGPT4	20p13	1	1
										SLC13A4	7q33	1	1
										HEPHL1	11q21	1	1
										CATSPER1	11q13.1	1	1
										MTMR12	5p13.3	1	1
										GPR174	Xq21.1	1	1
										CUL3	2q36.2	1	1
										AP1S3	2q36.1	1	1
										GIF	11q12.1	1	1
										TNFRSF21	6p12.3	1	1
										FOLR3	11q13.4	1	1
										ZNF554	19p13.3	1	1
										FCRL6	1q23.2	1	1
										ZNF574	19q13.2	1	1
										ATP13A4	3q29	1	1
										GLP1R	6p21.2	1	1
										MYPN	10q21.3	1	1
										SLC1A2	11p13	1	1
										TINAG	6p12.1	1	1
										ASB15	7q31.32	1	1
										FMR1NB	Xq27.3-q28	1	1
										RGS5	1q23.3	1	1
										PIK3CG	7q22.3	1	1
										GABRR1	6q15	1	1
										IBTK	6q14.1	1	1
										PTCHD3	10p12.1	1	1
										CLEC16A	16p13.13	1	1
										MMP25	16p13.3	1	1
										RAD51AP2	2p24.2	1	1
										SMARCE1	17q21.2	1	1
										MAGEC1	Xq27.2	1	1
										CTAGE9	6q23.2	1	1
										SNX13	7p21.1	1	1
										MIR519A2	19q13.42	1	1
										BTBD8	1p22.1	1	1
										ZNF548	19q13.43	1	1
										SLC25A2	5q31.3	1	1
										SPTY2D1	11p15.1	1	1
										OR2L2	1q44	1	1
										SP2	17q21.32	1	1
										FAM47A	Xp21.1	1	1
										CC2D2B	10q24.1	1	1
										C11orf84		1	1
										CCL4L2	17q12	1	1
										LRRC8C	1p22.2	1	1
										DNAH6	2p11.2	1	1
										USP24	1p32.3	1	1
										ZW10	11q23.2	1	1
										ACTR6	12q23.1	1	1
										TFAP2D	6p12.3	1	1
										DEF6	6p21.31	1	1
										TMEM86B	19q13.42	1	1
										SEMA6C	1q21.3	1	1
										TMEM131	2q11.2	1	1
										SPATS1	6p21.1	1	1
										LTC4S	5q35.3	1	1
										KLKB1	4q35.2	1	1
										CLCA1	1p22.3	1	1
										CACNG2	22q12.3	1	1
										CPNE9	3p25.3	1	1
										MAP2K4	17p12	1	1
										DPPA2	3q13.13	1	1
										PCDH12	5q31.3	1	1
										CR1L	1q32.2	1	1
										PSMB11	14q11.2	1	1
										RASGEF1B	4q21.21	1	1
										LILRA1	19q13.42	1	1
										BARHL1	9q34.13	1	1
										KCNV1	8q23.2	1	1
										ABCB11	2q31.1	1	1
										IL9	5q31.1	1	1
										COL24A1	1p22.3	1	1
										ITGB5	3q21.2	1	1
										VWA3B	2q11.2	1	1
										THAP9	4q21.22	1	1
										GPR137B	1q42.3	1	1
										OR56A1	11p15.4	1	1
										ATP4A	19q13.12	1	1
										TNFRSF11B	8q24.12	1	1
										UBLCP1	5q33.3	1	1
										LHX5	12q24.13	1	1
										ZNF778	16q24.3	1	1
										CWF19L1	10q24.31	1	1
										DCDC2B	1p35.2	1	1
										BAGE2	21p11.2	1	1
										TSPAN16	19p13.2	1	1
										WAS	Xp11.23	1	1
										PLSCR5	3q24	1	1
										SMC2	9q31.1	1	1
										CAPN13	2p23.1	1	1
										MTA3	2p21	1	1
										EFHB	3p24.3	1	1
										KIF24	9p13.3	1	1
										PITX3	10q24.32	1	1
										AIM2	1q23.1-q23.2	1	1
										ZNF714	19p12	1	1
										RSC1A1	1p36.21	1	1
										C16orf54	16p11.2	1	1
										CAND1	12q14.3-q15	1	1
										TEKT1	17p13.1	1	1
										TNFRSF10A	8p21.3	1	1
										POM121L12	7p12.1	1	1
										PNOC	8p21.1	1	1
										BTNL3	5q35.3	1	1
										OR10H2	19p13.1	1	1
										ARMC2	6q21	1	1
										HSD3B2	1p12	1	1
										CSNK1G1	15q22.31	1	1
										DDX1	2p24.3	1	1
										SPAG8	9p13.3	1	1
										XRCC5	2q35	1	1
										RBP3	10q11.22	1	1
										IL21	4q27	1	1
										ADNP2	18q23	1	1
										PHF23	17p13.1	1	1
										MSC	8q13.3	1	1
										TUSC5	17p13.3	1	1
										VAPB	20q13.32	1	1
										ZSWIM2	2q32.1	1	1
										FAM71B	5q33.3	1	1
										ALPI	2q37.1	1	1
										OAF	11q23.3	1	1
										HSPA1B	6p21.33	1	1
										MUC21	6p21.33	1	1
										RAD21	8q24.11	1	1
										LCE2A	1q21.3	1	1
										KRT85	12q13.13	1	1
										CCT8L2	22q11.1	1	1
										MRPL1	4q21.1	1	1
										GPR78	4p16.1	1	1
										OR5R1	11q12.1	1	1
										SLC24A5	15q21.1	1	1
										ZNF35	3p21.31	1	1
										SOX9	17q24.3	1	1
										SP4	7p15.3	1	1
										CEACAM5	19q13.2	1	1
										CPE	4q32.3	1	1
										STT3A	11q24.2	1	1
										SDHB	1p36.13	1	1
										UGT3A1	5p13.2	1	1
										CHSY1	15q26.3	1	1
										RAC2	22q13.1	1	1
										CCDC141	2q31.2	1	1
										PAX9	14q13.3	1	1
										TMPRSS6	22q12.3	1	1
										SLC22A8	11q12.3	1	1
										GPRC5A	12p13.1	1	1
										PSG1	19q13.2	1	1
										TMPRSS9	19p13.3	1	1
										TAF13	1p13.3	1	1
										IL17REL	22q13.33	1	1
										ZNF256	19q13	1	1
										RP1L1	8p23.1	1	1
										EFNA3	1q21.3	1	1
										HCN1	5p12	1	1
										ZNF182	Xp11.23	1	1
										ZNF556	19p13.3	1	1
										PDE6C	10q23.33	1	1
										KRTAP19-6	21q22.11	1	1
										BARD1	2q35	1	1
										WNK4	17q21.2	1	1
										TRIM42	3q23	1	1
										LILRA5	19q13.42	1	1
										NEK8	17q11.1	1	1
										AHSG	3q27.3	1	1
										TMEM56	1p21.3	1	1
										PGLYRP3	1q21.3	1	1
										SLC6A3	5p15.33	1	1
										TMPRSS11A	4q13.2	1	1
										TFDP3	Xq26.2	1	1
										NPPB	1p36.22	1	1
										OR2J2	6p22.1	1	1
										FSCN3	7q32.1	1	1
										ZNF716	7p11.2	1	1
										CASC3	17q21.1	1	1
										KCNB2	8q21.11	1	1
										ADRA1B	5q33.3	1	1
										ADAM10	15q21.3	1	1
										SLC7A10	19q13.11	1	1
										CCDC70	13q14.3	1	1
										CLASP2	3p22.3	1	1
										C7orf57	7p12.3	1	1
										GNPTAB	12q23.2	1	1
										ST8SIA3	18q21.31	1	1
										FCER2	19p13.2	1	1
										SIGLEC11	19q13.33	1	1
										CLEC4F	2p13.3	1	1
										IL2RB	22q12.3	1	1
